# Supplementary material for: Differential regulation of mRNA fate by the human Ccr4-Not complex is driven by coding sequence composition and mRNA localization
Source: Genome Biol. 2021 Oct 6;22:284. doi: 10.1186/s13059-021-02494-w (PMC8496106; doi:10.1186/s13059-021-02494-w)
Supplement: Supplementary file 2 — Additional file 2: Table S1. log2FC mRNA half-life. [file 13059_2021_2494_MOESM2_ESM.csv]

gene_name	log2FC_halflife
AADAT	-1.511178074
AAGAB	0.598295708
AAK1	2.123495808
AAR2	3.961056401
AARS	2.243720553
AASDHPPT	3.618921815
AATF	3.016096478
ABCA7	0.214111904
ABCB1	-1.287256156
ABCB6	2.629836772
ABCC1	-0.41913747
ABCC10	0.488278731
ABCD3	2.541328073
ABCE1	1.883966083
ABCF2	1.368484287
ABCF3	5.099978669
ABCG2	1.951882014
ABHD13	3.670078312
ABHD15	5.576965842
ABHD17B	2.044564981
ABHD18	1.206233579
ABHD2	2.295627792
ABHD4	0.007395231
ABHD5	4.751693069
ABHD6	3.545225509
ABL1	3.799800468
ABLIM1	1.496564358
ABRACL	-0.3928639
ABT1	4.901620273
ABTB2	4.981936321
AC004067.6	-1.16077421
AC004381.6	-0.596025358
AC005324.8	1.137783061
AC007040.11	3.941631597
AC068831.18	1.272327372
AC073346.2	-0.376824813
AC084219.2	0.179992321
AC093323.3	3.055330983
ACACA	-0.176836351
ACAD10	-1.206599518
ACAD11	-0.415297972
ACAD9	1.05069693
ACAT2	2.39184281
ACBD3	2.68577844
ACBD5	0.63833189
ACBD6	2.55225818
ACER2	0.718996567
ACOT9	2.491199652
ACOX1	0.692380359
ACOX3	1.921327774
ACP2	3.368569558
ACSF3	3.065155362
ACSL1	0.192460518
ACSL3	1.988512445
ACSL4	1.237832488
ACTA2	2.441681172
ACTL6A	0.681943079
ACTN1	-0.626689995
ACTN2	-0.203661421
ACTR3	1.602078696
ACTR3B	1.299012376
ACTR5	3.507444831
ACTR6	2.437080394
ACTR8	2.487566554
ACTRT3	3.256310172
ACVR1	4.079876427
ACVR1B	2.977103956
ACVR2A	2.174256694
ACVR2B	0.686513241
ADAL	0.37414309
ADAM17	-2.577416863
ADAM21	4.026330868
ADAM22	-0.123750406
ADAMTS1	2.304643438
ADAMTS9	1.789129495
ADAR	-0.665980037
ADAT3	3.891549924
ADCK4	3.662356858
ADCY9	3.169570303
ADD1	-0.315997422
ADD2	0.363970026
ADGRA3	1.771157586
ADGRE5	2.951054585
ADGRL1	1.307610297
ADGRL2	2.681632114
ADIPOR2	3.179465281
ADM	1.291470201
ADNP	2.062807857
ADNP2	2.72456871
ADO	3.356908399
ADORA2B	3.480395116
ADPRHL2	4.635681018
ADPRM	2.884554862
ADRBK2	1.560843796
ADSS	2.703821541
AEBP2	2.605657614
AEN	2.716814636
AFF1	2.171876172
AFF4	2.600643527
AFG3L2	2.985626218
AGAP1	1.916497783
AGAP3	3.637913856
AGFG1	3.967585665
AGFG2	5.168646571
AGGF1	1.684567471
AGK	0.029493916
AGO1	0.964166105
AGO2	2.395970647
AGO3	0.45257267
AGO4	-0.122061328
AGPAT4	2.549448151
AGPAT6	4.078662461
AGPS	0.420612944
AGTPBP1	1.350174195
AHCTF1	1.815159369
AHCYL2	-0.281421636
AHDC1	2.581838323
AHI1	1.496508856
AHR	3.01460124
AHRR	0.516294551
AHSA1	3.005666395
AIMP1	2.008364
AIMP2	4.202477207
AJUBA	2.930870505
AK2	1.925919587
AK4	-0.084314212
AK6	3.465987275
AKAP1	3.349731119
AKAP11	1.189618927
AKAP13	2.164442583
AKAP5	2.468407399
AKAP7	0.393922856
AKAP8	1.471274591
AKAP8L	0.554322792
AKIRIN1	3.050494798
AKIRIN2	3.259874198
AKT3	-0.137883872
AKTIP	3.071255471
ALAD	0.296074726
ALAS1	2.542238687
ALG1	3.1224362
ALG10	1.91630494
ALG10B	4.590436057
ALG12	4.033734789
ALG13	-0.375768489
ALG14	3.384052813
ALG2	3.46870529
ALG5	2.996815639
ALG6	2.649449238
ALG8	0.997819521
ALKBH3	3.171106466
ALKBH8	1.794314607
ALS2	1.740846732
ALX1	1.330744902
ALX4	3.085051186
AMACR	2.995643323
AMBRA1	3.082152116
AMD1	1.827997129
AMDHD2	0.951019311
AMER1	3.451074209
AMMECR1	1.275842085
AMMECR1L	3.613597335
AMN1	1.330006292
AMOTL1	2.173265199
AMOTL2	3.911641138
AMPD2	2.314263441
AMPH	0.525563318
AMZ2	0.143081151
ANAPC1	2.15007893
ANAPC10	2.197414461
ANAPC13	2.132190006
ANAPC4	2.573672285
ANGEL1	1.374229609
ANGEL2	0.658553142
ANKEF1	2.094210226
ANKH	0.149660732
ANKHD1-EIF4EBP3	1.514059082
ANKIB1	1.507129705
ANKLE2	2.0910105
ANKMY2	1.775745645
ANKRA2	3.475362787
ANKRD10	0.936589796
ANKRD13A	0.284772999
ANKRD13C	2.394907154
ANKRD16	3.667554098
ANKRD17	1.618363977
ANKRD18A	-0.180082325
ANKRD18B	-0.098817832
ANKRD27	1.499957285
ANKRD28	1.502952853
ANKRD36	-0.24163638
ANKRD36B	-0.42585247
ANKRD36C	0.681220641
ANKRD37	1.002931181
ANKRD40	2.244787552
ANKRD46	2.481924452
ANKRD49	1.559057767
ANKRD50	2.111550378
ANKRD52	0.691502166
ANKRD54	3.715282428
ANKS1A	1.827041264
ANKS6	1.203379374
ANKZF1	1.832908638
ANLN	1.461838893
ANO10	2.644683724
ANO5	-0.474872494
ANO7	3.214736558
ANO8	0.634469178
ANOS1	0.565725096
ANP32A	2.146995902
ANTXR2	0.183710324
ANXA7	-0.05316338
AP000295.9	-0.025294994
AP1AR	1.219068467
AP1G1	2.581090296
AP1G2	0.78455324
AP1S3	-0.121819009
AP2A2	2.153793222
AP3M1	0.99656123
AP3M2	0.552627032
AP3S2	2.100786273
AP4B1	2.553053437
AP4E1	0.886895724
AP5B1	4.97539507
AP5M1	3.036504399
AP5S1	4.311467918
AP5Z1	2.879142796
APBB2	3.706891858
APC	2.029746943
APC2	3.583746854
APEX1	3.581400124
APEX2	4.41729097
APOOL	-0.344154613
APPL1	1.222561737
AQR	0.77422683
ARAP2	2.421465959
ARC	2.09264732
ARCN1	2.597154683
AREL1	3.328905861
ARF4	0.4824991
ARF6	3.003028149
ARFGAP2	3.55225896
ARFGAP3	1.569755298
ARFGEF1	2.654605748
ARFGEF3	-1.023348406
ARFIP1	3.187324152
ARFRP1	2.655855724
ARG2	2.967844114
ARGLU1	1.878136786
ARHGAP1	1.749535715
ARHGAP10	2.690997716
ARHGAP11A	2.233164621
ARHGAP12	2.499150627
ARHGAP17	0.810267753
ARHGAP19	2.045277516
ARHGAP21	2.461219289
ARHGAP22	4.969695787
ARHGAP26	0.457770054
ARHGAP28	2.137026491
ARHGAP29	2.502017976
ARHGAP31	1.451658272
ARHGAP32	3.241694998
ARHGAP39	3.55034921
ARHGAP5	1.833003936
ARHGEF11	1.821254506
ARHGEF17	2.846836875
ARHGEF18	2.044129724
ARHGEF2	3.488175844
ARHGEF25	1.277410841
ARHGEF26	2.38398883
ARHGEF3	2.129981267
ARHGEF39	4.294838972
ARHGEF7	2.530205308
ARID1B	1.405977751
ARID2	1.771748155
ARID3A	4.194931079
ARID3B	2.940001212
ARID4A	2.538076226
ARID4B	0.627589721
ARID5B	1.16720974
ARIH1	2.338970977
ARIH2	1.953125558
ARL10	1.191026295
ARL13B	2.093832082
ARL14EP	1.814065091
ARL15	2.72501975
ARL4A	2.98826491
ARL4D	2.162295815
ARL5B	2.587465383
ARL6	3.242512014
ARL6IP1	1.130057317
ARL8A	4.932761527
ARL8B	1.040392854
ARMC1	3.087963189
ARMC10	1.382530296
ARMC2	0.566514725
ARMC4	1.610869519
ARMC5	3.733151571
ARMC9	1.214727271
ARMCX3	1.018938916
ARMCX6	2.258182615
ARMT1	0.738381576
ARNT	2.56824007
ARNTL	2.312003771
ARPC5L	3.417864637
ARPP19	0.322823877
ARRDC2	3.216481457
ARRDC3	1.447831323
ARRDC4	3.563622105
ASAP2	1.622585607
ASAP3	2.855791986
ASB13	4.126291837
ASB6	5.127460137
ASB7	2.999652479
ASB8	3.295901137
ASCC1	3.532735385
ASCC2	-0.084826074
ASCC3	0.673356668
ASF1A	2.735647376
ASH1L	0.831908238
ASH2L	1.066895454
ASPHD2	4.797684434
ASPM	0.997471393
ASXL1	1.648309738
ASXL2	1.817204687
ATAD1	1.945040413
ATAD2B	1.909430194
ATAD3B	3.222793433
ATAD5	1.620046475
ATAT1	2.512939378
ATE1	0.116897475
ATF1	2.235696856
ATF2	2.724042798
ATF4	1.4947473
ATF6	0.521443144
ATF7IP	1.806958803
ATF7IP2	0.254640429
ATG101	4.910950267
ATG13	2.413994523
ATG14	0.606791778
ATG16L1	2.569030777
ATG2B	2.217664017
ATG3	3.677629546
ATG4A	1.620734886
ATG4B	2.393942377
ATG4C	3.528861633
ATG7	2.77199828
ATG9A	1.918571319
ATL1	3.30317578
ATL2	2.945795781
ATL3	0.715537844
ATMIN	3.130204077
ATP10D	-0.062900914
ATP11A	-2.403375281
ATP11B	-0.442559447
ATP12A	0.651291405
ATP13A3	1.232724976
ATP1B1	3.217607045
ATP1B3	1.309718528
ATP23	2.784822196
ATP2A2	0.153271028
ATP2A3	3.870550981
ATP2B1	1.324493211
ATP2B4	-0.135219223
ATP5F1	-0.245906565
ATP5J2-PTCD1	3.005783096
ATP6V0A1	1.465993257
ATP6V0A2	1.799222036
ATP6V1B2	3.136331382
ATP6V1C1	0.105821478
ATP6V1D	2.038613242
ATP6V1H	2.675208877
ATP7B	1.378715071
ATPAF2	0.706155528
ATRAID	0.024661092
ATRIP	2.82377741
ATXN1L	3.235495757
ATXN2	1.176730529
ATXN7L3B	3.414065333
AUH	0.283230631
AUNIP	1.90299321
AURKA	3.597226047
AUTS2	1.742938715
AVEN	2.410536141
AVL9	2.86286634
AVPI1	3.679496054
AXIN1	3.496285128
AXIN2	0.095500647
B3GALNT2	-0.533723553
B3GALT1	1.429916625
B3GAT3	1.566291725
B3GNT2	3.608338581
B3GNT5	2.244305495
B4GALT1	2.538281033
B4GALT2	2.308534532
B4GALT4	1.599894722
B4GALT5	2.728073756
B4GAT1	1.022069708
B9D2	4.730363183
BACH1	2.425919038
BAG1	-0.629965376
BAG2	3.165316153
BAG3	2.424394397
BAG4	2.816717744
BAG5	2.063628803
BAIAP2	4.484579269
BAIAP2L1	1.513285282
BAMBI	3.530706294
BANP	1.348725054
BARX2	1.490729326
BATF3	3.245649081
BAZ1B	2.231534736
BAZ2A	0.318668
BBC3	4.323066373
BBIP1	1.356136186
BBS10	2.472273826
BBS12	1.016519225
BBS7	0.493237752
BBS9	-0.54902928
BCAR3	1.956781083
BCAS2	3.209640671
BCAS3	2.073454383
BCDIN3D	1.64875966
BCHE	-1.867672643
BCL10	1.871575829
BCL11A	2.380604118
BCL2L1	5.240250001
BCL2L13	1.323093017
BCL6	2.906264944
BCL6B	3.729777096
BCL7A	3.884487454
BCL7B	4.470001491
BCL9	3.667450139
BCL9L	4.441318949
BCOR	1.533066349
BCORL1	2.236613258
BCR	3.699478372
BEND3	2.530003913
BEND4	1.843783701
BEND7	1.844598188
BET1	3.870566933
BET1L	2.55271974
BEX2	2.50004319
BEX4	2.251820476
BFAR	3.530912067
BFSP1	1.19519306
BHLHB9	2.171342415
BHLHE40	1.408355053
BHLHE41	2.020079467
BICC1	2.035561934
BICD2	2.491502372
BIN3	4.046848027
BIRC2	1.632211752
BIRC6	1.193846504
BIVM	1.276463227
BLCAP	3.822443332
BLM	2.194170399
BLMH	0.777487491
BLOC1S2	1.075771054
BLOC1S3	2.56824474
BLOC1S4	3.853387231
BLZF1	2.692720125
BMP2	2.893727854
BMP2K	2.013763865
BMP6	2.79816055
BMP8B	2.893161388
BMPR1A	3.498350599
BMPR1B	2.440469535
BMPR2	0.508011778
BMS1	1.885238859
BNIP1	2.34519337
BNIP2	2.301623034
BOD1	2.666622521
BOLA1	4.694566725
BORA	1.765636213
BORCS6	5.312950408
BPGM	3.172879705
BPHL	-0.561180181
BPNT1	1.707661879
BPTF	1.289422469
BRAP	2.546149764
BRCA1	2.053923324
BRCA2	1.026645566
BRCC3	2.32715582
BRD1	1.428624332
BRD2	3.898790871
BRD3	1.37092231
BRD4	2.042374458
BRD9	1.041959956
BRF1	2.560748579
BRI3BP	1.46922552
BRIX1	3.234771085
BRMS1L	-0.694418679
BROX	0.840235483
BRWD1	0.94956176
BRWD3	-0.12507534
BSDC1	3.006093771
BSN	0.074194622
BTAF1	1.449818819
BTBD10	3.096084618
BTBD6	2.817108107
BTBD7	2.582591184
BTF3L4	3.236057941
BTG1	2.934903976
BTG2	5.185392187
BTG3	2.895118856
BTN2A1	2.345594536
BTN2A2	2.412827159
BTN3A1	1.926760459
BTN3A2	1.803149565
BTN3A3	2.561551073
BTRC	3.00708021
BUB1	2.020574559
BUB1B	3.216355742
BUB3	3.079928448
BUD13	1.597880848
BUD31	1.553615853
BYSL	4.005038566
BZW2	2.193752006
C10orf10	1.088795912
C10orf76	1.909662785
C10orf88	2.354125591
C11orf24	4.153063068
C11orf58	2.758117515
C11orf68	3.641462502
C11orf73	3.22987374
C11orf95	1.415235923
C11orf96	4.267418162
C12orf4	1.685122524
C12orf48	1.85714845
C12orf60	2.067784853
C12orf65	2.083004502
C12orf66	2.970871675
C14orf1	1.69095822
C14orf119	3.772287047
C14orf142	2.019736006
C14orf145	1.593452479
C14orf179	0.746015681
C14orf93	2.204828388
C15orf38-AP3S2	2.831879982
C15orf57	3.520356338
C15orf65	2.051140617
C16orf52	2.862747849
C16orf59	4.413751741
C16orf70	3.851951673
C16orf72	1.950060984
C16orf87	2.823546145
C16orf88	3.513988886
C16orf91	3.583799963
C17orf101	1.791626974
C17orf51	2.827965738
C17orf53	2.510608283
C17orf58	3.913405143
C17orf63	2.359182842
C17orf75	2.99943959
C17orf80	1.781102935
C18orf21	2.698703634
C18orf25	1.608890825
C18orf8	3.722704515
C19orf40	2.760886943
C19orf44	1.384624305
C19orf47	4.659764591
C19orf52	3.905331437
C19orf54	2.899370899
C1D	1.561118125
C1GALT1C1	1.798258703
C1orf109	2.159607236
C1orf112	3.146996902
C1orf115	2.6024677
C1orf131	3.245968359
C1orf174	3.530464232
C1orf198	2.566415302
C1orf21	2.384438556
C1orf216	0.661915323
C1orf27	1.720145235
C1orf35	1.932563398
C1orf43	2.476029428
C1orf50	2.256858413
C1orf56	4.540494381
C1orf74	1.952242205
C20orf194	0.025883115
C20orf196	1.557613274
C20orf96	0.431236182
C21orf59	3.317426477
C21orf91	2.496185414
C22orf29	1.163499282
C2CD2	2.769360177
C2CD2L	3.162762374
C2CD3	1.173365682
C2CD5	1.340172859
C2orf44	1.183486334
C2orf47	3.553834478
C2orf49	2.063633001
C2orf68	3.329553894
C2orf69	2.351533584
C3orf14	1.855184272
C3orf33	2.966295506
C3orf38	3.002004818
C3orf52	1.579059158
C3orf58	3.342466966
C3orf70	2.426964348
C4orf27	2.247415928
C4orf32	0.059536405
C4orf33	0.160852308
C4orf46	3.910486505
C5orf22	3.540430319
C5orf24	2.775865579
C5orf28	3.25074755
C5orf30	2.924792415
C5orf34	1.873530622
C5orf42	0.857372694
C5orf63	0.421181872
C6orf120	2.775145116
C6orf203	2.398960673
C6orf47	4.127914558
C6orf62	2.005448071
C6orf89	2.845132964
C7orf26	4.813826061
C7orf31	1.239644535
C7orf43	3.72074152
C7orf49	2.634285951
C7orf55-LUC7L2	3.085010011
C7orf60	3.024420778
C8orf41	3.559600791
C8orf76	2.792814988
C8orf88	0.639223721
C9orf114	3.605972964
C9orf3	2.123950652
C9orf40	2.94481506
C9orf64	4.748254317
C9orf69	4.734062158
C9orf72	2.818009723
C9orf85	-0.200034004
C9orf91	2.044243126
CA12	1.852088744
CA13	-1.701311364
CA2	-0.441350611
CA8	2.044963903
CAAP1	2.830252051
CABIN1	0.359410081
CABLES1	4.94587741
CACHD1	1.500946885
CACTIN	2.073566915
CACUL1	3.063942584
CAD	1.556988754
CALCOCO1	-0.330979442
CALM1	0.110480629
CALM2	2.497411354
CAMK1D	1.442792877
CAMKMT	1.963833679
CAMLG	1.146334048
CAMSAP1	2.53544375
CAMSAP2	2.366722105
CAND1	2.258754428
CANT1	4.562004882
CAPN7	1.601198535
CAPRIN1	2.259947166
CAPRIN2	2.022258651
CAPZA1	2.056064108
CARD10	5.436180904
CARD6	2.02669503
CARNMT1	-1.662369624
CARS	0.051000853
CARS2	0.584398694
CASC3	0.156218322
CASC5	0.816524699
CASP2	2.591919171
CASP3	2.827323909
CASP6	1.915778804
CASP8	1.676456286
CASP9	3.481271265
CASZ1	1.59959294
CBFA2T2	0.953421855
CBL	2.177320943
CBLB	1.041017736
CBLL1	1.398904067
CBR1	4.443461382
CBR3	4.46889148
CBR4	0.178881143
CBWD2	-0.132701959
CBX2	4.121972044
CBX3	1.616564761
CBX4	1.593071378
CBX5	1.551990229
CBX6	3.511271294
CBX8	1.627994352
CC2D1B	2.938551912
CC2D2A	1.641545745
CCDC102A	3.710568313
CCDC113	1.380964378
CCDC117	3.225254874
CCDC12	3.104350661
CCDC125	1.760474222
CCDC126	3.582355811
CCDC127	2.520404079
CCDC130	1.255095138
CCDC134	2.884480588
CCDC136	-0.37908633
CCDC138	1.678519008
CCDC14	0.70409032
CCDC142	1.627059781
CCDC15	0.9660618
CCDC174	0.504537606
CCDC180	-0.072398447
CCDC186	1.355228693
CCDC28A	3.827846041
CCDC41	1.146701101
CCDC47	0.283933678
CCDC50	2.194273692
CCDC51	4.091197022
CCDC57	-0.135624997
CCDC58	4.062657158
CCDC6	2.068864474
CCDC66	1.660973658
CCDC71	3.304091786
CCDC71L	4.29084287
CCDC77	1.916221984
CCDC8	3.117759159
CCDC82	1.021867749
CCDC84	1.357674792
CCDC86	2.682585448
CCDC88C	2.852529859
CCDC9	2.521590408
CCDC91	1.824151978
CCDC93	1.146182039
CCDC94	2.144739403
CCDC97	3.974640725
CCNA2	3.497904712
CCNB1	3.634603514
CCNB2	2.987208034
CCNC	2.516271436
CCND1	1.184909183
CCND2	1.282442613
CCNDBP1	2.861127073
CCNE1	4.416821403
CCNE2	2.478534215
CCNF	3.89210356
CCNG1	-0.515172723
CCNG2	3.395973841
CCNH	2.652890315
CCNJ	2.968188612
CCNK	2.508925449
CCNL2	0.348039058
CCNT2	0.782249647
CCNYL1	-0.062952277
CCP110	2.219215687
CCPG1	0.474887392
CCSAP	2.320900965
CCSER1	0.964869011
CCSER2	2.435025068
CCT2	2.860808365
CCT3	1.352561341
CCT4	2.572013793
CCT5	-0.949217496
CCT6A	1.836421892
CCT8	0.113913561
CD2AP	0.656979544
CD2BP2	4.009094051
CD46	-0.070965253
CD47	1.871781163
CDAN1	2.462569242
CDC123	1.945108044
CDC16	2.115255872
CDC23	2.493910323
CDC25A	3.910386323
CDC26	3.191819345
CDC27	2.125284297
CDC37L1	4.154229502
CDC40	2.471368922
CDC42	0.447141977
CDC42BPA	1.273499085
CDC42BPB	-1.500645087
CDC42EP2	1.972861324
CDC42EP4	4.980235369
CDC42SE1	3.633024276
CDC42SE2	3.259313063
CDC5L	1.786739883
CDC6	2.276700459
CDC7	1.760549546
CDC73	2.474849445
CDCA2	1.50008667
CDCA3	5.272356068
CDCA4	4.615904117
CDCA5	3.843475634
CDCA7	3.20268532
CDCA7L	2.903786273
CDCA8	3.605799672
CDH7	2.423653915
CDK1	1.253129014
CDK11B	2.522482807
CDK12	2.45463733
CDK13	1.509775545
CDK17	3.113511091
CDK5R1	2.466964088
CDK5RAP1	3.826018051
CDK5RAP2	0.732862041
CDK6	1.864303025
CDK7	3.395027169
CDK8	3.485349748
CDK9	4.487729986
CDKL1	2.648895859
CDKL2	1.243583284
CDKL5	2.972414049
CDKN1A	4.398368733
CDKN2AIP	2.741102494
CDKN2C	3.496936767
CDKN2D	4.957354159
CDO1	1.40938684
CDON	2.024703618
CDR2	1.806629061
CDR2L	4.157297399
CDS1	3.944821022
CDS2	3.018628137
CDT1	3.807497358
CDV3	1.822342003
CDX2	4.476880133
CDYL	1.752210863
CEBPA	5.219372257
CEBPB	3.117834638
CEBPD	4.199744982
CEBPG	2.601681022
CEBPZ	2.701971215
CEBPZOS	-0.218326287
CECR2	1.304932265
CELSR2	1.417644915
CELSR3	0.748901497
CENPA	4.235085759
CENPC	0.530006918
CENPI	1.876958586
CENPJ	1.240751407
CENPK	-0.335482543
CENPL	1.763725954
CENPN	0.852624075
CENPO	3.298432716
CENPQ	2.378819872
CENPU	1.384221494
CEP104	1.010368611
CEP112	2.160776083
CEP120	1.910015774
CEP126	1.001405957
CEP135	1.29437452
CEP152	0.345153906
CEP162	2.608086346
CEP164	1.082936615
CEP170	1.531050975
CEP19	2.185493507
CEP250	2.140335825
CEP295	0.954025494
CEP350	1.303304596
CEP41	1.233302969
CEP44	1.392931884
CEP55	2.980794702
CEP57	0.877513861
CEP57L1	1.44294816
CEP63	2.05714419
CEP68	1.90966012
CEP72	3.239917223
CEP76	2.917076467
CEP85L	2.585747388
CEP89	3.552273332
CEP97	1.756954974
CEPT1	3.290931972
CERK	0.0440524
CERS5	2.940294696
CETN3	0.908917813
CFAP20	4.435752115
CFAP69	1.307278243
CFAP97	0.498393513
CFL2	1.304198704
CGGBP1	3.241586565
CGN	1.814348786
CGRRF1	2.476949559
CH507-9B2.5	2.105780538
CHAC2	2.329488897
CHAF1A	0.930800553
CHAF1B	2.10116181
CHAMP1	1.97872342
CHCHD4	3.766326778
CHCHD8	4.229976318
CHD1	1.414330066
CHD2	1.132571517
CHD6	1.031308523
CHD7	1.696301916
CHD8	2.057708484
CHD9	0.854232629
CHEK1	2.399682922
CHERP	3.155118626
CHFR	-0.623223303
CHIC1	2.273441946
CHKA	3.104417255
CHKB	1.225963381
CHM	-0.77697682
CHMP1B	2.582859236
CHMP2B	0.371983137
CHMP4C	0.57491688
CHMP7	4.288628944
CHORDC1	2.137905979
CHP1	0.438398927
CHPF	2.282796652
CHPF2	3.42372962
CHRAC1	1.601547096
CHRM3	0.738484301
CHRNA5	2.014485231
CHST10	4.371695442
CHST12	4.438318419
CHST14	3.519775358
CHST15	3.805573861
CHST3	4.350170215
CHST7	4.21294001
CHSY1	3.566881494
CHSY3	2.807160134
CHTOP	3.32121232
CHUK	0.925565888
CIPC	2.695430663
CISD1	1.966112946
CIT	-0.941784465
CITED2	1.743842591
CKAP2	1.930066141
CKAP4	2.170266291
CKAP5	2.198205874
CKS2	5.343124876
CLASP1	1.837859164
CLASP2	0.726139336
CLASRP	0.33613419
CLCN3	1.325495148
CLCN5	0.963915608
CLCN6	1.653888477
CLDN12	3.999395833
CLDND1	3.716999386
CLEC16A	1.778539919
CLEC3A	2.345659933
CLINT1	2.68901361
CLIP4	1.010413332
CLK1	0.415147983
CLK2	1.100426497
CLK4	0.877830293
CLMP	1.711345499
CLOCK	1.775411914
CLP1	3.060539422
CLPX	2.54951399
CLSTN3	1.542131285
CLTC	0.068118581
CLTCL1	0.553247366
CMAS	1.805142323
CMBL	-0.216898507
CMC4	0.366740484
CMIP	2.785505405
CMTM3	0.750486862
CMTM4	1.911685949
CMTM7	2.132491784
CMTM8	3.844682448
CMTR1	1.364983674
CMTR2	2.7402384
CNDP2	0.93510747
CNIH1	0.174552877
CNKSR3	3.327582346
CNN3	0.844866729
CNNM1	1.413945712
CNNM2	4.42405613
CNNM3	1.834974687
CNNM4	3.123462118
CNOT1	-1.715728104
CNOT10	2.358834234
CNOT3	2.449176831
CNOT4	-0.017497852
CNOT6	1.907805756
CNOT8	3.768818692
CNPPD1	2.926560102
CNPY3	1.942859519
CNRIP1	1.731159658
CNST	2.279250753
CNTLN	2.539621149
CNTNAP1	0.491286623
COA5	2.265966886
COA6	2.968359465
COA7	2.362862934
COBLL1	2.40652705
COG1	3.190349781
COG2	2.449632742
COG3	2.736912654
COG5	0.747404401
COG7	1.736817121
COIL	1.782894186
COL25A1	-0.06210255
COL4A3BP	1.438434504
COLEC12	1.944469746
COLGALT2	-1.310660956
COMMD1	1.834614813
COMMD2	0.911736533
COMMD3	2.924264299
COMMD9	1.667643317
COPB1	-0.515524934
COPS2	1.869978877
COPS5	2.855969944
COPS7B	2.973250775
COQ10A	2.735695287
COQ10B	4.516596369
COQ5	3.281247747
COQ7	3.063546199
CORO1C	2.09936653
CORO2A	3.358037461
COX15	0.732746959
COX18	1.039404839
COX19	1.365840278
COX20	1.610402618
CPEB2	3.614681815
CPEB3	2.310645257
CPEB4	1.756487547
CPNE8	1.770184321
CPOX	0.898852387
CPPED1	2.980961001
CPSF2	1.107304799
CPSF3	2.396855688
CPSF6	1.756462969
CPT1A	0.287108812
CPT2	3.467013537
CPTP	6.222587623
CRBN	3.031709413
CRCP	1.659250339
CREB1	2.507861172
CREB3L2	2.21570254
CREB3L4	3.842121637
CREB5	0.185539717
CREBBP	1.737535365
CREBL2	1.87327786
CREBRF	-0.273333928
CREBZF	3.272682218
CRIM1	-1.0868327
CRIPT	0.36203337
CRISPLD1	-0.300592194
CRK	4.292923821
CRKL	3.91060905
CRLS1	3.364581305
CRNKL1	2.454530172
CROCC	1.245756299
CROT	-0.151223203
CRTC1	0.627777154
CRY1	3.529288943
CRYBG3	1.633694488
CRYZL1	0.968274452
CSE1L	2.71673594
CSF1	4.224784408
CSGALNACT2	1.484548664
CSNK1D	3.449121186
CSNK1G3	2.339404961
CSNK2A1	2.393896776
CSNK2A2	2.74653145
CSPG4	-1.860749876
CSPP1	0.651057745
CSRNP1	1.273254827
CSRNP2	1.127744113
CSRNP3	0.59980723
CSRP2BP	2.55744446
CSTF1	2.211951778
CSTF2	1.821736269
CSTF2T	1.772622675
CSTF3	1.884777956
CTB-50L17.10	1.877627828
CTBP2	3.264362876
CTC-432M15.3	2.289021372
CTC-534A2.2	1.24478982
CTCF	2.121495854
CTD-2135J3.2	2.552007466
CTD-2140B24.4	0.425912118
CTDP1	4.031905495
CTDSP1	3.603479735
CTDSPL	3.282381002
CTDSPL2	0.959367697
CTGF	4.515503898
CTH	1.602061183
CTIF	-0.405922706
CTNNB1	1.699846561
CTNNBL1	1.31588814
CTNND1	1.638696385
CTNS	3.928880923
CTPS1	2.14874825
CTPS2	1.201834873
CTSC	1.745612114
CTTNBP2NL	1.153391609
CTU1	4.051973962
CUEDC1	1.73874533
CUL1	3.106610179
CUL2	1.873544887
CUL3	3.167145765
CUL4A	1.254945657
CUL4B	-0.021064847
CUL5	1.33777657
CUL7	2.195808822
CUTC	3.870000525
CWC22	3.799972518
CWC25	1.561924507
CWF19L1	2.494779844
CWF19L2	2.789970599
CXCR4	3.630727056
CXorf23	0.602315154
CXorf38	0.682426741
CXorf40A	5.223803796
CXorf40B	5.110900068
CXorf56	2.547204326
CXorf57	-1.309336595
CXXC1	3.400493724
CXXC4	1.279577194
CXXC5	5.166446888
CYB561D2	4.113472097
CYB5D1	2.669477349
CYB5R1	1.887372949
CYLD	0.981218057
CYP2J2	1.81002208
CYP2U1	3.750132766
CYP39A1	2.218540361
CYP51A1	1.117709241
CYR61	1.584690323
CYTH1	1.526164324
CYTH2	2.771345777
CYTH3	0.358113007
D2HGDH	1.537838162
DAAM1	2.296150319
DAB2	3.055703674
DAB2IP	4.144493143
DAG1	0.983386987
DAGLB	4.124547353
DAP3	0.410235006
DAPK1	3.279691301
DAPK3	5.513988891
DAXX	3.730562089
DBF4	1.951921296
DBF4B	1.658569771
DBN1	1.190597497
DBR1	3.384756967
DCAF10	2.348614203
DCAF12	2.716278318
DCAF13	1.911026578
DCAF16	1.137756748
DCAF17	1.02057547
DCAF4	2.600321414
DCAF5	1.494517988
DCBLD1	2.441033826
DCHS1	1.055635634
DCLRE1A	2.733115985
DCLRE1B	3.978304272
DCLRE1C	1.093892251
DCP1B	1.845231327
DCP2	-1.880954916
DCTN4	2.341048438
DCTN5	3.357633427
DCTPP1	3.987714774
DCUN1D2	-0.213369279
DCUN1D3	1.469685786
DCUN1D5	3.250855973
DDI2	0.289480613
DDIT4	3.11589246
DDIT4L	2.551755824
DDN	2.877112464
DDX11	1.427334217
DDX18	0.447418069
DDX20	1.652657105
DDX23	2.289795983
DDX24	2.595144709
DDX27	2.023795938
DDX28	4.040118058
DDX31	2.693064869
DDX3X	3.698349581
DDX42	2.531417761
DDX5	1.517598741
DDX50	1.988778049
DDX51	0.357634201
DDX54	1.597119396
DDX55	2.435994444
DDX58	1.546758128
DDX59	2.734824865
DDX6	1.297527614
DDX60	-0.01941098
DEDD	3.131473483
DEDD2	3.019947059
DEGS1	2.614140631
DEK	-0.300787217
DENND1B	0.998852769
DENND2C	2.129581899
DENND3	1.337838123
DENND4A	1.703908105
DENND4C	2.598325665
DENND5A	1.747069588
DENND5B	2.131313961
DENND6A	0.755582297
DENR	1.167053886
DEPDC1	1.606229902
DEPDC7	2.359400989
DEPTOR	1.813720433
DESI2	2.791091287
DEXI	3.785453965
DFFA	3.30045466
DGCR14	3.890868021
DGCR8	1.486656793
DGKE	1.41448425
DHCR7	2.084942007
DHDDS	3.824229275
DHFRL1	2.089505486
DHRS13	4.178358499
DHRS7	2.02900085
DHX15	1.727592948
DHX16	2.522594808
DHX29	2.311859292
DHX32	4.018778665
DHX33	2.954433944
DHX34	4.425876631
DHX37	2.08595802
DHX57	2.35208409
DHX8	1.163528971
DIAPH1	0.296870658
DIAPH2	0.959851475
DIDO1	1.424484245
DIEXF	2.261214438
DIMT1	3.663720518
DIP2A	1.711090613
DIP2B	2.001079091
DIP2C	1.937502784
DIRAS1	5.805325337
DIRC2	2.895770677
DIS3	1.894762485
DIS3L2	1.268875857
DISP1	1.257357303
DISP2	2.337033336
DKC1	2.137588507
DKK1	1.514686417
DLAT	0.945045494
DLC1	2.634916871
DLG3	2.764682724
DLGAP4	2.841806128
DLGAP5	2.489629684
DLL1	3.017068188
DLX2	2.630603646
DLX5	2.972299345
DMTF1	0.850204215
DMWD	2.692572818
DMXL1	1.418329567
DMXL2	0.776098308
DNAAF2	3.420613156
DNAH1	-1.095269387
DNAH11	0.279575045
DNAH14	2.438359778
DNAJA1	2.206998488
DNAJA2	3.156817829
DNAJB1	3.325954751
DNAJB11	-0.220977618
DNAJB12	3.375565058
DNAJB4	3.203961833
DNAJB9	3.618647114
DNAJC1	1.380737628
DNAJC12	2.830178404
DNAJC13	-1.066734711
DNAJC14	4.467403791
DNAJC16	2.956943664
DNAJC19	1.887398105
DNAJC24	0.572368971
DNAJC25	0.366492501
DNAJC3	2.240559863
DNAJC30	4.080289287
DNAJC5	3.969377561
DNAJC6	2.23006595
DNAJC9	2.704026693
DNAL1	-0.040613505
DNAL4	3.214267824
DNM1L	2.144882706
DNM3	2.458406685
DNMBP	0.392814249
DNMT3A	-0.350390896
DNMT3B	2.019033832
DNTTIP1	4.091940065
DOCK3	-1.32352756
DOCK5	0.132112583
DOCK9	1.892867021
DOHH	5.732427936
DOK1	2.937248711
DOLK	5.221924659
DOLPP1	4.145476678
DONSON	0.723646415
DOPEY1	1.398986849
DOPEY2	1.652385913
DOT1L	1.91046578
DPF1	3.138386919
DPH3	1.231412688
DPH5	3.273863277
DPH6	2.069483482
DPH7	2.464914242
DPM1	3.061284174
DPP8	-1.269752597
DPY19L3	-1.348922741
DR1	3.668432216
DRAM2	1.619418701
DRG1	4.553878323
DROSHA	1.65370852
DSCC1	1.930957676
DSCR3	3.649067344
DSE	3.416823749
DSEL	2.851015697
DSN1	2.412940438
DST	0.484701223
DSTYK	2.786398635
DTD2	1.769535336
DTL	2.717507179
DTNA	1.716869998
DTNBP1	2.574556504
DTWD1	2.578864402
DTWD2	1.605884277
DUS4L	3.158194944
DUSP1	1.077226293
DUSP11	3.606289604
DUSP12	1.116984147
DUSP14	3.611340378
DUSP16	3.328727136
DUSP19	2.132888564
DUSP22	1.189029363
DUSP4	3.645142165
DUSP5	4.565991685
DUSP7	5.025716804
DUSP8	5.194291262
DUT	-0.551763098
DVL2	3.811142358
DYM	1.680520202
DYNC1I2	-0.204737883
DYNC1LI1	3.443028935
DYNLL1	3.901246445
DYNLL2	3.32953895
DYRK1A	2.099090201
DYRK2	3.602678039
DYRK3	1.942768732
DYRK4	1.147059985
DZIP3	0.581283189
E2F2	2.929545152
E2F3	2.25967798
E2F4	2.49950006
E2F5	2.656047445
E2F6	3.856998375
E2F7	1.924311206
E2F8	0.931542844
E4F1	3.064749587
EAF1	3.344674833
EAF2	3.449738593
EAPP	2.959140361
EBAG9	3.376967329
EBF2	0.246255099
EBF3	2.339916396
ECD	1.814940726
ECE1	0.17204473
ECHDC1	1.051968137
ECT2	1.038170596
EDARADD	0.788398557
EDC3	4.780828794
EDEM2	1.122276406
EDEM3	3.393663069
EDRF1	3.131635469
EEF1AKMT1	2.667897567
EEF2K	2.05738332
EEPD1	2.540761708
EFCAB14	0.425005742
EFCAB4B	-1.992854488
EFCAB7	2.063695749
EFL1	2.758262744
EFNA3	4.692417645
EFNB2	3.09735347
EFR3A	1.048461673
EGFR	0.419831034
EGLN1	3.875404748
EGLN3	4.304984862
EGR1	0.440316494
EHD1	5.101331799
EHD2	3.840653396
EHD3	3.058403672
EHD4	2.873157135
EHHADH	1.94474697
EID1	0.312638817
EID2	3.355712852
EID2B	3.249945525
EIF1	1.700823944
EIF1AD	3.200776889
EIF1AX	0.843181068
EIF1B	3.80265046
EIF2AK3	2.170806906
EIF2B3	2.427011343
EIF2B4	4.155158195
EIF2B5	0.804773123
EIF2S1	2.540217216
EIF2S2	3.159127463
EIF3A	2.434509206
EIF3B	2.556166923
EIF3D	1.164241383
EIF3E	1.161399302
EIF3M	3.161818229
EIF4A2	0.180614506
EIF4A3	2.917015902
EIF4E	4.102464369
EIF4EBP2	-1.401566597
EIF4ENIF1	2.666536192
EIF5	-0.225557548
EIF5A2	0.888840664
ELAC2	2.151808924
ELAVL1	2.043519589
ELAVL2	3.100244501
ELF1	1.8162818
ELF2	1.876336197
ELF4	2.292926626
ELK1	1.273650974
ELK4	2.308041036
ELL	1.931175349
ELL2	1.152591519
ELL3	2.574806201
ELMO2	3.163863415
ELMOD1	0.516100882
ELMOD2	-0.242925137
ELMSAN1	3.457914948
ELOA	2.199898597
ELOVL4	2.862493097
ELOVL5	2.650695654
ELOVL6	2.97967556
ELP3	2.898799289
ELP4	1.584016496
ELP6	4.204992623
EMB	0.292671137
EMC2	3.283877105
EMC4	1.690554594
EMC7	2.405634472
EMC8	4.13039436
EME1	1.33326073
EMILIN2	0.741568802
EMILIN3	4.089351215
EML1	2.231151379
EML4	1.794543267
EMP2	3.098552678
EMSY	1.914572121
EN2	4.402259778
ENAH	0.953453061
ENC1	2.775133513
ENDOD1	2.46034964
ENKD1	3.697911837
ENOPH1	0.474815726
ENOX1	0.567598174
ENPP4	3.174965182
ENTPD4	1.120042868
ENTPD7	1.148168533
EP300	1.53687225
EP400	-0.443768217
EPAS1	1.442949295
EPB41L4A	1.939586552
EPB41L4B	3.482937921
EPB41L5	1.047207169
EPC1	0.810859662
EPC2	1.83748328
EPHA2	3.225525991
EPHA3	1.531262362
EPHA5	4.090184376
EPHA6	1.850687776
EPHA7	1.706357289
EPHB3	3.248003965
EPHX4	3.610441556
EPM2AIP1	2.161136986
EPOP	5.882532162
EPPK1	1.803606898
EPS15L1	2.926310525
EPS8	1.863073737
EPT1	1.650929491
ERBB2	2.0817513
ERBB4	0.399957304
ERBIN	2.191533673
ERC1	2.806474719
ERC2	0.598109889
ERCC3	1.290357133
ERCC6	2.056414915
ERCC6L	2.02877076
ERCC8	-0.813710289
ERF	1.924919444
ERGIC2	0.743663673
ERI1	3.056522365
ERI2	1.206334911
ERLEC1	1.82888529
ERLIN1	1.366496248
ERMAP	1.509336549
ERN1	0.603123956
ERO1B	0.502054716
ERP44	0.724991585
ERVK3-1	3.731922372
ERVMER34-1	2.901789075
ESCO1	2.769038395
ESCO2	2.128550846
ESD	1.17924882
ESF1	2.788597717
ESPL1	2.539547439
ETAA1	0.994241661
ETF1	2.763882881
ETFDH	1.02620412
ETNK1	2.4640701
ETS2	3.759818798
ETV3	1.205658635
ETV6	-0.02043552
EXD2	2.478432559
EXO1	2.740096239
EXO5	1.849811399
EXOC1	1.70129956
EXOC2	-0.195303241
EXOC3	2.252141739
EXOC4	-0.825689988
EXOC5	0.343296272
EXOC6	2.915250523
EXOC6B	1.750156456
EXOC8	1.289036604
EXOSC10	3.314746438
EXOSC4	5.495599909
EXOSC6	1.970711748
EXOSC8	3.479359394
EXOSC9	2.621955859
EXPH5	0.530213395
EXT2	-0.603332539
EXTL2	1.713058561
EXTL3	4.450632373
EYA1	1.976003914
EYA3	0.905244017
EYA4	2.095874207
EZH2	1.382310367
F2R	2.533205332
F2RL1	3.973982689
FAAP100	1.703489839
FABP5	0.574976792
FADD	3.537268383
FAF2	2.055605989
FAHD2A	2.102488788
FAIM	3.169465533
FAM102B	1.770136565
FAM103A1	3.338628303
FAM105A	2.728725632
FAM108C1	4.487371466
FAM110B	1.949088237
FAM114A1	2.581651978
FAM118A	0.959094569
FAM118B	3.935689858
FAM120B	1.240341452
FAM122B	-0.535756429
FAM126A	0.747059684
FAM126B	1.932216937
FAM127C	2.9702223
FAM134B	2.89279713
FAM134C	3.787908064
FAM135A	2.752643979
FAM136A	0.100138389
FAM13A	-0.403853615
FAM149B1	0.582171209
FAM151B	0.119746236
FAM155B	4.114935722
FAM160A1	2.916493392
FAM160A2	3.557875642
FAM160B1	2.48963203
FAM160B2	2.614901569
FAM161B	1.127914533
FAM168A	1.34659825
FAM169A	2.17636817
FAM171B	1.883784318
FAM173B	2.650176766
FAM174A	4.121250225
FAM175B	2.087793132
FAM177A1	-1.77703474
FAM184A	1.680373055
FAM188A	2.240224045
FAM188B	3.238677312
FAM192A	3.252699885
FAM193A	-0.007406121
FAM193B	0.941626609
FAM199X	1.258759532
FAM200A	1.196454903
FAM200B	0.536137016
FAM204A	1.039423835
FAM206A	0.13658737
FAM208B	2.871592709
FAM20B	-0.37680701
FAM210A	3.324557881
FAM217B	2.367334148
FAM219A	3.885159894
FAM220A	3.811761384
FAM26E	2.704142621
FAM32A	1.49384725
FAM35A	1.12616234
FAM3C	-1.0370783
FAM43A	4.351836792
FAM45A	1.144376398
FAM46A	1.653393377
FAM46C	1.919892183
FAM50A	0.95305043
FAM53C	3.768602502
FAM60A	1.879369606
FAM63A	3.366627488
FAM63B	-0.170459887
FAM64A	3.531801147
FAM69A	3.821077442
FAM72A	4.399879927
FAM72D	4.38323524
FAM73B	3.439810652
FAM76A	0.638553253
FAM76B	1.573822399
FAM83B	1.751968536
FAM83G	3.89946379
FAM84B	3.939403419
FAM89A	2.467871013
FAM8A1	2.782505033
FAM91A1	0.852312826
FAM92A1	1.466005113
FAM98A	1.929955989
FAN1	0.443872552
FANCB	1.476339858
FANCC	2.481552633
FANCD2	-1.058465726
FANCF	2.286884502
FANCG	3.584718125
FANCL	2.197449663
FANCM	1.794830537
FAR1	0.134978707
FAR2	-1.299457753
FARP2	1.15222543
FARSB	2.571104554
FASN	-0.376931993
FASTKD1	3.433730078
FASTKD2	2.953590815
FASTKD3	2.69231364
FASTKD5	2.965078946
FAT1	0.831281847
FAXC	3.533288792
FBRS	3.699850857
FBRSL1	3.369138057
FBXL14	4.881887294
FBXL18	2.513033077
FBXL19	3.629940616
FBXL20	2.715948844
FBXL3	2.651968923
FBXL4	2.996115646
FBXL5	2.149859975
FBXO10	2.227413812
FBXO11	1.757319115
FBXO16	1.591725252
FBXO18	3.178793186
FBXO25	1.630962752
FBXO3	1.117045303
FBXO30	1.337382036
FBXO31	3.668428676
FBXO32	1.884840288
FBXO33	3.551794658
FBXO34	2.244715764
FBXO38	1.349682363
FBXO42	2.553608748
FBXO45	3.50224334
FBXO46	2.41622819
FBXO48	1.298743116
FBXO5	1.065181203
FBXO8	4.041988645
FBXO9	0.442626324
FBXW11	3.00699381
FBXW2	2.762860258
FBXW7	2.206598059
FBXW8	0.116840443
FCHO2	1.210438491
FCHSD2	1.283272842
FDFT1	3.465876976
FDX1	0.168394159
FDXACB1	2.713993077
FEM1A	4.590898571
FEM1B	3.006182138
FEM1C	1.65563418
FEN1	3.46105453
FEZ2	1.825129603
FGD4	1.176173905
FGD6	1.19537891
FGF2	4.203388887
FGF9	1.132669471
FGFR1OP2	2.836110456
FGFR3	2.753810526
FGFRL1	2.704870342
FH	0.934296386
FHDC1	-0.133719493
FHL2	3.452916971
FHL3	3.718128105
FIGN	0.738079644
FIGNL1	1.675414138
FIP1L1	2.499468538
FITM2	3.792236608
FIZ1	2.730163193
FJX1	5.681032416
FKBP14	0.280704397
FKBP15	3.897922198
FKBP4	2.844970941
FKBP5	0.619682805
FKBPL	1.847926837
FKRP	4.195339913
FKTN	0.313251204
FLAD1	4.608805302
FLCN	3.145755112
FLRT2	2.601139681
FLRT3	2.848901579
FLT1	1.00460471
FLT4	3.248837598
FLVCR1	1.38693198
FMN2	2.998916334
FMNL2	1.109961616
FMNL3	2.981968864
FMO4	1.481728302
FN3KRP	3.857158531
FNBP1	0.478762498
FNBP4	1.64207603
FNDC3A	-0.688298099
FNDC3B	2.135859083
FNIP1	0.627752125
FNIP2	2.707491225
FNTA	2.61533032
FNTB	2.701772932
FOXA1	2.121546411
FOXA3	4.124935567
FOXC1	1.842324579
FOXD1	3.621649746
FOXD2	2.468169933
FOXF2	5.211409636
FOXG1	2.318169089
FOXI3	3.445628571
FOXJ2	2.946512844
FOXJ3	1.831929142
FOXK2	4.296435094
FOXL2	4.408798714
FOXM1	-1.283939981
FOXN2	2.204708519
FOXO1	2.264304908
FOXO3	2.99480104
FOXP4	4.365125341
FOXRED2	3.489326693
FRA10AC1	1.725474254
FRAT1	3.641771617
FRAT2	4.294596327
FRG1	3.777050897
FRK	-0.447926931
FRMD4B	1.684198923
FRMD6	3.127754444
FRMD8	0.841054229
FRRS1	-0.830343765
FRS2	1.625556475
FSIP1	2.216241112
FTO	1.322991273
FTSJ3	2.438676753
FUBP1	2.014389938
FUK	-1.574933942
FUNDC1	2.069398733
FURIN	1.919209726
FUT10	2.230568362
FUT11	3.929587642
FUT4	4.174401026
FUT8	3.007084705
FXN	2.748284562
FYCO1	2.598482619
FYN	4.133196239
FYTTD1	-0.631406531
FZD1	5.020203899
FZD2	5.290842551
FZD3	1.177210619
FZD4	3.876132013
FZD5	4.229906761
FZD7	4.234959429
FZD8	3.966450259
FZD9	6.590159042
G2E3	2.33011509
G3BP1	1.377058555
G3BP2	0.649935546
GAB1	1.699518056
GAB2	-2.148769348
GABPA	1.030648099
GABPB1	3.010830146
GABPB2	1.542059732
GADD45A	2.241875577
GADD45G	0.840646659
GALK2	2.264602525
GALM	1.746238149
GALNS	-2.293905847
GALNT11	0.386967744
GALNT18	2.384942756
GALNT3	1.610890854
GAN	2.408340078
GAR1	3.508160203
GAREM2	2.315366069
GARS	1.375170447
GART	2.522766881
GAS1	3.774983805
GAS2L3	2.069920676
GAS8	0.458879431
GATA2	3.474581666
GATA4	4.960285292
GATA6	3.331875855
GATAD1	1.510548684
GATAD2A	0.272986954
GATAD2B	1.753314698
GATC	1.481564001
GATS	2.290519049
GATSL2	2.146003338
GBA2	1.611351164
GBAS	-0.8914996
GBF1	1.505607533
GCC1	1.767958377
GCFC2	1.516863477
GCH1	2.41519266
GCLM	2.386818193
GCNT1	3.199959295
GDAP2	2.323295394
GDE1	-1.228199871
GDF11	2.971261903
GDI2	2.629007275
GDPD1	3.039153452
GEMIN4	4.973622099
GEMIN5	2.603211665
GEMIN6	3.481080322
GEMIN7	5.04903928
GEN1	0.447828506
GET4	1.986784275
GFPT1	-1.543486824
GFPT2	-0.573748495
GGA2	2.063622774
GGA3	3.465650281
GGCX	0.148135411
GGNBP2	1.256515276
GGPS1	1.08008421
GGT7	-0.935050945
GID4	2.875042308
GID8	3.0449532
GIGYF1	1.029602996
GIGYF2	1.526776712
GIN1	1.437850285
GINM1	0.407175415
GINS1	1.964451737
GINS3	3.538081566
GINS4	0.753784086
GJA1	2.309301554
GJA3	2.617476203
GJC1	3.165251426
GK	-1.342250508
GKAP1	2.336668365
GLA	2.532945013
GLCCI1	2.880336529
GLCE	2.933818438
GLDC	-0.90563351
GLE1	0.131049398
GLMN	1.281284225
GLRB	2.356223878
GLRX2	3.782197236
GLRX3	1.295224375
GLRX5	0.883318435
GLS	0.981890405
GLT8D1	2.442950215
GLTSCR1	1.954880599
GLTSCR1L	1.212667168
GLUL	3.765614773
GMCL1	0.668341471
GMEB1	1.568240116
GMEB2	3.888934938
GMNN	2.644837199
GMPPB	4.235939958
GMPS	3.061011387
GNA12	2.719895617
GNA13	2.179394445
GNAI1	3.690650676
GNAI3	2.312821789
GNAQ	2.301123435
GNB1L	5.334248802
GNB4	0.530282207
GNE	3.945128237
GNL1	2.142119508
GNL2	2.449994603
GNL3	3.62397223
GNL3L	-0.312450999
GNPDA1	0.652684955
GNPDA2	1.872785372
GNPNAT1	2.187120644
GNPTAB	0.278367233
GOLGA1	1.617286047
GOLGA3	-1.311832069
GOLGA5	3.153249052
GOLGA8A	-0.87136593
GOLPH3	4.984401159
GOLPH3L	3.055540098
GOLT1B	1.931061303
GON4L	1.595169079
GOPC	2.340481223
GORASP1	2.361917245
GOSR1	2.478487791
GOT1	3.190409184
GPALPP1	0.980678327
GPAM	0.190073028
GPANK1	2.187075084
GPAT3	1.876043478
GPATCH1	1.465380377
GPATCH11	2.637184342
GPATCH2	1.337813104
GPATCH2L	0.39001153
GPATCH3	3.028597281
GPATCH4	1.619379436
GPBP1L1	2.743816799
GPCPD1	3.687022886
GPHN	2.004726597
GPKOW	4.326954328
GPN1	0.457397722
GPN2	2.914004554
GPN3	-0.107188751
GPR155	0.024271462
GPR157	4.068887497
GPR180	1.473313476
GPR37	4.914004916
GPR63	3.223933919
GPR75-ASB3	2.841962772
GPR89A	1.692171901
GPR89B	0.590874153
GPRASP2	1.554686489
GPRC5A	3.168827046
GPRC5B	4.631436877
GPRIN3	1.530475722
GPSM2	1.981319577
GPT2	0.015450048
GPX8	2.99331782
GRAMD1B	2.471783272
GRAMD4	0.145825816
GRB10	3.904963203
GRB2	2.472204043
GREB1L	1.422462625
GRHL1	3.327057974
GRID1	2.662131961
GRIN2D	3.136447508
GRIP1	1.55695119
GRPEL1	3.446311613
GRPEL2	3.053727067
GRSF1	3.371437687
GRTP1	2.571146252
GRWD1	4.784000482
GSE1	0.882135991
GSG2	2.43841847
GSK3B	3.021769217
GSKIP	4.723315557
GSPT1	1.843976938
GSPT2	2.213388445
GSTCD	2.557083514
GTF2A1	2.799168856
GTF2A2	2.152309702
GTF2B	3.157213316
GTF2E1	2.277062941
GTF2E2	3.530627418
GTF2F1	1.718374177
GTF2F2	2.193765467
GTF2H1	1.530197516
GTF2H2	1.584847209
GTF2H2C	1.444085009
GTF2I	1.493552979
GTF2IRD1	2.032253424
GTF3C2	3.320087898
GTF3C3	1.194054722
GTF3C4	3.056795316
GTPBP10	1.848491659
GTPBP2	3.64457842
GTPBP4	2.366487721
GTPBP8	2.881958636
GTSE1	2.239071087
GUCD1	3.907301548
GUCY1A2	0.693871417
GUCY1B3	2.825531258
GUF1	-0.407578574
GULP1	-0.003648692
GYG1	3.629807496
H1F0	0.640372673
H1FX	4.068983211
H2AFX	3.452128656
H2AFY2	0.601838187
H3F3B	4.059726
H6PD	-0.021690053
HABP4	0.79385376
HACD2	0.138616328
HACE1	-1.991823238
HACL1	1.878421029
HADH	-1.217127571
HAND1	4.71948789
HARBI1	1.919874642
HARS2	3.327861562
HAS2	2.509084953
HAUS3	1.095537631
HAUS6	1.475329651
HBEGF	3.440575555
HBP1	3.040746593
HCCS	4.162295803
HCFC1	1.043776844
HDAC2	1.429328691
HDAC8	1.292568654
HDHD3	3.029444962
HEATR1	1.095138652
HEATR3	2.844388658
HEATR5A	2.409644952
HEATR5B	1.977317542
HECA	2.349348141
HECTD1	1.249931753
HECTD2	1.052554484
HECTD3	-0.693192263
HECTD4	1.123769723
HECW2	1.772163858
HEG1	2.227986694
HELB	2.41763254
HELLS	-0.036059029
HELQ	1.812936179
[truncated: 3,669 more rows]
