# Supplementary material for: Differential regulation of mRNA fate by the human Ccr4-Not complex is driven by coding sequence composition and mRNA localization
Source: Genome Biol. 2021 Oct 6;22:284. doi: 10.1186/s13059-021-02494-w (PMC8496106; doi:10.1186/s13059-021-02494-w)
Supplement: Supplementary file 3 — Additional file 3: Table S2. log2FC RNA & log2FC RPF (DESeq2 data). [file 13059_2021_2494_MOESM3_ESM.csv]

gene_name	TotalRNA_log2FC (siCNOT1/siControl)	TotalRNA_padj	RPF_log2FC (siCNOT1/siControl)	RPF_padj	TranslationalEfficiency_log2FC (siCNOT1/siControl)
AAAS	0.044990315	0.549753951	0.09202755	0.3722007	0.047037235
AADAT	-0.11395884	0.321003008	-0.000668516	0.9934538	0.113290324
AAK1	-0.005345092	0.978853575	0.04544248	0.8236932	0.050787572
AAMP	0.092327492	0.109245098	0.1480536	0.0579926	0.055726108
AARSD1	0.054993197	0.568425316	-0.06376988	0.6995113	-0.118763077
AASDHPPT	-0.085726285	0.199887719	0.01469358	0.8859433	0.100419865
AASS	-0.0980831	0.431662241	0.02289883	0.9170538	0.12098193
ABCA2	-0.095653464	0.516052389	-0.1287288	0.4660423	-0.033075336
ABCA7	-0.109938635	0.47586921	0.0462042	0.8275294	0.156142835
ABCB6	-0.015470434	0.897478188	-0.09457377	0.6141647	-0.079103336
ABCC1	0.105179446	0.17549327	-0.09699984	0.3360717	-0.202179286
ABCC10	-0.044601109	0.692182616	-0.05554847	0.7604858	-0.010947361
ABCD1	0.153683701	0.195978131	0.1886749	0.2425039	0.034991199
ABCF2	0.000801663	0.993073961	-0.04322799	0.5446996	-0.044029653
ABHD12	-0.086589002	0.490088551	-0.05868327	0.7779369	0.027905732
ABHD13	0.04957952	0.631689587	0.01006149	0.9477937	-0.03951803
ABHD14A-ACY1	0.11649646	0.239725894	0.1853421	0.3381203	0.06884564
ABHD17B	0.018633044	0.884366427	0.169124	0.1351835	0.150490956
ABHD18	0.002564955	0.984417931	-0.005407864	0.9798149	-0.007972819
ABHD3	0.086533423	0.536862355	0.04392679	0.7870924	-0.042606633
ABHD4	-0.02345678	0.870232899	-0.1106031	0.5675973	-0.08714632
ABHD5	-0.098818159	0.511640727	-0.01862062	0.9305315	0.080197539
ABLIM1	-0.031715763	0.739281399	-0.04855417	0.803871	-0.016838407
ABR	0.103204209	0.373928252	0.008450541	0.9727114	-0.094753668
AC004381.6	0.076057198	0.610369454	0.032149	0.8813307	-0.043908198
AC005324.8	-0.139471558	0.197184044	-0.2361069	0.2457463	-0.096635342
AC084219.2	-0.189964547	0.217770964	-0.07004878	0.7328001	0.119915767
AC093323.3	-0.079718638	0.315583819	-0.02431964	0.9091125	0.055398998
AC116366.7	0.046089092	0.797885346	0.05979492	0.50473	0.013705828
ACAA1	-0.123459966	0.393038604	-0.2499349	0.2228741	-0.126474934
ACACA	0.011347493	0.888602904	0.06227053	0.4671837	0.050923037
ACAD10	-0.141023504	0.320100495	-0.0432455	0.833386	0.097778004
ACAD11	0.007745428	0.942060322	-0.008026195	0.9558532	-0.015771623
ACADL	0.014435943	0.943412919	0.1697242	0.3360717	0.155288257
ACADS	0.247144196	0.053950083	0.1311368	0.4206288	-0.116007396
ACBD7	-0.003905336	0.987207457	-0.1059888	0.5799196	-0.102083464
ACCS	0.218133175	0.25752929	0.3102966	0.1531126	0.092163425
ACER2	0.023195278	0.908240757	0.01085251	0.9667966	-0.012342768
ACOT1	0.16917802	0.331936985	0.3054186	0.1149108	0.13624058
ACOT13	-0.049136864	0.637225234	-0.0775323	0.4372027	-0.028395436
ACOT7	-0.13665995	0.143566864	-0.09884195	0.5303412	0.037818
ACOX1	0.011715147	0.876282238	0.00254707	0.9837135	-0.009168077
ACSF3	0.049469752	0.674888986	0.03395832	0.8743807	-0.015511432
ACSL1	0.149517667	0.061041256	0.05925293	0.7161305	-0.090264737
ACSL3	-0.050638476	0.421294309	-0.001827612	0.9797561	0.048810864
ACSS3	-0.021020454	0.911181697	0.07168821	0.7069707	0.092708664
ACTA2	0.046099045	0.809545624	0.1390122	0.4805586	0.092913155
ACTN1	0.133230939	0.074879058	-0.04678472	0.6719697	-0.180015659
ACTN2	-0.025320951	0.892284916	-0.03856306	0.8452648	-0.013242109
ACTR1A	0.044422785	0.507725308	-0.01973683	0.8021799	-0.064159615
ACTR3B	-0.211338806	0.219333197	-0.08503601	0.678631	0.126302796
ACTR5	0.161389533	0.167507753	0.04714421	0.6515196	-0.114245323
ACTR6	-0.107426097	0.256242631	0.09689065	0.6391165	0.204316747
ACVR2B	0.083383339	0.162692006	0.08751649	0.4956152	0.004133151
ACYP2	-0.210995957	0.247952742	0.09857696	0.5871298	0.309572917
ADA	-0.091832332	0.403413123	-0.03442077	0.8533744	0.057411562
ADAL	0.267649917	0.091354838	0.1941093	0.3368923	-0.073540617
ADAM11	-0.204459481	0.066643075	-0.09312469	0.6300192	0.111334791
ADAM17	-0.013902555	0.88529794	-0.1422018	0.09382855	-0.128299245
ADAM22	0.132183791	0.224222637	-0.1464346	0.4584444	-0.278618391
ADAMTS3	0.003307561	0.989467386	0.06021803	0.6975407	0.056910469
ADAMTS8	0.40011156	0.061236618	0.2196459	0.2534564	-0.18046566
ADAMTS9	0.113760207	0.514901957	0.2036909	0.3097371	0.089930693
ADD1	-0.066659621	0.375768251	-0.1796591	0.1485081	-0.112999479
ADD2	0.126728973	0.065883762	0.003321267	0.9883313	-0.123407706
ADK	-0.082846148	0.435266328	-0.04530646	0.6552193	0.037539688
ADM	-0.135652547	0.217672164	0.1636458	0.4032044	0.299298347
ADO	-0.035374731	0.655115429	0.04393445	0.7580632	0.079309181
ADPRM	0.297421432	0.051023937	0.3372735	0.08989161	0.039852068
ADRB2	0.021570745	0.907374871	0.1529696	0.4159754	0.131398855
ADRM1	0.079509909	0.192594982	0.11614	0.0989826	0.036630091
ADSL	-0.04292057	0.494332345	-0.1099554	0.3308466	-0.06703483
ADSS	0.043161798	0.54235215	-0.005990772	0.9236001	-0.04915257
AFF1	0.108666346	0.23860666	0.2119035	0.2700804	0.103237154
AGA	-0.139136711	0.365889448	-0.08617098	0.5649057	0.052965731
AGAP3	-0.029266595	0.78231358	-0.09123755	0.6408762	-0.061970955
AGMAT	0.050260308	0.795908108	0.0891284	0.6474905	0.038868092
AGPAT2	0.026248473	0.823207047	0.02752205	0.8870571	0.001273577
AGPAT3	0.080068729	0.241327757	-0.09129405	0.6395304	-0.171362779
AGPAT6	0.072645135	0.252222579	-0.1737718	0.2688205	-0.246416935
AGTRAP	-0.026200819	0.80064487	0.2432055	0.2375982	0.269406319
AHCYL1	0.091522946	0.22213974	-0.02156677	0.7926178	-0.113089716
AHDC1	0.336392897	0.051100825	0.276262	0.1962401	-0.060130897
AHI1	0.120908949	0.209959513	0.1861573	0.2985806	0.065248351
AHRR	0.145420788	0.087615915	0.4797729	0.06566231	0.334352112
AIFM1	-0.014300405	0.890971384	0.02258872	0.8332244	0.036889125
AIFM2	0.122878728	0.507725308	0.2324969	0.2629547	0.109618172
AIG1	-0.007165335	0.966625673	0.05384686	0.7880543	0.061012195
AIMP1	-0.015176184	0.869548846	0.07363121	0.5421662	0.088807394
AIP	0.126993698	0.117198307	0.1676449	0.07566163	0.040651202
AK1	-0.019688811	0.89674454	0.01468331	0.9454008	0.034372121
AK9	-0.091427163	0.621716952	-0.06072917	0.7431815	0.030697993
AKAP5	-0.144680203	0.38308481	-0.1358222	0.49484	0.008858003
AKAP7	0.022779223	0.909758939	-0.1405896	0.4838014	-0.163368823
AKR1A1	0.086824574	0.197564255	0.003322591	0.9756603	-0.083501983
AKR7L	-0.339547982	0.061236618	-0.4627033	0.06830339	-0.123155318
AKTIP	-0.078997321	0.631830629	0.03244714	0.8785755	0.111444461
ALAD	-0.108984975	0.331052607	-0.1354204	0.3611965	-0.026435425
ALDH1A2	-0.183669801	0.137866159	-0.05702432	0.7822489	0.126645481
ALDH5A1	-0.040405021	0.81215773	0.0997788	0.5871298	0.140183821
ALDH6A1	0.105325882	0.491918106	0.1783053	0.3225887	0.072979418
ALDOC	0.134321318	0.320884507	0.378144	0.08404064	0.243822682
ALG10	-0.248778364	0.050566292	0.09643995	0.6402121	0.345218314
ALG12	-0.003430225	0.975525496	-0.09912277	0.4945187	-0.095692545
ALG8	-0.124120789	0.123982139	-0.1017271	0.431157	0.022393689
ALG9	-0.107383357	0.283682175	-0.3599744	0.05312987	-0.252591043
ALKBH3	0.066984598	0.432542932	-0.07891184	0.6099183	-0.145896438
ALKBH8	0.095982807	0.410512462	0.07890915	0.6981325	-0.017073657
ALS2	0.052463925	0.53871917	0.2119375	0.06375556	0.159473575
ALX4	-0.118169746	0.403413123	-0.02454135	0.9083434	0.093628396
AMDHD2	0.00809199	0.95017728	0.1668852	0.3726941	0.15879321
AMN1	-0.165681536	0.333194432	-0.2174148	0.2702655	-0.051733264
AMOTL2	0.145699894	0.173931836	-0.03301374	0.872359	-0.178713634
AMPH	0.072389806	0.698500189	-0.05436588	0.793496	-0.126755686
ANAPC5	-0.014024971	0.816331564	-0.07274018	0.4517891	-0.058715209
ANGEL1	-0.114018934	0.214151518	-0.07268564	0.7166666	0.041333294
ANKHD1	-0.012260595	0.89764014	0.108327	0.4777057	0.120587595
ANKMY2	0.041340739	0.708842741	0.1446192	0.184689	0.103278461
ANKRD13A	-0.021516484	0.789102044	-0.2643329	0.1715068	-0.242816416
ANKRD16	-0.035162203	0.848888319	0.1606674	0.4277748	0.195829603
ANKRD18A	-0.193345418	0.266228277	-0.1108535	0.3953212	0.082491918
ANKRD26	-0.157315676	0.146840087	0.05590995	0.6558733	0.213225626
ANKRD39	-0.16368249	0.215943205	-0.06162043	0.7649572	0.10206206
ANKRD46	-0.131251266	0.156986623	-0.05877763	0.7414924	0.072473636
ANKRD49	-0.128254525	0.23216387	0.3587669	0.08819762	0.487021425
ANO10	-0.110461205	0.362062097	-0.186859	0.298323	-0.076397795
ANO5	0.054683333	0.534809026	0.01967738	0.8451834	-0.035005953
ANO7	0.112536101	0.540058604	0.2800502	0.1872235	0.167514099
ANP32B	0.019767712	0.876410676	-0.05733326	0.1812873	-0.077100972
ANTXR2	0.150474423	0.396974533	0.1033301	0.6141647	-0.047144323
ANXA11	0.067966563	0.33946412	-0.05487315	0.6425453	-0.122839713
ANXA7	0.118078623	0.073134984	0.06083973	0.3585519	-0.057238893
AP1G1	0.010495573	0.901730023	-0.04496719	0.6591342	-0.055462763
AP1M1	-0.023978173	0.778281544	-0.09496941	0.4618337	-0.070991237
AP5S1	-0.119088245	0.31972581	0.03060237	0.8833191	0.149690615
APBB1	0.060214252	0.488931427	0.09566672	0.6357532	0.035452468
APC2	-0.048348626	0.798919934	0.1517722	0.4061871	0.200120826
APEH	0.044283921	0.504389389	0.1024215	0.3035244	0.058137579
APITD1-CORT	-0.228964941	0.175109472	-0.04261744	0.8373219	0.186347501
APOO	-0.082600755	0.470896248	0.01479444	0.9472976	0.097395195
APPL1	0.078792887	0.193657607	-0.005323314	0.9448824	-0.084116201
ARAP1	-0.070932934	0.423298911	0.08163624	0.6617746	0.152569174
ARCN1	0.011042158	0.863702238	-0.02184785	0.7339898	-0.032890008
ARFGAP3	-0.010587886	0.915943048	-0.04430944	0.7722998	-0.033721554
ARFIP1	0.010052861	0.922406862	0.1424096	0.1996592	0.132356739
ARFIP2	0.013924293	0.875238702	-0.05317154	0.7955819	-0.067095833
ARFRP1	0.075823554	0.539601669	0.1058523	0.6009657	0.030028746
ARGLU1	-0.10265851	0.574207541	0.07738317	0.4469771	0.18004168
ARHGAP10	0.097599165	0.311339892	0.05668265	0.6109369	-0.040916515
ARHGAP11B	-0.300476764	0.129527592	0.0989993	0.6203521	0.399476064
ARHGAP18	0.166410638	0.12468001	0.04354697	0.7079169	-0.122863668
ARHGAP21	0.034138366	0.726617253	-0.02511077	0.8990741	-0.059249136
ARHGAP26	0.26719099	0.075399382	0.02012997	0.9251351	-0.24706102
ARHGAP28	0.189636959	0.29420157	0.08009714	0.678983	-0.109539819
ARHGAP44	0.050390617	0.709854741	-0.1500819	0.4460779	-0.200472517
ARHGEF11	-0.098849574	0.250339244	-0.2042864	0.1770313	-0.105436826
ARHGEF18	0.144122472	0.053584252	0.08961803	0.5675973	-0.054504442
ARHGEF26	0.07042795	0.474081744	0.0799588	0.6346372	0.00953085
ARHGEF6	0.071646565	0.667138735	0.1519377	0.4442087	0.080291135
ARHGEF7	0.16206717	0.055277675	0.1789778	0.35663	0.01691063
ARID3A	0.139210156	0.123065126	-0.3062576	0.05934864	-0.445467756
ARIH2	-0.074757041	0.171197559	-0.1066181	0.3077727	-0.031861059
ARL10	-0.026507942	0.843953045	-0.06333713	0.7433364	-0.036829188
ARL15	-0.174662896	0.086986226	-0.2952235	0.1395927	-0.120560604
ARL2	-0.124762862	0.051346105	-0.002845443	0.9788271	0.121917419
ARL2-SNX15	-0.124952933	0.108686155	-0.1063711	0.2733679	0.018581833
ARL6	-0.001167879	0.993129457	0.1490268	0.4593176	0.150194679
ARMC1	0.14129237	0.066542145	0.2701397	0.1558392	0.12884733
ARMC2	-0.198833493	0.267256631	-0.2128837	0.2979265	-0.014050207
ARMC4	-0.108617417	0.465673666	-0.1763991	0.2100315	-0.067781683
ARMC5	0.012503165	0.930875331	0.1574032	0.4236681	0.144900035
ARMCX3	-0.091973388	0.321637724	0.04872128	0.7426653	0.140694668
ARNT	0.125922413	0.076009565	0.09627661	0.4101407	-0.029645803
ARNTL	0.166616858	0.27464906	0.1131639	0.5548258	-0.053452958
ARPC5L	-0.050037024	0.683093194	-0.03703036	0.7564202	0.013006664
AS3MT	-0.157550268	0.223858288	-0.007490403	0.969621	0.150059865
ASAP2	0.15772951	0.146602102	-0.1767835	0.1917286	-0.33451301
ASB8	0.056888415	0.621716952	0.2332622	0.1672822	0.176373785
ASCC1	0.201369865	0.068896732	0.136549	0.4964441	-0.064820865
ASCC2	0.048043042	0.643770566	-0.1137328	0.4045628	-0.161775842
ASCC3	0.067077548	0.349218271	0.09113013	0.6313992	0.024052582
ASF1B	0.029276616	0.725382434	0.0770491	0.5801286	0.047772484
ASH2L	0.156460981	0.250937561	0.08256096	0.5914211	-0.073900021
ASL	0.164375944	0.160795728	0.2050696	0.2839956	0.040693656
ASPSCR1	0.03469693	0.808306813	0.005304438	0.9810668	-0.029392492
ASRGL1	-0.141252218	0.17609806	-0.2455373	0.2378887	-0.104285082
ATAD1	-0.087418554	0.212426231	-0.1284053	0.06692153	-0.040986746
ATAD3A	0.100386003	0.099353535	-0.07808934	0.4210511	-0.178475343
ATAT1	-0.18793193	0.291974979	0.05629877	0.7886192	0.2442307
ATE1	-0.041450591	0.605687699	0.152394	0.4360006	0.193844591
ATF1	0.052080182	0.575366116	0.08856678	0.6339589	0.036486598
ATF7	0.003123029	0.986177023	-0.04929304	0.8125294	-0.052416069
ATG14	0.088583145	0.302227924	0.09708162	0.3903769	0.008498475
ATG7	-0.010356942	0.925057365	0.03344243	0.8478705	0.043799372
ATL1	0.059954577	0.755975615	0.3442416	0.1257172	0.284287023
ATL3	-0.196200384	0.149790923	4.93E-05	0.9994649	0.196249703
ATMIN	-0.025618754	0.732086808	-0.07594013	0.6889322	-0.050321376
ATN1	0.054061696	0.741857345	-0.2125809	0.2057563	-0.266642596
ATP10D	0.082152554	0.463441533	0.01215608	0.9479643	-0.069996474
ATP1A3	0.158501822	0.392144732	0.1862794	0.3576495	0.027777578
ATP1B1	0.068813681	0.62492019	-0.1623829	0.2044043	-0.231196581
ATP2B4	-0.081539766	0.349945402	0.06553052	0.5491906	0.147070286
ATP6V0A2	0.064037056	0.339203216	-0.07159542	0.6005271	-0.135632476
ATP6V0D1	0.039159283	0.63409546	-0.04406395	0.7674815	-0.083223233
ATP6V0E1	0.111743677	0.12847568	0.1600676	0.2258092	0.048323923
ATPAF2	-0.175326837	0.293094298	-0.2319445	0.1798172	-0.056617663
ATRX	-0.014684371	0.862469196	0.1707781	0.07122262	0.185462471
AUTS2	0.258878408	0.064481595	0.00703412	0.9761426	-0.251844288
AVL9	-0.122097079	0.074869962	0.0976485	0.5750803	0.219745579
AXIN2	-0.157746872	0.307588186	0.1571071	0.4286233	0.314853972
AZI2	-0.151955673	0.170627104	0.2506231	0.1675652	0.402578773
B4GALT1	0.10414857	0.359715947	-0.102148	0.35663	-0.20629657
B4GALT4	0.178375941	0.098155177	0.1861359	0.3556028	0.007759959
B4GAT1	0.051120483	0.531137711	0.004095433	0.9695159	-0.04702505
BACH1	-0.019519678	0.781835318	0.2230066	0.1851319	0.242526278
BAD	-0.142123937	0.215641741	-0.07182638	0.6975407	0.070297557
BAG5	0.020744121	0.801694682	-0.001098346	0.9929982	-0.021842467
BAIAP2L1	-0.103372734	0.243648807	-0.0246349	0.7204877	0.078737834
BAK1	0.038118108	0.724271213	0.1057849	0.5764436	0.067666792
BANP	-0.035101453	0.790372415	0.10889	0.5928399	0.143991453
BARX2	-0.161342538	0.372954604	-0.2315428	0.1912845	-0.070200262
BASP1	0.013964987	0.938692689	0.09693384	0.5899048	0.082968853
BBS10	-0.184880194	0.0944681	0.04030622	0.7663774	0.225186414
BBS2	0.144699257	0.191998544	-0.00211405	0.9890464	-0.146813307
BBS5	-0.076198994	0.677551906	-0.2980103	0.1391634	-0.221811306
BBS7	0.093311539	0.25046104	0.05402497	0.5659602	-0.039286569
BCAP29	-0.15904662	0.05891283	-0.1675288	0.348067	-0.00848218
BCAS3	-0.015870153	0.895008339	-0.06894559	0.7264372	-0.053075437
BCDIN3D	0.102050452	0.441167616	0.1656103	0.2838546	0.063559848
BCKDHB	-0.007182903	0.956644023	-0.08902151	0.50473	-0.081838607
BCL10	-0.038985704	0.69738994	-0.04263575	0.7526586	-0.003650046
BCL11A	-0.245251753	0.061022548	-0.04676758	0.8218679	0.198484173
BCL2L1	0.077535664	0.567057966	0.03959792	0.845195	-0.037937744
BCL2L12	0.051325442	0.618122915	0.1618555	0.3827885	0.110530058
BCL6	-0.097144404	0.597297214	-0.09704485	0.6155368	9.96E-05
BCL7B	-0.020231214	0.828055074	-0.09225386	0.6526247	-0.072022646
BCL9L	0.258124049	0.187959242	0.4066182	0.0873409	0.148494151
BCR	0.110411045	0.094757866	0.09409349	0.4379651	-0.016317555
BCS1L	-0.047074249	0.543754342	-0.002421674	0.9886653	0.044652575
BDH2	-0.219236405	0.058129631	-0.03214448	0.7728071	0.187091925
BEND7	-0.083114408	0.65507096	-0.3291802	0.1414969	-0.246065792
BET1L	-0.206726737	0.09956531	-0.1726631	0.3911477	0.034063637
BEX1	-0.03257146	0.867856881	-0.01093228	0.9575228	0.02163918
BEX2	0.031707641	0.845074682	0.001493054	0.9951369	-0.030214587
BEX4	-0.009249549	0.920795002	-0.1367271	0.1412306	-0.127477551
BHLHE41	0.034023082	0.858936235	0.1389621	0.4812321	0.104939018
BICC1	0.201488611	0.160568278	0.06583993	0.7491523	-0.135648681
BIVM	-0.109215485	0.131534142	-0.06694319	0.7426629	0.042272295
BLMH	0.10118902	0.180305456	0.2306651	0.2599655	0.12947608
BLOC1S3	0.16077544	0.328265677	0.08069161	0.6650351	-0.08008383
BLOC1S4	0.000235292	0.999065113	0.2221219	0.1336031	0.221886608
BLVRA	-0.136155097	0.245002223	-0.05883432	0.6387763	0.077320777
BLVRB	-0.234996433	0.114289032	-0.1137351	0.5381775	0.121261333
BLZF1	0.026466704	0.835662853	-0.006200536	0.9727711	-0.03266724
BMP3	0.334903642	0.116050352	0.2743659	0.1993177	-0.060537742
BMP7	0.016032013	0.86602956	-0.07497001	0.6893689	-0.091002023
BNIP1	-0.024823161	0.854517556	-0.06596651	0.6898748	-0.041143349
BORCS5	0.090763787	0.629058728	0.1249514	0.5381685	0.034187613
BPHL	0.169442337	0.33860376	0.03612859	0.8613459	-0.133313747
BRAP	0.061308143	0.527273848	0.08036811	0.4323583	0.019059967
BRD1	0.03831207	0.689382422	0.1645565	0.2338876	0.12624443
BRD3	0.14084111	0.085738149	-0.08085166	0.5255482	-0.22169277
BRD9	0.097200709	0.303302555	0.2612752	0.08845789	0.164074491
BRE	0.01636359	0.887635304	-0.002901897	0.9837135	-0.019265487
BRF1	0.157090725	0.095358189	0.0100526	0.9667966	-0.147038125
BRMS1	0.022102463	0.785933946	0.08299752	0.5898293	0.060895057
BRMS1L	0.132691303	0.187618272	0.2844759	0.1831495	0.151784597
BROX	-0.087033119	0.234030116	-0.144405	0.2271756	-0.057371881
BTAF1	0.011796192	0.870507324	-0.06547673	0.3824152	-0.077272922
BTBD10	0.111345891	0.230619314	0.06591528	0.7160573	-0.045430611
BTBD11	-0.045070919	0.757851587	-0.1388671	0.4600197	-0.093796181
BTF3L4	-0.05163597	0.435241601	0.0258894	0.8129805	0.07752537
BTN2A1	0.035666605	0.778805425	0.3735431	0.06565564	0.337876495
BUB1B	0.097357628	0.107058668	0.06426293	0.2938037	-0.033094698
BUB3	-0.044991492	0.449723619	-0.05793561	0.3015235	-0.012944118
BVES	-0.166914691	0.157418007	-0.07124451	0.7234874	0.095670181
BZW2	-0.043118006	0.540843444	0.06996713	0.6380125	0.113085136
C10orf35	-0.252255226	0.200810431	0.1683062	0.4013148	0.420561426
C11orf1	-0.243216847	0.098144625	0.03433618	0.871773	0.277553027
C11orf49	-0.163087913	0.171520118	-0.08780745	0.6638824	0.075280463
C11orf68	0.113671435	0.487027172	0.1215651	0.5495424	0.007893665
C11orf74	0.012349154	0.922519621	-0.02123554	0.9173333	-0.033584694
C11orf83	-0.153582261	0.076235373	0.1919505	0.2478625	0.345532761
C12orf10	0.057359384	0.507250636	0.07072037	0.6929796	0.013360986
C12orf48	0.025081063	0.77929991	-0.00415277	0.9795612	-0.029233833
C12orf66	0.157423946	0.31870195	0.1850766	0.355046	0.027652654
C14orf145	-0.112814869	0.452079645	-0.007447112	0.9745374	0.105367757
C14orf179	-0.036970954	0.8393119	0.09178581	0.6324129	0.128756764
C15orf57	0.189657978	0.109325136	0.1315332	0.5134213	-0.058124778
C16orf52	0.366673193	0.06471202	-0.08458439	0.644507	-0.451257583
C16orf88	-0.096505179	0.590140524	0.2359338	0.09133803	0.332438979
C16orf91	0.054735157	0.63551018	0.04362281	0.7857484	-0.011112347
C17orf101	0.10218222	0.312559858	-0.01447493	0.9479849	-0.11665715
C17orf58	0.180799399	0.099624194	0.3132681	0.1512159	0.132468701
C17orf75	-0.056818959	0.578773305	0.1086762	0.5771825	0.165495159
C18orf25	-0.097665452	0.264899174	0.02677738	0.9016627	0.124442832
C18orf32	-0.202483903	0.147887803	0.04145294	0.8434597	0.243936843
C19orf10	-0.139839189	0.067350217	-0.1901972	0.0557342	-0.050358011
C19orf40	0.119325554	0.503369142	0.09716519	0.598342	-0.022160364
C19orf44	0.026121398	0.862088845	0.226486	0.2375982	0.200364602
C19orf52	-0.098617353	0.291946918	0.1580235	0.2446712	0.256640853
C19orf53	-0.092469692	0.373726395	-0.05582907	0.7886192	0.036640622
C19orf54	0.000411597	0.995200481	0.02483692	0.9041008	0.024425323
C19orf68	0.123922536	0.49949047	0.1377333	0.4850003	0.013810764
C1D	-0.148827994	0.231600978	-0.05734402	0.6400101	0.091483974
C1GALT1C1	0.025238057	0.845074682	0.02127278	0.8497012	-0.003965277
C1orf122	-0.16192717	0.073913201	-0.1443173	0.4467885	0.01760987
C1orf123	-0.024269767	0.805981695	0.1311992	0.0731114	0.155468967
C1orf216	-0.252449966	0.060543356	0.3922584	0.09278804	0.644708366
C1orf35	0.075296087	0.438900084	0.04552461	0.6109369	-0.029771477
C1orf43	-0.12434673	0.052949324	-0.05280392	0.7367432	0.07154281
C20orf194	0.174386723	0.275482068	0.2408544	0.09765206	0.066467677
C20orf196	0.063592794	0.73725659	0.04970037	0.8134376	-0.013892424
C20orf96	0.087870802	0.610930512	-0.04327556	0.8349256	-0.131146362
C21orf91	-0.1091889	0.227227577	-0.1001233	0.5799444	0.0090656
C2CD3	-0.069933822	0.528734617	-0.1939727	0.322081	-0.124038878
C3orf33	0.220758335	0.124795886	0.2653446	0.1614378	0.044586265
C3orf38	0.051141065	0.563541809	0.1684663	0.2359454	0.117325235
C3orf58	0.079551456	0.315843064	-0.01447604	0.9395655	-0.094027496
C4orf27	-0.053393323	0.618783484	-0.03993066	0.594738	0.013462663
C4orf33	-0.092705612	0.437473025	0.1396065	0.4873551	0.232312112
C5orf22	0.009268155	0.915704841	0.202652	0.2999493	0.193383845
C5orf30	-0.149081047	0.127200083	-0.001982948	0.9929724	0.147098099
C5orf42	0.004412624	0.968459523	0.004975452	0.9734494	0.000562828
C5orf63	-0.328052142	0.117475761	0.07408079	0.6850852	0.402132932
C6orf120	-0.049699472	0.471930375	-0.02729373	0.8180165	0.022405742
C6orf203	0.232210708	0.113003891	0.1810644	0.2397759	-0.051146308
C6orf89	-0.097427239	0.348899786	-0.1943651	0.2415677	-0.096937861
C7orf31	-0.036917961	0.849569569	-0.001587594	0.9929724	0.035330367
C7orf49	-0.061004128	0.50561976	0.06522452	0.7547223	0.126228648
C8orf59	-0.375360034	0.063918714	-0.09152175	0.4372027	0.283838284
C9orf116	0.045551701	0.81563602	-0.08836033	0.6331224	-0.133912031
C9orf69	-0.014247098	0.846319668	-0.03476131	0.8631797	-0.020514212
C9orf72	-0.189901135	0.286184567	0.1248559	0.5162669	0.314757035
CA11	-0.178555628	0.282085396	-0.1475185	0.458448	0.031037128
CAAP1	0.033600939	0.770897353	-0.03663056	0.8532352	-0.070231499
CABIN1	0.005993016	0.954027542	-0.173081	0.3913169	-0.179074016
CABLES1	0.102319942	0.378874094	-0.1388851	0.4917828	-0.241205042
CACTIN	-0.001911543	0.986527304	-0.009023316	0.9670359	-0.007111773
CALB1	-0.185351601	0.324484294	-0.1044583	0.6054811	0.080893301
CALCOCO1	-0.144348872	0.209250921	-0.3126691	0.09868221	-0.168320228
CALM2	-0.002185319	0.943466689	0.04555011	0.3991217	0.047735429
CAMK1	-0.147719764	0.050455572	-0.1558338	0.1737295	-0.008114036
CAMK1D	0.044597314	0.817123833	-0.027541	0.8932404	-0.072138314
CAMK4	0.167468839	0.123712153	0.2106183	0.2553843	0.043149461
CAND1	0.030959473	0.588306349	-0.0800558	0.08089633	-0.111015273
CANT1	0.136784761	0.087210654	0.02999841	0.8794153	-0.106786351
CAP2	0.147609072	0.36345345	0.09027871	0.6595601	-0.057330362
CAPN7	0.006607089	0.943563277	-0.05962854	0.4940619	-0.066235629
CARD19	-0.034329468	0.815497404	0.09338572	0.6361281	0.127715188
CARHSP1	-0.135695929	0.091019107	0.1540177	0.4361874	0.289713629
CASP6	0.054170633	0.721125591	0.1035162	0.5182449	0.049345567
CAST	-0.119917603	0.46316971	-0.16264	0.279052	-0.042722397
CASZ1	0.146135778	0.389177158	0.08661918	0.6738142	-0.059516598
CAT	-0.116490505	0.186903864	-0.1348041	0.0620799	-0.018313595
CBLL1	-0.045105099	0.717137568	0.01594252	0.9206783	0.061047619
CBR4	-0.165614702	0.067756047	-0.1312086	0.194815	0.034406102
CBS	0.238316497	0.20901481	0.1145223	0.4715879	-0.123794197
CBSL	0.080942503	0.667480755	0.06741306	0.6860567	-0.013529443
CBX5	-0.023464887	0.71104047	0.1146367	0.1203538	0.138101587
CCAR1	-0.103295997	0.181510506	-0.05889242	0.7763774	0.044403577
CCBL1	-0.159511262	0.280515998	0.02760857	0.8980267	0.187119832
CCDC117	0.096906492	0.140374751	-0.05500091	0.6829931	-0.151907402
CCDC125	0.136738036	0.301795022	0.2505349	0.1873054	0.113796864
CCDC126	0.121580177	0.399275497	0.07672655	0.71097	-0.044853627
CCDC136	0.142299452	0.444343542	0.09278213	0.6340003	-0.049517322
CCDC138	0.073485071	0.349165022	-0.001814321	0.9917551	-0.075299392
CCDC14	-0.139629283	0.067297467	0.0817888	0.6862941	0.221418083
CCDC15	0.088434901	0.604340048	0.2106595	0.2228595	0.122224599
CCDC171	0.133673413	0.451055086	0.09212953	0.6226507	-0.041543883
CCDC180	0.174186121	0.306617537	-0.02994119	0.8814282	-0.204127311
CCDC186	0.019148111	0.914493685	0.08671342	0.3468625	0.067565309
CCDC22	0.061904941	0.607308226	0.1786029	0.05012751	0.116697959
CCDC25	-0.06874197	0.395877284	0.07910652	0.6621295	0.14784849
CCDC28A	-0.09447241	0.324784055	-0.007544795	0.9670359	0.086927615
CCDC28B	-0.146487505	0.215908594	0.01131372	0.9602398	0.157801225
CCDC47	-0.017035289	0.814715166	-0.03429835	0.7471705	-0.017263061
CCDC50	-0.108198402	0.118472652	-0.0571504	0.5444466	0.051048002
CCDC57	-0.05259558	0.702855202	-0.01286607	0.950869	0.03972951
CCDC80	0.087813473	0.605429624	0.2530943	0.2289872	0.165280827
CCDC9	0.237202947	0.089245033	0.1231166	0.5027541	-0.114086347
CCDC91	-0.210505935	0.115417538	0.1618299	0.4202799	0.372335835
CCDC97	0.082599421	0.518146381	0.2146785	0.06178561	0.132079079
CCL8	0.072617144	0.61924572	0.2006674	0.2892977	0.128050256
CCNB2	-0.07539445	0.256866298	-0.01181763	0.8765654	0.06357682
CCND3	0.075771817	0.466032423	0.07799939	0.6976249	0.002227573
CCNDBP1	0.089998345	0.27640678	0.2897617	0.09506832	0.199763355
CCNG2	-0.077850255	0.635409569	-0.05913133	0.7762345	0.018718925
CCNK	0.095652589	0.526341569	-0.04232988	0.7850734	-0.137982469
CCNYL1	0.199002797	0.201000968	0.1486415	0.4586993	-0.050361297
CCPG1	-0.081370923	0.32913104	-0.09855508	0.4143771	-0.017184157
CCS	0.176228545	0.13807137	0.1965671	0.2803191	0.020338555
CCSAP	-0.018644459	0.822757958	-0.02506293	0.8779538	-0.006418471
CCSER1	-0.272050224	0.073030409	0.2307704	0.2670366	0.502820624
CCSER2	-0.037996801	0.722301548	-0.1361869	0.4774479	-0.098190099
CCT2	0.035518167	0.511507972	0.08535532	0.07359883	0.049837153
CCT3	-0.038653614	0.48581492	-0.07903828	0.6093383	-0.040384666
CCT4	0.028385603	0.611686575	0.06066142	0.1877202	0.032275817
CCT5	-0.042380129	0.407381266	-0.02704568	0.6171355	0.015334449
CCT6A	-0.030020792	0.576537584	-0.0562391	0.2015561	-0.026218308
CCT8	-0.007540141	0.918608296	0.007374472	0.8983203	0.014914613
CD276	0.035991743	0.693829053	-0.07435525	0.7175212	-0.110346993
CD2BP2	0.013236713	0.852821573	0.1128027	0.241347	0.099565987
CD47	-0.086527544	0.235668271	-0.1118033	0.3091062	-0.025275756
CD9	0.019938306	0.917524374	0.117864	0.565621	0.097925694
CD99L2	0.086131201	0.410966395	-0.1074879	0.5886949	-0.193619101
CDA	0.297619991	0.120790705	0.3609616	0.1198899	0.063341609
CDAN1	0.03865982	0.73648407	0.1731959	0.2714264	0.13453608
CDC123	-0.089907539	0.113984019	-0.09632385	0.2341926	-0.006416311
CDC16	0.157666716	0.089317814	-0.005602723	0.968826	-0.163269439
CDC20	0.006226473	0.921225148	0.00722958	0.9144567	0.001003107
CDC23	-0.138781485	0.268285951	-0.0214921	0.7595226	0.117289385
CDC25A	0.11204033	0.060245702	0.07143726	0.3300154	-0.04060307
CDC25B	0.069223284	0.485671261	-0.2259966	0.08390509	-0.295219884
CDC34	-0.011773059	0.88091174	-0.05958071	0.6759292	-0.047807651
CDC42BPA	-0.098466593	0.185826027	-0.2516249	0.1794736	-0.153158307
CDC42EP4	-0.139401328	0.123160125	-0.04605023	0.8253186	0.093351098
CDC42SE2	0.035582817	0.694276675	0.006167101	0.9786916	-0.029415716
CDC6	0.03449976	0.602494271	0.0639123	0.2136925	0.02941254
CDCA4	0.065324464	0.364238435	0.1628409	0.07697894	0.097516436
CDCA7	-0.014447019	0.882129986	0.04866512	0.666757	0.063112139
CDH7	0.307860101	0.136763147	0.2005614	0.2983681	-0.107298701
CDIPT	0.018453465	0.808784333	0.06657696	0.7028688	0.048123495
CDK1	-0.107050235	0.10586358	-0.118381	0.1565158	-0.011330765
CDK11B	0.100915724	0.486860449	0.1488548	0.3942945	0.047939076
CDK12	0.039682264	0.549694621	0.07645804	0.3093682	0.036775776
CDK13	0.116526505	0.081961873	0.05884696	0.7699098	-0.057679545
CDK19	-0.079699468	0.452129177	0.02492502	0.9063507	0.104624488
CDK5RAP2	0.016455074	0.847148356	-0.03154881	0.8073533	-0.048003884
CDK5RAP3	0.128426698	0.223244462	-0.07107855	0.703895	-0.199505248
CDKL5	0.029028344	0.875238702	0.01952365	0.9254323	-0.009504694
CDKN2AIP	-0.193157941	0.078354613	-0.06088757	0.6443634	0.132270371
CDO1	0.048319029	0.759706311	-0.1629946	0.1794736	-0.211313629
CDS2	-0.142706138	0.064868336	-0.1598748	0.1020235	-0.017168662
CDV3	-0.047599802	0.370529315	0.07637023	0.3992036	0.123970032
CDX2	0.014788124	0.922511026	0.02047691	0.9084556	0.005688786
CDYL	0.07329372	0.69086267	0.2711331	0.1144747	0.19783938
CELSR3	0.178764161	0.262928517	0.1952006	0.3035507	0.016436439
CENPE	-0.084477483	0.576142014	-0.05939202	0.3575964	0.025085463
CENPF	-0.053194025	0.754593815	0.05446615	0.279052	0.107660175
CENPK	-0.019964836	0.86302414	-0.0517419	0.8036343	-0.031777064
CENPL	-0.120446794	0.263419721	-0.1623297	0.3824152	-0.041882906
CENPS	-0.2348071	0.074449127	-0.1002413	0.620192	0.1345658
CEP104	0.106520141	0.429199896	0.00738428	0.9754526	-0.099135861
CEP112	0.093817176	0.591514869	0.1846336	0.2701552	0.090816424
CEP162	-0.15315516	0.195978131	0.1485742	0.2833012	0.30172936
CEP19	0.381266026	0.051693758	-0.02376726	0.9112575	-0.405033286
CEP250	0.013618656	0.93871359	0.06087032	0.7683033	0.047251664
CEP41	0.068855781	0.596878981	0.03612762	0.8629092	-0.032728161
CEP44	0.029422228	0.75755036	0.01145462	0.9611826	-0.017967608
CEP63	0.133063405	0.342230162	0.1155157	0.5715675	-0.017547705
CEP70	-0.047804424	0.738335034	-0.1213644	0.5478571	-0.073559976
CEP85L	-0.093389851	0.398485546	0.03408136	0.87194	0.127471211
CEP89	-0.142501066	0.313522282	-0.1675251	0.4066854	-0.025024034
CERS5	-0.01276144	0.904983352	0.0813389	0.6617042	0.09410034
CFAP36	-0.06232325	0.733599791	0.0229303	0.879138	0.08525355
CFAP97	0.095750709	0.409690372	0.1397097	0.4826356	0.043958991
CFD	-0.142421043	0.341692657	0.111242	0.5824342	0.253663043
CGGBP1	0.011991201	0.869548846	0.005076673	0.9785031	-0.006914528
CGNL1	0.099886741	0.580204995	0.1946453	0.2911603	0.094758559
CH507-9B2.3	-0.099459698	0.566281563	-0.1433821	0.4082283	-0.043922402
CHAF1B	-0.04030887	0.607165052	0.01431526	0.8306352	0.05462413
CHAMP1	0.253722406	0.083532539	-0.1206939	0.09537808	-0.374416306
CHCHD3	-0.090146048	0.139663137	-0.1258404	0.1585256	-0.035694352
CHCHD5	-0.231304228	0.110687915	-0.03562507	0.8651186	0.195679158
CHD2	-0.125580668	0.055213434	0.07549418	0.6888724	0.201074848
CHD6	-0.015101561	0.918979824	0.06877149	0.7334923	0.083873051
CHD9	0.00824562	0.927736761	0.02210085	0.9192816	0.01385523
CHEK1	0.002045868	0.987393183	0.008709642	0.9701898	0.006663774
CHEK2	0.044851469	0.650933706	0.006300143	0.9784757	-0.038551326
CHERP	-0.022345726	0.873216186	-0.09017542	0.2695665	-0.067829694
CHFR	0.077669698	0.498602841	0.1947044	0.3377907	0.117034702
CHIC1	-0.057125247	0.697066114	0.06960098	0.7332421	0.126726227
CHKA	-0.043061401	0.704899143	-0.03360548	0.8210796	0.009455921
CHMP1A	-0.108761554	0.162212069	-0.04059178	0.8134376	0.068169774
CHMP4B	-0.005988672	0.957072785	-0.04887354	0.4446262	-0.042884868
CHMP4C	0.000498885	0.999045713	-0.01264392	0.9438026	-0.013142805
CHMP6	0.238688125	0.065117676	0.1619102	0.3657798	-0.076777925
CHPF2	0.143820623	0.109775664	0.07846365	0.6816908	-0.065356973
CHST14	0.13521317	0.322050899	0.0363353	0.8576516	-0.09887787
CHST15	0.058745388	0.64143579	-0.08502659	0.6705165	-0.143771978
CHST3	0.090938358	0.426014824	0.04110798	0.8451834	-0.049830378
CIAO1	-0.019728415	0.797461738	0.002990353	0.9890464	0.022718768
CIAPIN1	0.125554989	0.080440285	0.03616004	0.8003862	-0.089394949
CIB1	0.016634685	0.875238702	0.1074301	0.2117508	0.090795415
CIT	0.051364357	0.591592449	-0.09146666	0.57027	-0.142831017
CKAP2	2.68E-05	0.994103009	0.1110331	0.06405823	0.111006349
CKLF	-0.041281761	0.811169033	0.09972632	0.620192	0.141008081
CKLF-CMTM1	-0.066859595	0.668556929	0.000629204	0.9991127	0.067488799
CLASP1	0.001377826	0.990628757	-0.08750305	0.4827899	-0.088880876
CLASRP	-0.169121519	0.103927387	-0.1814384	0.3147136	-0.012316881
CLCN5	-0.038521873	0.750326916	-0.1676925	0.3375537	-0.129170627
CLCN6	-0.079628528	0.584236516	0.2293276	0.2628521	0.308956128
CLIP4	0.30089451	0.055959092	0.2759186	0.1667545	-0.02497591
CLK1	-0.114445545	0.241130847	0.08221434	0.6699122	0.196659885
CLK4	-0.238536641	0.077231913	-0.1953291	0.3332846	0.043207541
CLPP	0.004219381	0.954236663	-0.06155185	0.6561729	-0.065771231
CLSPN	0.022749444	0.887262796	0.01364477	0.8571121	-0.009104674
CLSTN3	0.170843878	0.24709032	-0.01067529	0.955204	-0.181519168
CLTCL1	0.031241753	0.834922791	0.1287865	0.4783343	0.097544747
CMAS	-0.098237623	0.263169338	0.0437097	0.6794143	0.141947323
CMBL	0.084658616	0.519901052	-0.03205957	0.651316	-0.116718186
CMIP	0.324302658	0.083407986	0.1212096	0.4964553	-0.203093058
CMSS1	-0.045543276	0.507033457	0.08226811	0.340009	0.127811386
CMTM3	0.099000752	0.318090012	0.1728713	0.3680808	0.073870548
CMTR1	-0.027281996	0.732025662	-0.04079509	0.6256265	-0.013513094
CNIH4	-0.056529209	0.526748733	0.01612296	0.8478705	0.072652169
CNN2	0.136304605	0.286451432	0.01935868	0.9274595	-0.116945925
CNNM2	0.145994086	0.302256498	0.2673938	0.1576154	0.121399714
CNNM3	-0.094579715	0.367554862	-0.0820399	0.5453078	0.012539815
CNOT4	0.102367729	0.476474183	0.2571729	0.1611722	0.154805171
CNPPD1	0.050692758	0.709666706	0.2614984	0.1647343	0.210805642
CNPY4	-0.0101195	0.951370547	0.0189325	0.9303927	0.029052
CNRIP1	0.138690935	0.418685585	0.06723388	0.7219134	-0.071457055
CNTLN	-0.115344754	0.427822508	0.03229112	0.84943	0.147635874
CNTNAP2	0.015847159	0.903069722	-0.03173148	0.8774452	-0.047578639
COA6	0.038329766	0.730488595	0.1193509	0.3128233	0.081021134
COCH	-0.055162962	0.470138696	-0.1105967	0.3629494	-0.055433738
COG4	0.124217186	0.170457249	0.00785296	0.9670359	-0.116364226
COG7	0.07342592	0.600530404	0.08589204	0.3267183	0.01246612
COL24A1	0.10427486	0.557029644	-0.09744531	0.598439	-0.20172017
COL25A1	-0.165925427	0.171859172	-0.08044237	0.6897387	0.085483057
COL3A1	-0.011743608	0.950271389	-0.01106691	0.9609846	0.000676698
COL4A3BP	-0.152081545	0.288131897	-0.002959014	0.9886653	0.149122531
COL5A2	-0.349751992	0.057706394	-0.07607069	0.7039645	0.273681302
COLGALT2	0.151893871	0.323476653	0.1367094	0.4626219	-0.015184471
COMMD1	-0.050247948	0.721125591	0.04000165	0.7854669	0.090249598
COPB1	0.090811951	0.118320167	0.01701275	0.8202455	-0.073799201
COPB2	0.06718859	0.284472529	-0.02019537	0.7568869	-0.08738396
COPRS	-0.053487197	0.479804791	0.04250608	0.7714071	0.095993277
COPS2	-0.099155492	0.138412273	0.002463232	0.9785031	0.101618724
COPS5	-0.038265965	0.673158274	0.02741834	0.8860214	0.065684305
COPS7B	0.0653987	0.558554175	-0.1152826	0.5430892	-0.1806813
COQ4	0.028983943	0.796623829	-0.04011952	0.8274613	-0.069103463
COQ6	0.181844394	0.158702184	0.2279745	0.1928465	0.046130106
CORO1A	0.194171066	0.288597686	0.1203806	0.5262235	-0.073790466
COX15	0.020672572	0.835863351	0.003481595	0.9766672	-0.017190977
COX18	-0.123384201	0.180603943	-0.02772406	0.8921399	0.095660141
COX20	-0.229616565	0.149760269	0.03887442	0.8236935	0.268490985
CPEB3	0.019311445	0.909484598	0.06524997	0.7518554	0.045938525
CPNE2	-0.203536742	0.176141958	-0.2472438	0.2347552	-0.043707058
CPNE7	0.006118711	0.968688744	-0.0433875	0.8346487	-0.049506211
CPPED1	0.235095391	0.110687915	0.2021748	0.318382	-0.032920591
CPSF2	0.007394757	0.930687379	-0.0638152	0.7492882	-0.071209957
CPT1A	0.150004242	0.242013203	0.08739624	0.620754	-0.062608002
CPXM1	0.060747104	0.75130819	0.05092337	0.8088652	-0.009823734
CRABP2	0.120306377	0.509491586	0.3477081	0.1259139	0.227401723
CRAT	0.164199497	0.274613919	0.1125439	0.5807224	-0.051655597
CREB1	0.118572949	0.13839876	0.2499516	0.1646673	0.131378651
CREB3	-0.035589796	0.760993525	0.004757493	0.9795612	0.040347289
CREBZF	-0.112398254	0.051922706	-0.09234368	0.618278	0.020054574
CRELD1	0.131043263	0.394373542	0.1069983	0.5842001	-0.024044963
CRISPLD1	-0.16132237	0.222482281	0.005551662	0.9813025	0.166874032
CRKL	0.002228735	0.974852092	-0.1082269	0.2055428	-0.110455635
CROCC	0.116850783	0.305965238	0.1220401	0.4468832	0.005189317
CRTC1	-0.024638542	0.888700909	-0.05708127	0.781369	-0.032442728
CRY1	0.149777189	0.104223935	-0.004338997	0.9701051	-0.154116186
CRYGD	0.006723187	0.974358751	0.01047531	0.955204	0.003752123
CRYZ	-0.117830927	0.225427268	-0.1519687	0.2852186	-0.034137773
CRYZL1	0.136521235	0.314030462	0.1901214	0.3475443	0.053600165
CSE1L	0.064850661	0.216984886	-0.01147192	0.8418782	-0.076322581
CSGALNACT2	-0.040708376	0.767548518	0.07915597	0.640249	0.119864346
CSNK1D	-0.138728574	0.175049913	-0.2073811	0.27631	-0.068652526
CSRP1	0.13587114	0.287320599	0.01342621	0.953646	-0.12244493
CSRP2BP	0.096718989	0.372194609	0.04721506	0.8122245	-0.049503929
CTB-50L17.10	0.070459099	0.526385636	-0.1247575	0.2558133	-0.195216599
CTBP2	0.135049735	0.090024607	-0.1308302	0.3661023	-0.265879935
CTC-435M10.3	0.051475936	0.60041913	-0.02472351	0.8879981	-0.076199446
CTCF	-0.019582873	0.796624236	0.01341558	0.9226598	0.032998453
CTD-2135J3.2	-0.039616068	0.82660829	0.02485398	0.8879981	0.064470048
CTD-2135J3.4	-0.084495943	0.58956306	0.03049793	0.8690125	0.114993873
CTD-2140B24.4	-0.23280969	0.14072368	-0.2615059	0.215858	-0.02869621
CTD-3074O7.11	-0.157371157	0.201856199	-0.04357735	0.8274613	0.113793807
CTD-3214H19.4	0.332294231	0.118574234	-0.1834694	0.2612716	-0.515763631
CTD-3222D19.2	0.018641005	0.907874309	0.2364061	0.252023	0.217765095
CTDSP2	-0.071739091	0.450612697	-0.02138285	0.915297	0.050356241
CTGF	0.118802961	0.516052389	-0.03961541	0.7963039	-0.158418371
CTIF	-0.148573782	0.237764827	-0.1969659	0.2821578	-0.048392118
CTNNAL1	-0.106636178	0.075746405	-0.0522254	0.4346372	0.054410778
CTNND1	0.061466918	0.333846932	0.09834724	0.5409793	0.036880322
CTSB	-0.004466143	0.964750949	0.04095507	0.8427146	0.045421213
CTSF	-0.129588477	0.382233432	-0.2788847	0.1784451	-0.149296223
CTSO	0.155200854	0.399929414	0.06570248	0.7269447	-0.089498374
CTSZ	-0.106787775	0.542893826	-0.09595798	0.6211451	0.010829795
CTU2	0.040178014	0.699690939	0.1231514	0.5045565	0.082973386
CUEDC1	0.173237802	0.254968515	0.03781038	0.8427146	-0.135427422
CUEDC2	-0.01517219	0.888980158	-0.07235405	0.4452244	-0.05718186
CUL4A	0.10987221	0.054084359	-0.1018465	0.1758127	-0.21171871
CUL5	-0.059276654	0.380963244	-0.0659146	0.7503349	-0.006637946
CUL7	0.02113036	0.889063107	-0.07670347	0.6516258	-0.09783383
CUL9	0.371868453	0.064599046	0.1260161	0.521885	-0.245852353
CWC15	-0.009244338	0.920692544	-0.01103521	0.8540334	-0.001790872
CWC25	0.133939289	0.201731705	0.1388022	0.419489	0.004862911
CWC27	-0.06178249	0.743201924	-0.009477891	0.9121128	0.052304599
CWF19L1	-0.050642261	0.565725463	-0.09724839	0.3606856	-0.046606129
CWF19L2	-0.031124772	0.79654154	0.07248315	0.3914334	0.103607922
CXorf23	-0.213228192	0.226884499	-0.1015154	0.618278	0.111712792
CXorf38	-0.224680885	0.050400858	-0.239598	0.07657693	-0.014917115
CXorf40A	0.186250783	0.261540516	0.1631748	0.4204327	-0.023075983
CXorf40B	0.244096378	0.060238926	0.04021165	0.8484709	-0.203884728
CXXC1	-0.079592121	0.385167545	-0.09156603	0.6442319	-0.011973909
CXXC4	-0.225018747	0.22300989	-0.2068204	0.2845805	0.018198347
CXXC5	0.148414345	0.152890503	-0.188848	0.3312892	-0.337262345
CYB5R1	0.164113704	0.068677344	0.1000625	0.2987445	-0.064051204
CYB5R4	-0.243239638	0.134771369	-0.2268666	0.268626	0.016373038
CYHR1	0.035144686	0.856053366	0.02865808	0.8923236	-0.006486606
CYP39A1	0.000401753	0.999853125	0.1276014	0.5194596	0.127199647
CYP4V2	-0.149412369	0.34664549	0.1046015	0.5553904	0.254013869
CYP4X1	0.015696387	0.936498227	0.1219667	0.4099311	0.106270313
CYTH3	-0.077137192	0.340895474	-0.1675802	0.2502194	-0.090443008
DAP	-0.0681623	0.661181391	-0.0498098	0.7877648	0.0183525
DAP3	-0.04838607	0.477235611	0.08547006	0.4709193	0.13385613
DBF4B	-0.189811197	0.14647003	0.001004712	0.9954229	0.190815909
DBN1	0.145726513	0.075011754	0.02096499	0.8907866	-0.124761523
DBX2	0.006401783	0.971064036	0.003419996	0.9883313	-0.002981787
DCAF10	0.011387434	0.927736761	-0.0121827	0.9397859	-0.023570134
DCAF5	0.100122249	0.315720325	0.1131046	0.5157466	0.012982351
DCAF8	0.092896675	0.175498661	0.2893529	0.1782214	0.196456225
DCAKD	-0.00815838	0.946277524	-0.08473185	0.6714735	-0.07657347
DCHS1	0.167736882	0.369785016	0.2434435	0.236343	0.075706618
DCLRE1C	0.139276847	0.330365567	0.1328637	0.4795142	-0.006413147
DCTN4	-0.048529309	0.462607797	0.04483704	0.7863595	0.093366349
DCTN6	-0.012436584	0.90738957	-0.0375569	0.854646	-0.025120316
DCTPP1	0.063707035	0.372194609	0.04311051	0.8213191	-0.020596525
DCUN1D3	-0.168874261	0.138061594	-0.1454592	0.4616636	0.023415061
DCUN1D5	0.035015432	0.645340699	0.1391624	0.1872235	0.104146968
DDAH1	-0.135863508	0.077424341	-0.1573028	0.2500869	-0.021439292
DDAH2	-0.016695515	0.920847554	0.1846804	0.355046	0.201375915
DDIT4L	0.336929808	0.115684415	-0.08545248	0.6363323	-0.422382288
DDX11	-0.096763636	0.18554372	-0.1595364	0.2478822	-0.062772764
DDX19A	-0.045893556	0.551002951	-0.06027873	0.6658667	-0.014385174
DDX20	0.073052332	0.287882871	0.02508275	0.7259218	-0.047969582
DDX60	0.227905619	0.225284391	0.1263284	0.4701707	-0.101577219
DEGS1	0.005547323	0.946277524	0.06583603	0.2443837	0.060288707
DENND1A	-0.22345055	0.110590428	-0.1088579	0.565621	0.11459265
DENND5A	0.107541165	0.053817393	-0.06740585	0.7080164	-0.174947015
DENND5B	0.197408891	0.052925071	-0.06911198	0.6864318	-0.266520871
DEPDC1B	-0.055585246	0.47761424	-0.008706623	0.9506271	0.046878623
DEPTOR	0.088524457	0.577190341	0.1977278	0.1981895	0.109203343
DESI1	-0.114664204	0.063729873	-0.05825548	0.5632392	0.056408724
DFFA	0.017058262	0.833446824	0.1035452	0.3282157	0.086486938
DGCR2	0.009625491	0.906938567	0.1219538	0.4701707	0.112328309
DGKE	0.022089779	0.810118818	-0.002966187	0.9843332	-0.025055966
DGKZ	0.072765898	0.302069753	-0.1575011	0.4286233	-0.230266998
DHDDS	0.142355102	0.277840672	0.05422168	0.7886192	-0.088133422
DHODH	-0.043555838	0.753222653	0.05557953	0.7840813	0.099135368
DHPS	0.058113579	0.567536103	0.1056279	0.6074988	0.047514321
DHRS11	-0.115823093	0.434431103	-0.1656546	0.4081401	-0.049831507
DHX15	-0.070184214	0.205387484	-0.04506151	0.3226413	0.025122704
DHX29	0.134024681	0.060686245	0.100774	0.1802504	-0.033250681
DHX34	-0.064316575	0.404223679	-0.07382408	0.5189269	-0.009507505
DHX38	0.117020557	0.094340385	0.03486994	0.6849874	-0.082150617
DIAPH1	0.011672146	0.919425043	0.005930932	0.9785031	-0.005741214
DIAPH2	0.083013056	0.341033193	0.03550246	0.8100588	-0.047510596
DIP2A	0.017575472	0.860253003	-0.1239693	0.4460552	-0.141544772
DIP2B	0.065497549	0.314596655	-0.01569586	0.8455095	-0.081193409
DIP2C	0.080799999	0.523036916	-0.02262699	0.9123375	-0.103426989
DIRAS1	0.010398978	0.950554771	-0.04609408	0.8254181	-0.056493058
DIRC2	0.188532977	0.080949022	-0.04548358	0.8106243	-0.234016557
DIS3L2	-0.020352578	0.891483827	0.09177098	0.6117677	0.112123558
DKK1	0.098132092	0.539601669	0.2011862	0.3036564	0.103054108
DLD	-0.100926553	0.126679787	-0.09823776	0.5962038	0.002688793
DLX6	0.367216122	0.060238399	0.4680435	0.05182518	0.100827378
DMWD	0.045147295	0.692182616	-0.2082713	0.2734199	-0.253418595
DMXL1	0.071553328	0.329057495	0.00913804	0.9634867	-0.062415288
DMXL2	0.035880025	0.614794551	-0.06287556	0.578374	-0.098755585
DNAAF3	0.031494192	0.755366592	0.1779765	0.3797801	0.146482308
DNAH1	-0.285244184	0.086904115	-0.00415838	0.9821737	0.281085804
DNAH11	0.174410082	0.190020064	-0.01412795	0.9462914	-0.188538032
DNAJC11	0.068732684	0.384452697	0.04621113	0.5780113	-0.022521554
DNAJC13	0.020867562	0.8020044	-0.03583734	0.6483913	-0.056704902
DNAJC14	0.073110958	0.276655567	0.2155675	0.2690078	0.142456542
DNAJC17	0.097048709	0.479916202	0.07657702	0.6864318	-0.020471689
DNAJC21	-0.06367859	0.489316101	-0.1929097	0.1093989	-0.12923111
DNAJC25	-0.167541424	0.142909051	-0.03616906	0.8532352	0.131372364
DNAL4	-0.024658629	0.882129986	0.06604582	0.7518554	0.090704449
DNLZ	-0.12217191	0.385777972	-0.2444449	0.1108889	-0.12227299
DNM1	-0.222232799	0.147473417	-0.4824628	0.05632637	-0.260230001
DNM1L	-0.037521003	0.58382546	0.04739471	0.8185201	0.084915713
DNM3	-0.094426178	0.596578705	0.06591026	0.7286146	0.160336438
DNMBP	-0.103260186	0.424972837	-0.1410509	0.2892977	-0.037790714
DNMT1	0.090354363	0.167917066	-0.03177458	0.8622445	-0.122128943
DNPEP	-0.033533615	0.787098941	-0.06256356	0.7618968	-0.029029945
DOCK11	-0.019903797	0.830883229	-0.05873783	0.6445971	-0.038834033
DOCK3	0.022434363	0.892923466	-0.0860826	0.6391165	-0.108516963
DOK6	0.135717071	0.373619931	-0.2079304	0.3091062	-0.343647471
DOLPP1	-0.120370044	0.17766557	-0.09276957	0.628527	0.027600474
DPAGT1	0.035043477	0.745137192	0.1022345	0.6176099	0.067191023
DPCD	-0.198955434	0.09573681	0.04429808	0.7325175	0.243253514
DPF1	0.200052372	0.199497622	0.1307218	0.4870955	-0.069330572
DPH2	0.005263829	0.958444644	0.02885509	0.8613459	0.023591261
DPH6	-0.163992265	0.295016318	-0.07069491	0.6519349	0.093297355
DPH7	0.07637606	0.340205681	0.0987438	0.3381203	0.02236774
DPM1	0.07913225	0.325836591	0.1013517	0.210795	0.02221945
DPP8	-0.063769383	0.454337418	0.08335682	0.6189999	0.147126203
DPP9	-0.1137789	0.123077415	-0.3212809	0.05132337	-0.207502
DPY30	-0.197608907	0.080417342	-0.1151657	0.1887854	0.082443207
DPYD	-0.227257296	0.23160523	-0.1110556	0.5444466	0.116201696
DPYSL5	-0.084905232	0.339918745	-0.1581737	0.1701984	-0.073268468
DR1	0.07113301	0.261008662	-0.04433229	0.6608694	-0.1154653
DRAM2	-0.120021317	0.087940759	-0.04887027	0.6785286	0.071151047
DROSHA	-0.113046408	0.181813781	0.05586385	0.565621	0.168910258
DSEL	-0.025662962	0.833391173	-0.08174048	0.6449253	-0.056077518
DSP	-0.03035904	0.721325342	-0.02696029	0.6209793	0.00339875
DST	0.069512806	0.251269202	-0.1112429	0.5463691	-0.180755706
DSTYK	0.025542581	0.777966609	0.1502034	0.2408659	0.124660819
DTL	0.048470426	0.470896248	0.08018237	0.1758127	0.031711944
DTNA	0.274664715	0.105438029	0.1780239	0.3799525	-0.096640815
DTNBP1	0.090517306	0.628258002	0.334426	0.07640711	0.243908694
DTWD2	-0.120515013	0.306346846	-0.02131697	0.9143478	0.099198043
DUSP12	-0.146172872	0.129341031	-0.008904486	0.9727114	0.137268386
DXO	-0.216993423	0.068561486	-0.005348137	0.9795612	0.211645286
DYM	-0.025580688	0.770564449	-0.1840824	0.1395588	-0.158501712
DYNC1I2	-0.099260621	0.179287419	-0.001597999	0.9929724	0.097662622
DYNLT1	-0.118827991	0.094435059	-0.05733616	0.3263771	0.061491831
DYRK2	-0.045203922	0.484107667	0.02628538	0.8793028	0.071489302
DYRK4	0.132268801	0.19627442	0.2190165	0.1684253	0.086747699
DZIP1	-0.061136481	0.322172641	-0.3475204	0.07438456	-0.286383919
E2F2	0.060925569	0.481422115	0.1263913	0.3449019	0.065465731
E2F7	0.101341813	0.263599378	-0.06406518	0.6850852	-0.165406993
E2F8	-0.056480346	0.69086267	0.2835104	0.0751204	0.339990746
E4F1	-0.098602032	0.281445403	-0.0345281	0.8528756	0.064073932
EAF2	-0.036810564	0.845074682	0.2203311	0.2396771	0.257141664
EAPP	0.087956425	0.314596655	0.0984092	0.3586314	0.010452775
EBAG9	-0.035434071	0.808675513	-0.1054282	0.6072745	-0.069994129
ECD	0.080230902	0.304474618	0.04782678	0.811533	-0.032404122
ECE1	0.146606346	0.118988086	-0.0738219	0.6173025	-0.220428246
ECH1	-0.088095453	0.428451781	0.075917	0.5009494	0.164012453
ECHDC1	-0.085367054	0.441669953	-0.1299046	0.5161292	-0.044537546
EEA1	-0.052026091	0.772611428	0.3394627	0.1291977	0.391488791
EEF1A2	-0.249451976	0.064520338	-0.2357981	0.2508203	0.013653876
EEF1AKMT1	0.027354926	0.882129986	0.1421456	0.4017359	0.114790674
EEF1E1	-0.039195686	0.624720934	0.03240149	0.7892772	0.071597176
EFCAB11	-0.161366139	0.311897646	-0.1220696	0.5359387	0.039296539
EFCAB4A	0.051970698	0.76981446	0.166097	0.4019873	0.114126302
EFCAB4B	0.261393093	0.084919155	0.2297939	0.2175871	-0.031599193
EFCAB7	-0.048792631	0.71240227	0.1967166	0.06812077	0.245509231
EFNA3	-0.051107675	0.777075537	-0.01981685	0.9251351	0.031290825
EFNB3	-0.04301074	0.819287935	0.05811213	0.7753985	0.10112287
EGFLAM	0.144360675	0.427750745	-0.1199901	0.5166089	-0.264350775
EHD3	0.115922841	0.374992399	0.04939051	0.7952121	-0.066532331
EIF1AD	-0.109061522	0.22160597	0.1080311	0.5571886	0.217092622
EIF1B	0.149643996	0.288597686	0.007408302	0.9340906	-0.142235694
EIF2S1	-0.058778075	0.325236632	-0.007058585	0.933088	0.05171949
EIF3B	-0.035867246	0.488172256	-0.07325532	0.1224066	-0.037388074
EIF3D	-0.074256584	0.187436259	0.000166665	0.9930033	0.074423249
EIF3M	-0.028275559	0.702542941	0.1394807	0.485276	0.167756259
EIF4A2	-0.031373917	0.646451595	-0.1520229	0.08606375	-0.120648983
EIF4E	0.048508361	0.522461871	0.06927539	0.3852947	0.020767029
EIF4EBP3	0.338611542	0.086776141	0.2797907	0.189668	-0.058820842
EIF4ENIF1	0.174657606	0.128822266	0.220982	0.1199955	0.046324394
EIF4G1	0.039114503	0.427545296	-0.0306485	0.7433455	-0.069763003
EIF6	-0.026244159	0.714609507	0.08351889	0.382565	0.109763049
ELAC1	0.144572553	0.431844002	0.2081602	0.2781239	0.063587647
ELK1	0.007522263	0.924000987	-0.09049192	0.6364732	-0.098014183
ELK4	-0.058876808	0.683093194	-0.07731581	0.7079169	-0.018439002
ELL	0.192949071	0.064765387	0.001265099	0.9955507	-0.191683972
ELMOD1	-0.071150518	0.692416377	-0.005811635	0.9785031	0.065338883
ELOC	-0.164837567	0.053866541	-0.1323128	0.3055856	0.032524767
ELOF1	0.024159869	0.748449629	0.1599617	0.3477376	0.135801831
ELOVL1	0.059313824	0.438335496	0.1360592	0.1589434	0.076745376
ELOVL6	0.051272252	0.634750445	0.03796549	0.8134478	-0.013306762
ELP4	0.177184277	0.057634041	0.1244311	0.5362019	-0.052753177
ELP6	0.03096429	0.762797917	0.1564388	0.4037575	0.12547451
EMC7	-0.087861134	0.378826844	-0.02891754	0.7651652	0.058943594
EMC8	-0.106486238	0.175776873	0.1158376	0.2637935	0.222323838
EMC9	-0.242969682	0.080449435	-0.2008529	0.251061	0.042116782
EME1	0.116490798	0.331278931	0.08207732	0.6711748	-0.034413478
EME2	0.018881903	0.917068695	-0.1585415	0.4008941	-0.177423403
EMILIN2	0.056233902	0.616571442	0.08499734	0.4031369	0.028763438
EML1	0.121884841	0.230764513	0.05167674	0.8049519	-0.070208101
EML3	0.165819612	0.188549069	-0.0296339	0.8872478	-0.195453512
EML4	-0.065395139	0.296826013	-0.08659468	0.2511773	-0.021199541
EMP2	0.026068325	0.772611428	0.05703863	0.6959988	0.030970305
EMP3	-0.004920559	0.973923846	0.228439	0.1379682	0.233359559
EMSY	0.08086878	0.482791577	0.2843833	0.1503954	0.20351452
EMX2	0.142951412	0.438245014	0.4621923	0.06967723	0.319240888
ENAH	0.064438759	0.279429204	-0.05167354	0.4930497	-0.116112299
ENOX1	-0.041388662	0.79167735	0.01580671	0.931279	0.057195372
ENOX2	0.131642889	0.179185637	0.1898217	0.3476242	0.058178811
ENPP2	-0.218518953	0.226122696	-0.09033064	0.6483913	0.128188313
ENTPD6	-0.143995681	0.08111909	-0.2517136	0.2239513	-0.107717919
ENTPD7	-0.097859967	0.233407496	-0.04546083	0.7463487	0.052399137
EP300	0.097186729	0.236576377	0.1012891	0.07057201	0.004102371
EP400	-0.039010816	0.819248973	-0.004355857	0.9784757	0.034654959
EPB41	0.111222957	0.086812626	-0.04924671	0.7230337	-0.160469667
EPB41L2	-0.151121612	0.064097503	-0.2105291	0.3036564	-0.059407488
EPB41L3	0.005400755	0.952218472	-0.1593667	0.136033	-0.164767455
EPB41L4A	0.332405527	0.085295886	0.07299945	0.7269447	-0.259406077
EPB41L4B	-0.107389794	0.362546724	-0.3170626	0.071568	-0.209672806
EPC1	-0.110562153	0.169974102	-0.04305127	0.7196129	0.067510883
EPHA5	-0.280116374	0.136501761	-0.1807726	0.3421833	0.099343774
EPHA6	0.012230093	0.927736761	-0.2044793	0.2362917	-0.216709393
EPHB3	0.425281114	0.055611652	0.2345045	0.2598615	-0.190776614
EPHX4	0.172960144	0.299581496	0.0403968	0.823054	-0.132563344
EPM2AIP1	0.176476934	0.318885238	0.08811795	0.6331367	-0.088358984
EPRS	0.065176979	0.202971182	0.01948764	0.7349408	-0.045689339
EPS15	-0.008729687	0.90739774	-0.09413212	0.1699123	-0.085402433
EPT1	-0.040418161	0.596048552	0.05294651	0.5970204	0.093364671
ERBB2	0.133322433	0.098467857	-0.3233525	0.1324854	-0.456674933
ERC1	0.061919625	0.552934113	0.2915737	0.07455023	0.229654075
ERC2	0.174574757	0.326610554	0.4610227	0.0731114	0.286447943
ERCC6L	0.123175607	0.168268797	0.1128316	0.2223587	-0.010344007
ERF	0.073215689	0.513241221	0.06733805	0.7438002	-0.005877639
ERI1	0.097038727	0.258790773	-0.00769304	0.9727114	-0.104731767
ERI2	-0.014811428	0.927736761	-0.02019921	0.9212575	-0.005387782
ERN1	0.184803133	0.146895786	0.001136073	0.9958977	-0.18366706
ERO1B	-0.023613443	0.887733194	-0.2035267	0.2288447	-0.179913257
ERVK3-1	-0.038785365	0.689516761	-0.1169464	0.4676375	-0.078161035
ERVMER34-1	0.2821079	0.128322931	0.3872351	0.08909044	0.1051272
ESCO1	0.031443395	0.785385093	0.2611104	0.1391634	0.229667005
ESCO2	-0.031983523	0.691633458	-0.04332361	0.6472022	-0.011340087
ESPL1	-0.015151789	0.8695342	0.1431437	0.05618728	0.158295489
ESX1	0.132254928	0.472667549	0.2353847	0.2371242	0.103129772
ETAA1	0.092524079	0.313842537	0.1183521	0.3173286	0.025828021
ETF1	-0.016191799	0.78498348	-0.06533089	0.3056836	-0.049139091
ETHE1	-0.285387506	0.110285863	0.001482304	0.9948254	0.28686981
ETV3	-0.231335453	0.231910943	0.02675649	0.828256	0.258091943
EVA1B	0.009053238	0.96489286	0.01191896	0.9570215	0.002865722
EWSR1	0.006485556	0.920357797	-0.0118219	0.9323533	-0.018307456
EXO5	0.034950835	0.800988412	0.1592646	0.419003	0.124313765
EXOC3	0.136164669	0.111685187	0.1545345	0.1626439	0.018369831
EXOC6B	-0.090896819	0.4052924	-0.2199051	0.07468036	-0.129008281
EXOSC1	-0.023240113	0.846471115	0.04092533	0.8023876	0.064165443
EXOSC7	0.00648297	0.950554771	0.1165146	0.08602686	0.11003163
EXTL2	0.133669529	0.127068343	0.1278036	0.515702	-0.005865929
EXTL3	-0.015730203	0.842081197	0.3519216	0.07495288	0.367651803
EZH2	-0.08151281	0.299935451	-0.02977293	0.8205918	0.05173988
F12	0.164518426	0.351531979	0.2358651	0.2502194	0.071346674
FAAH	0.138093046	0.441167616	0.0932019	0.6483913	-0.044891146
FADS1	0.104181769	0.101720056	-0.02666921	0.8968818	-0.130850979
FAH	0.147710505	0.268959218	-0.04967464	0.8116357	-0.197385145
FAHD2B	-0.320441357	0.087332288	-0.1482591	0.2576494	0.172182257
FAM104B	-0.375339045	0.055436591	-0.1431606	0.4505219	0.232178445
FAM105A	0.260665663	0.057964962	0.1061298	0.4454485	-0.154535863
FAM108C1	-0.026084439	0.863702238	-0.276853	0.1533924	-0.250768561
FAM117A	0.064455166	0.694791373	0.2129878	0.2952668	0.148532634
FAM126A	-0.125901867	0.296634278	-0.1670859	0.4058448	-0.041184033
FAM127C	-0.117025623	0.402862554	-0.2490233	0.0539958	-0.131997677
FAM129B	0.062900626	0.343400089	-0.06833839	0.48488	-0.131239016
FAM134B	0.107945864	0.443548564	-0.09092738	0.6007672	-0.198873244
FAM134C	0.110689652	0.068373925	0.1712704	0.2658799	0.060580748
FAM13A	-0.068978627	0.432126954	0.02451157	0.9099832	0.093490197
FAM149B1	-0.126716899	0.372054244	-0.1536321	0.4460552	-0.026915201
FAM151B	-0.250951931	0.181383186	-0.2930883	0.1505079	-0.042136369
FAM155B	-0.030268545	0.847220792	-0.05091665	0.8014855	-0.020648105
FAM160B2	0.173340939	0.241142019	-0.04392186	0.8296686	-0.217262799
FAM161B	0.221149161	0.205273744	0.1548316	0.4376042	-0.066317561
FAM173A	0.054905554	0.703078643	0.2132823	0.289391	0.158376746
FAM173B	-0.092931519	0.441667021	0.03306579	0.8778544	0.125997309
FAM174A	0.114513001	0.42317736	0.147568	0.3966763	0.033054999
FAM192A	0.091063138	0.289216566	0.1508953	0.342425	0.059832162
FAM193A	-0.013229462	0.918920151	0.1705883	0.3557328	0.183817762
FAM193B	-0.030290959	0.819779042	0.1284973	0.5181028	0.158788259
FAM199X	0.076158863	0.286437832	-0.05805825	0.4706421	-0.134217113
FAM200A	0.129334101	0.357331115	0.2302443	0.1389443	0.100910199
FAM200B	-0.124745039	0.270001295	-0.1360756	0.4723578	-0.011330561
FAM20C	0.105451867	0.551223891	-0.1710452	0.3601429	-0.276497067
FAM210A	0.051822872	0.637177199	0.06958897	0.6718473	0.017766098
FAM32A	-0.021382635	0.924945159	0.005837899	0.9710962	0.027220534
FAM50A	-0.027423458	0.777717994	-0.1317592	0.05012751	-0.104335742
FAM60A	-0.061226206	0.353331637	-0.05756727	0.7561185	0.003658936
FAM64A	-0.065437739	0.541083186	0.1545043	0.4458637	0.219942039
FAM72B	0.194380365	0.233700683	0.2905328	0.1245748	0.096152435
FAM76A	0.045360576	0.692731681	0.06268488	0.7518554	0.017324304
FAM76B	-0.036287219	0.748042203	-0.04424349	0.8306352	-0.007956271
FAM98A	-0.133517572	0.091216149	-0.08086102	0.2499656	0.052656552
FANCF	0.381868461	0.065459993	0.3741086	0.08302177	-0.007759861
FANCG	0.081721496	0.45988696	0.04729332	0.8201143	-0.034428176
FANCI	-0.034016794	0.612852498	-0.05640872	0.4851429	-0.022391926
FANCL	0.088680568	0.364262605	0.130023	0.271189	0.041342432
FARP2	-0.023795355	0.809019861	0.1313645	0.2627827	0.155159855
FARSB	-0.071585079	0.300116718	-0.06734481	0.1846188	0.004240269
FASTK	0.07201852	0.416550596	0.1591871	0.4134792	0.08716858
FAXC	0.103902724	0.297077092	0.2109752	0.3035507	0.107072476
FBN1	0.002655395	0.992006216	0.06945447	0.7069707	0.066799075
FBRS	-0.135287851	0.253290801	-0.2084802	0.298323	-0.073192349
FBXL15	0.142821772	0.211207329	0.3019756	0.1671521	0.159153828
FBXL19	0.02001637	0.781438564	0.1325324	0.5114073	0.11251603
FBXO17	0.056508517	0.628572502	0.08806859	0.6504424	0.031560073
FBXO38	0.148954621	0.086016309	0.155474	0.2284752	0.006519379
FBXO45	0.033782984	0.667736874	-0.1766595	0.3035244	-0.210442484
FBXO48	0.119473038	0.507128954	0.2363413	0.2252441	0.116868262
FBXW2	0.004752977	0.949122745	0.1482219	0.1392087	0.143468923
FBXW4	-0.216761745	0.075475011	-0.1986745	0.2786199	0.018087245
FBXW8	0.248719056	0.099088141	0.3115359	0.07144298	0.062816844
FBXW9	-0.006715073	0.966834935	0.2531461	0.1935542	0.259861173
FCHSD2	0.160641782	0.202354555	0.298194	0.1461868	0.137552218
FDXACB1	-0.183586915	0.209502628	0.0282837	0.893318	0.211870615
FEM1A	0.106475804	0.066611189	0.0693031	0.3899934	-0.037172704
FEN1	0.012320791	0.857817952	0.000893459	0.9910957	-0.011427332
FGD4	0.30773647	0.050874355	0.2716499	0.2000375	-0.03608657
FGD6	0.119208545	0.337420695	0.2367302	0.2290433	0.117521655
FGF19	0.112649107	0.48708422	0.1152125	0.547252	0.002563393
FGF2	0.126857863	0.320327869	0.1123421	0.5817084	-0.014515763
FGF9	-0.031972216	0.866866486	0.08375387	0.678137	0.115726086
FGFR4	0.044796123	0.77343471	-0.2197161	0.2714662	-0.264512223
FGFRL1	-0.047231213	0.628582105	-0.1846861	0.3566183	-0.137454887
FHOD1	0.10165343	0.389177158	-0.03927646	0.7546121	-0.14092989
FIGN	-0.075501292	0.583817296	-0.0681999	0.6160194	0.007301392
FITM2	-0.227896261	0.056980486	-0.074018	0.6305665	0.153878261
FIZ1	-0.221319913	0.206359061	0.1598025	0.4250585	0.381122413
FKBP14	0.066822876	0.401059532	0.1585067	0.4273283	0.091683824
FKBP2	-0.073794128	0.541939717	-0.2021446	0.2901729	-0.128350472
FLOT2	-0.046629591	0.626009821	-0.1436984	0.3472888	-0.097068809
FLT1	0.239271736	0.142364854	0.04099331	0.8454424	-0.198278426
FLYWCH2	0.101653877	0.356539681	0.06732565	0.7432639	-0.034328227
FMN2	0.193929601	0.304112781	0.1804294	0.3706437	-0.013500201
FMO4	0.013344505	0.948562685	0.1414401	0.4595584	0.128095595
FN3KRP	0.011194011	0.939294806	0.1087979	0.5408559	0.097603889
FNBP1	0.010820559	0.940180685	-0.1034479	0.4751024	-0.114268459
FNBP4	-0.12212387	0.11411439	-0.03093943	0.8857405	0.09118444
FNTA	0.044303005	0.577687334	-0.005314352	0.969621	-0.049617357
FNTB	0.102610016	0.339353563	0.1238045	0.3124337	0.021194484
FOXD1	0.001248526	0.993129457	-0.0269142	0.8813307	-0.028162726
FOXD2	-0.152188393	0.324890248	-0.02773311	0.8953741	0.124455283
FOXF2	0.149843771	0.17409134	-0.0705964	0.7291712	-0.220440171
FOXI3	0.30703526	0.092376794	0.3408581	0.0674743	0.03382284
FOXJ2	0.142757129	0.308598323	0.02233416	0.916238	-0.120422969
FOXJ3	-0.05723368	0.474081744	-0.05134533	0.7519692	0.00588835
FOXL2	0.219192806	0.243630558	0.1272755	0.5277995	-0.091917306
FOXN2	-0.117772122	0.196684334	0.02147366	0.8961525	0.139245782
FOXRED1	0.081996546	0.383504446	0.04366257	0.7728071	-0.038333976
FRA10AC1	-0.017770852	0.895920543	0.1496471	0.07798409	0.167417952
FREM2	-0.041448578	0.793616927	-0.2908317	0.05455196	-0.249383122
FRK	0.053428529	0.75755036	0.08859378	0.6595314	0.035165251
FRMD6	0.135181731	0.235830697	-0.09471207	0.628527	-0.229893801
FRMD8	0.0898106	0.295779261	0.07852723	0.6868113	-0.01128337
FSIP1	0.043210759	0.811169033	-0.02569409	0.9049369	-0.068904849
FUCA2	0.048336136	0.601939082	0.1410912	0.1156765	0.092755064
FUNDC1	-0.174897122	0.181948323	-0.1272046	0.1033566	0.047692522
FUT4	0.120344582	0.248762349	0.321375	0.1181305	0.201030418
FUZ	0.03246564	0.759366953	0.2447051	0.2369892	0.21223946
FXYD5	0.104831413	0.387576878	0.04307347	0.8121534	-0.061757943
FZD3	0.036664369	0.628880134	-0.02901541	0.8402255	-0.065679779
G2E3	-0.068390831	0.417754822	-0.000692392	0.9955507	0.067698439
G3BP2	0.087197538	0.111029815	-0.01135893	0.8624054	-0.098556468
GAA	0.042796145	0.769343214	-0.1857168	0.2994351	-0.228512945
GABPA	0.080813094	0.236204014	-0.08070685	0.1740892	-0.161519944
GABPB1	0.124747118	0.113487641	0.003917603	0.9853771	-0.120829515
GADD45GIP1	-0.076940633	0.31870195	-0.1337833	0.0702415	-0.056842667
GALE	-0.035001124	0.820782533	-0.01054248	0.9630611	0.024458644
GALK1	0.004210826	0.969924186	0.0673417	0.6665062	0.063130874
GALM	0.133670183	0.173322597	0.2096796	0.2256228	0.076009417
GALNS	-0.212056793	0.196905565	-0.4384414	0.08001126	-0.226384607
GALNT10	0.056718645	0.593635089	-0.1306837	0.5200209	-0.187402345
GALNT4	0.082528565	0.518146381	0.1555168	0.4125093	0.072988235
GAP43	0.130764676	0.473651049	0.03835054	0.8556981	-0.092414136
GAREM2	-0.210707699	0.108781596	-0.09830493	0.5875403	0.112402769
GATA2	-0.148899289	0.085169486	-0.2176305	0.08714523	-0.068731211
GATA4	0.13303959	0.32907848	0.03209535	0.8809691	-0.10094424
GATA6	-0.134518325	0.215908594	-0.08651621	0.5495424	0.048002115
GATAD2A	-0.032971163	0.617411383	-0.02147241	0.9143478	0.011498753
GATS	-0.09890957	0.567548464	-0.2273787	0.2483084	-0.12846913
GCA	0.259543042	0.072163912	-0.02525282	0.8818407	-0.284795862
GCAT	0.13577296	0.230005392	0.2090125	0.2698872	0.07323954
GCDH	0.178411007	0.091061755	0.2898809	0.0517267	0.111469893
GCH1	-0.041593369	0.771002717	-0.06276909	0.761595	-0.021175721
GCNT1	0.130515673	0.150153387	0.218029	0.1846887	0.087513327
GCOM1	-0.199627514	0.26463135	-0.1183919	0.5603853	0.081235614
GDAP2	-0.045819939	0.699833363	0.004082935	0.9784757	0.049902874
GDI2	-0.057969682	0.394340118	-0.06722084	0.2932371	-0.009251158
GEMIN8	0.167522423	0.332516328	0.2744256	0.1776162	0.106903177
GET4	-0.092165843	0.304581021	-0.1252098	0.3608327	-0.033043957
GFM2	0.153820741	0.068860156	0.2552762	0.06766023	0.101455459
GGA2	-0.072418907	0.276228898	0.009142065	0.9670359	0.081560972
GHDC	0.145070978	0.23920649	0.09312045	0.6499248	-0.051950528
GIN1	-0.132018644	0.384459679	-0.07872715	0.7024284	0.053291494
GIPC1	0.01593345	0.84179736	0.07362887	0.6905366	0.05769542
GK	0.086223757	0.484516099	0.1284063	0.5189269	0.042182543
GLB1	-0.000235472	0.999045713	0.254485	0.2191778	0.254720472
GLE1	-0.057719032	0.468165419	0.09917848	0.3079845	0.156897512
GLIPR2	-0.104591842	0.541310829	-0.2514018	0.2293142	-0.146809958
GLRX	-0.075493161	0.683079849	0.0474772	0.804437	0.122970361
GLRX2	0.088869659	0.464401313	0.1133829	0.3412559	0.024513241
GLT8D2	0.024420862	0.896538831	0.05734491	0.785405	0.032924048
GLTSCR1	-0.058446929	0.750390602	0.290688	0.1626885	0.349134929
GMCL1	-0.064354576	0.503369142	-0.1695408	0.1400125	-0.105186224
GMDS	-0.190724848	0.159227948	-0.1992796	0.07727579	-0.008554752
GMEB1	0.09704042	0.327254898	0.1894205	0.1231028	0.09238008
GMEB2	-0.095602702	0.241691065	-0.06467336	0.7012226	0.030929342
GMNN	0.003172457	0.979862223	0.1263119	0.05578348	0.123139443
GMPPB	0.038743496	0.686475971	0.1257013	0.443116	0.086957804
GMPR2	-0.063273028	0.507964514	-0.02968504	0.887741	0.033587988
GNAI3	-0.092858772	0.117170252	-0.07445677	0.1612268	0.018402002
GNG11	-0.099454017	0.578645841	-0.006445602	0.9727114	0.093008415
GNG7	-0.11228844	0.541904981	0.02636977	0.8964035	0.13865821
GNL1	0.078543214	0.358731602	-0.02101765	0.9020755	-0.099560864
GNPTG	-0.162776914	0.142055742	-0.1145735	0.5137248	0.048203414
GNS	0.039860489	0.562845729	-0.1136465	0.3084936	-0.153506989
GOLGA8A	-0.079534041	0.649529634	-0.06007528	0.7571816	0.019458761
GON4L	-0.048370911	0.545475408	0.1225122	0.4492788	0.170883111
GORASP1	0.10482202	0.283634928	-0.03547733	0.8625654	-0.14029935
GOSR1	0.024561644	0.818217658	0.09604884	0.5381685	0.071487196
GOSR2	-0.02785682	0.828459337	-0.1189439	0.5251337	-0.09108708
GOT2	-0.054600608	0.43163042	-0.06039295	0.2780311	-0.005792342
GPALPP1	-0.053148195	0.65829793	0.07400271	0.592973	0.127150905
GPATCH11	0.003712416	0.971092266	0.1538423	0.05289156	0.150129884
GPATCH2	0.026203675	0.818243344	0.1477081	0.1178402	0.121504425
GPBP1L1	-0.098137961	0.069546967	-0.09603535	0.5021285	0.002102611
GPC5	-0.07060926	0.694915706	-0.0960666	0.6158384	-0.02545734
GPC6	0.016283865	0.889960775	-0.1427249	0.2499294	-0.159008765
GPCPD1	0.042270071	0.71006316	0.05782001	0.7821416	0.015549939
GPD2	0.05297778	0.530111334	-0.03349578	0.8296686	-0.08647356
GPHN	0.002912886	0.984183803	0.1631112	0.1281377	0.160198314
GPLD1	-0.095679105	0.603921148	-0.09345024	0.6357266	0.002228865
GPN1	0.102680374	0.149515278	0.08813167	0.5166089	-0.014548704
GPN2	0.00264161	0.985483378	0.0819216	0.6849381	0.07927999
GPN3	-0.051591945	0.567005162	-0.01141407	0.9220999	0.040177875
GPR155	0.119055594	0.457806881	-0.01491684	0.9438026	-0.133972434
GPR89A	-0.069744269	0.713222548	-0.151255	0.407165	-0.081510731
GPRASP2	0.152003886	0.141614729	0.2847546	0.06052216	0.132750714
GPRC5A	0.009591015	0.959541847	0.0570825	0.7654992	0.047491485
GPS2	-0.062711334	0.49949047	-0.08986761	0.5771572	-0.027156276
GRB2	0.011591915	0.881502688	0.1043452	0.4179598	0.092753285
GREB1L	0.117919071	0.196838158	-0.01853674	0.916238	-0.136455811
GRHPR	-0.101049	0.219758637	-0.06858312	0.5106891	0.03246588
GRID1	0.005814533	0.978853575	0.02568551	0.9053112	0.019870977
GRIP1	0.211625956	0.147372395	0.2754209	0.189023	0.063794944
GRSF1	-0.00468606	0.938692689	0.09085937	0.2500869	0.09554543
GRTP1	0.250667549	0.178535038	0.08780274	0.6658667	-0.162864809
GSE1	0.041078405	0.742543089	0.1764072	0.3079845	0.135328795
GSK3B	-0.05768101	0.488319138	-0.1500516	0.08364705	-0.09237059
GSN	-0.076084712	0.615218263	-0.3377319	0.115487	-0.261647188
GSTK1	-0.091482237	0.393420164	0.01801344	0.9192248	0.109495677
GSTM2	-0.301175872	0.134392896	-0.4620637	0.0540099	-0.160887828
GSTZ1	-0.156980719	0.167314845	0.07018018	0.7324829	0.227160899
GTF2A1	-0.143678081	0.183373299	-0.1775276	0.1496895	-0.033849519
GTF2F1	0.106526755	0.474874532	0.1691741	0.2587732	0.062647345
GTF2H2C	-0.031503404	0.841699243	0.06608258	0.6499215	0.097585984
GTF2H3	-0.112033967	0.154574652	-0.03292107	0.8379029	0.079112897
GTF2I	0.041041119	0.613069699	0.00381788	0.9634867	-0.037223239
GTF3C4	0.083822836	0.208164254	0.2363272	0.2137398	0.152504364
GTPBP1	-0.02725938	0.721048756	-0.06078106	0.5181028	-0.03352168
GTPBP3	-0.089144435	0.187306441	-0.001561261	0.9910957	0.087583174
GTPBP4	0.120039962	0.070596413	0.1605161	0.08401859	0.040476138
GTPBP8	-0.119318212	0.332295821	-0.1153975	0.5675973	0.003920712
GTSE1	0.143142863	0.125037085	0.05479499	0.483209	-0.088347873
GUCD1	-0.134455292	0.060683748	-0.1683349	0.4043255	-0.033879608
GUCY1A2	0.01256914	0.948339661	0.000758173	0.9981067	-0.011810967
GULP1	0.046319325	0.756399413	-0.2549135	0.2232699	-0.301232825
GYS1	0.06850905	0.44435483	0.1335628	0.1426508	0.06505375
H2AFY2	0.133787679	0.144716125	0.1528428	0.08154196	0.019055121
H3F3B	-0.062243436	0.234312334	0.125891	0.1791964	0.188134436
H6PD	0.161745503	0.169667319	-0.06485673	0.7473876	-0.226602233
HACD1	-0.098653954	0.547248768	0.03482968	0.8620409	0.133483634
HAPLN3	-0.045047439	0.798919934	0.05580006	0.7686294	0.100847499
HARBI1	0.113712374	0.523491291	0.1315408	0.4949071	0.017828426
HARS2	-0.117638054	0.215263036	-0.1193009	0.5495001	-0.001662846
HAUS3	-0.096131465	0.291974979	0.04912633	0.6598619	0.145257795
HAUS7	0.027442729	0.884366427	0.09322741	0.5871298	0.065784681
HAX1	0.00750569	0.918041561	0.1522916	0.3797096	0.14478591
HBQ1	-0.352561245	0.09256587	-0.1370871	0.4534163	0.215474145
HCFC1R1	0.175209212	0.208255878	-0.1196712	0.5555378	-0.294880412
HDAC2	-0.015630114	0.835489702	-0.08715353	0.06517999	-0.071523416
HDAC5	-0.082591058	0.268285951	0.04331058	0.8321686	0.125901638
HDAC8	-0.142533923	0.364135997	0.1989144	0.3045525	0.341448323
HDHD2	0.026519315	0.8500703	0.006118048	0.9784757	-0.020401267
HEATR5A	-0.08841955	0.554718887	0.1449449	0.459164	0.23336445
HEATR5B	0.052901843	0.51890156	-0.01622733	0.831574	-0.069129173
HEBP1	0.115599313	0.533031849	0.03240511	0.8299992	-0.083194203
HECTD2	0.082729077	0.47040912	-0.06398226	0.7183948	-0.146711337
HECTD3	-0.018756605	0.875107333	0.01418187	0.8778544	0.032938475
HECTD4	-0.078613474	0.321490434	0.004535644	0.9735044	0.083149118
HELB	0.074360157	0.346890994	0.2944369	0.1008613	0.220076743
HELZ	-0.122720305	0.063394766	-0.07143953	0.6544005	0.051280775
HEMK1	-0.129343445	0.384951111	-0.03853388	0.8484709	0.090809565
HERC1	0.007244826	0.933037248	0.2674103	0.07334154	0.260165474
HERC3	-0.098362969	0.44414966	0.06365949	0.6595314	0.162022459
HERC6	0.252920172	0.12133353	0.3027679	0.08643676	0.049847728
HFM1	0.146637648	0.397124737	0.3437111	0.1280327	0.197073452
HGS	-0.114305008	0.21260012	-0.2054242	0.06158999	-0.091119192
HGSNAT	-0.209504538	0.141827495	-0.2400328	0.1909421	-0.030528262
HHLA3	0.033387406	0.863102152	0.1974001	0.3263771	0.164012694
HIBADH	-0.103699691	0.257682593	-0.06390722	0.5895275	0.039792471
HIBCH	-0.198800507	0.094435059	-0.1256174	0.2886105	0.073183107
HIC2	0.01650535	0.82883925	0.03244336	0.8627879	0.01593801
HILPDA	-0.040518748	0.765417583	0.1264281	0.5346931	0.166946848
HINFP	0.150930079	0.155840354	0.08005661	0.6597351	-0.070873469
HINT2	-0.178029193	0.213480369	-0.01962099	0.9066162	0.158408203
HIPK1	-0.061498118	0.405697942	-0.2234156	0.09608315	-0.161917482
HIRA	0.055338813	0.497305018	-0.03634133	0.7824169	-0.091680143
HJURP	0.005650999	0.960285328	0.05283712	0.7276274	0.047186121
HKR1	0.016941391	0.866866486	0.3744213	0.08957688	0.357479909
HLA-DPA1	0.072185134	0.604908946	0.2474742	0.06240943	0.175289066
HLA-DPB1	0.113439283	0.26711726	0.264409	0.05531088	0.150969717
HLA-DQB1	0.1769983	0.2570513	0.260591	0.2164118	0.0835927
HLA-E	-0.091027301	0.302256498	-0.09581855	0.3496601	-0.004791249
HLCS	0.064046693	0.417071288	0.05343047	0.7261076	-0.010616223
HLTF	0.087245771	0.122470404	0.07352037	0.266413	-0.013725401
HMCN1	0.028072625	0.874375013	-0.3532342	0.06610209	-0.381306825
HMG20B	-0.096475183	0.228624645	0.05808627	0.7119722	0.154561453
HMGCR	-0.011561751	0.894292196	-0.110119	0.09927844	-0.098557249
HMX1	-0.125042548	0.329085225	-0.1177675	0.5567341	0.007275048
HNRNPA0	-0.119182353	0.126058508	-0.1157762	0.07218113	0.003406153
HNRNPAB	-0.014477861	0.825804022	-0.05195881	0.498444	-0.037480949
HNRNPLL	0.054977857	0.517934909	0.004919804	0.9795612	-0.050058053
HNRNPUL2	-0.061258268	0.539411642	-0.03506841	0.5892576	0.026189858
HNRNPUL2-BSCL2	-0.144431608	0.067849641	-0.0578943	0.3441369	0.086537308
HOXA3	-0.193028367	0.291211509	-0.1845501	0.3475226	0.008478267
HOXA7	-0.136040216	0.454924076	0.09092546	0.6597351	0.226965676
HOXB13	-0.044621764	0.775261139	0.2113375	0.2779556	0.255959264
HOXB2	0.000710639	0.997528327	0.1317461	0.5177257	0.131035461
HOXC5	-0.043814172	0.810118818	0.1071421	0.5833508	0.150956272
HOXD10	-0.193030523	0.246638666	0.1174668	0.5409793	0.310497323
HOXD11	0.069318116	0.637880295	0.2250548	0.1107072	0.155736684
HPCAL1	0.153886239	0.180445136	-0.06326115	0.7612434	-0.217147389
HPS1	-0.154278884	0.122611585	-0.07769264	0.7024198	0.076586244
HS2ST1	-0.10728587	0.10728752	-0.1537685	0.3707752	-0.04648263
HS3ST3B1	0.161967839	0.082047527	0.07308903	0.7236477	-0.088878809
HSCB	-0.030496244	0.829725359	0.06412761	0.7570974	0.094623854
HSD17B11	-0.031117293	0.764234793	-0.09302103	0.2964636	-0.061903737
HSD17B6	0.161909528	0.337494998	0.2497373	0.2326258	0.087827772
HSD17B7	0.189078544	0.247849459	0.1432478	0.480326	-0.045830744
HSD17B8	-0.028930154	0.871291434	0.02998244	0.8651186	0.058912594
HSF1	-0.021035033	0.825804022	-0.06460831	0.6862563	-0.043573277
HSPA12A	-0.140711129	0.196167892	-0.1592473	0.3556028	-0.018536171
HSPBP1	-0.1501781	0.051506657	-0.02286294	0.8718961	0.12731516
HSPE1	-0.10199646	0.155397332	-0.04470681	0.5348809	0.05728965
HSPE1-MOB4	-0.080397859	0.458022652	0.03100765	0.6850852	0.111405509
HTATIP2	0.115018486	0.4359033	-0.008556622	0.969621	-0.123575108
HYOU1	-0.028902314	0.844565197	-0.2036508	0.1157788	-0.174748486
HYPK	-0.106893446	0.135079081	-0.05825889	0.5618206	0.048634556
IAH1	-0.057357261	0.692137695	-0.001175115	0.9934538	0.056182146
ICA1L	0.157704775	0.299278639	0.1073765	0.5805974	-0.050328275
ICAM5	0.149771406	0.41609207	0.4946157	0.0508681	0.344844294
ICE1	0.023508307	0.807863655	0.07155958	0.262915	0.048051273
ICE2	0.033093614	0.667736874	0.119649	0.5589251	0.086555386
ICK	-0.122268769	0.138660384	0.1121167	0.5438902	0.234385469
IDH1	0.088739484	0.247952742	0.1310271	0.1596516	0.042287616
IDH2	0.018271379	0.889377935	-0.06977779	0.6873159	-0.088049169
IDH3A	-0.01043494	0.890571447	-0.06959167	0.7086597	-0.05915673
IDH3G	0.029817563	0.740885967	0.11601	0.2426287	0.086192437
IER5L	-0.226517976	0.108626423	0.1924498	0.249895	0.418967776
IFI30	-0.088179425	0.452147742	0.1330512	0.3573244	0.221230625
IFI6	-0.089098002	0.60041913	-0.09452904	0.6441876	-0.005431038
IFIT3	0.237787022	0.20208375	0.2548489	0.2034571	0.017061878
IFITM1	-0.140622778	0.357262216	0.07204812	0.720384	0.212670898
IFITM3	0.026624684	0.879641781	0.05509248	0.7863595	0.028467796
IFRD2	-0.002274348	0.98516107	0.1672357	0.4065757	0.169510048
IFT122	-0.145212858	0.20710644	-0.2880765	0.1464396	-0.142863642
IFT140	0.045528129	0.770420355	-0.07784032	0.5415228	-0.123368449
IFT22	0.001378588	0.994103009	0.2459251	0.1713387	0.244546512
IFT81	0.030142236	0.810532538	-0.09629498	0.6278418	-0.126437216
IFT88	-0.001261386	0.993129457	-0.06599538	0.6834179	-0.064733994
IGDCC4	0.172362324	0.320574997	0.02946202	0.8855172	-0.142900304
IGF1R	0.117005091	0.073243803	0.1122081	0.215399	-0.004796991
IGF2BP2	0.106273419	0.155397332	-0.1301735	0.1672822	-0.236446919
IGF2BP3	0.014907999	0.865440929	0.03574259	0.7984748	0.020834591
IGSF8	0.00740697	0.965505014	0.07025141	0.7349221	0.06284444
IKBKAP	-0.081833801	0.216968092	-0.1259946	0.06129108	-0.044160799
IKBKB	0.082273917	0.422894579	0.02322687	0.916238	-0.059047047
IKBKG	0.186595436	0.237329098	0.3766281	0.1081352	0.190032664
IKZF5	0.033312348	0.790608772	0.2410499	0.1035856	0.207737552
IL10RB	0.197932738	0.058957402	0.1452216	0.4476327	-0.052711138
IL18R1	-0.160250537	0.302614804	-0.05504715	0.7835578	0.105203387
ILF3	-0.045334108	0.464698959	-0.05400442	0.7838875	-0.008670312
ILK	0.063039837	0.473865664	-0.06919039	0.6658964	-0.132230227
ILKAP	0.11307434	0.299374512	0.1248984	0.2821578	0.01182406
ILVBL	0.005123057	0.964594471	-0.159253	0.2716538	-0.164376057
IMP4	0.05307008	0.47040912	0.2660317	0.05881672	0.21296162
IMPA1	0.074266336	0.449072638	-0.07681544	0.6558637	-0.151081776
IMPA2	-0.069858921	0.615889286	-0.09807966	0.6051098	-0.028220739
INCENP	0.037925931	0.6016028	0.03170744	0.7940645	-0.006218491
INF2	0.058705313	0.674888986	0.06529474	0.7518554	0.006589427
ING3	-0.124991983	0.16940182	0.01231157	0.9143478	0.137303553
INO80C	0.112868305	0.533531796	0.09180687	0.6516986	-0.021061435
INO80D	-0.033359464	0.74246056	0.1499453	0.4407399	0.183304764
INPP5B	0.145689714	0.419320632	0.2305461	0.06461121	0.084856386
INPPL1	0.017416471	0.836138456	0.05234749	0.7854825	0.034931019
INSIG2	0.206995584	0.197742754	0.09346859	0.6309991	-0.113526994
INSR	0.15175749	0.064160239	0.04493528	0.7454982	-0.10682221
INTS2	-0.098417424	0.24709032	0.08376916	0.5421662	0.182186584
INTS4	-0.020074054	0.852582631	-0.06387779	0.5579269	-0.043803736
INTS6	-0.085154796	0.354988029	0.07011979	0.6929593	0.155274586
INTS6L	-0.008722031	0.959836925	0.1324231	0.4599306	0.141145131
IPMK	0.108574242	0.305965238	-0.05295113	0.6922615	-0.161525372
IPO11	0.025656646	0.759655837	-0.1293441	0.4515782	-0.155000746
IPO4	0.043810625	0.474179595	-0.003958653	0.9717028	-0.047769278
IPO7	0.003229139	0.959836925	-0.01004534	0.8367816	-0.013274479
IPPK	0.14952273	0.08191651	0.1973202	0.2529001	0.04779747
IQCA1	0.25527603	0.162071896	0.2975579	0.1646673	0.04228187
IQCB1	0.014680315	0.876282238	-0.05864925	0.6133637	-0.073329565
IQCG	0.10129754	0.550548098	0.1502912	0.4589526	0.04899366
IQCJ-SCHIP1	0.012713929	0.916424485	0.09970289	0.6293661	0.086988961
IQGAP2	-0.019962213	0.884550469	0.002498897	0.9902155	0.02246111
IQSEC1	0.021104024	0.882129986	-0.02419404	0.9055601	-0.045298064
IRAK1BP1	-0.054787928	0.650857086	0.1706923	0.3795744	0.225480228
IRGQ	0.074718809	0.259528511	0.01673414	0.9220218	-0.057984669
ISG20L2	-0.052091875	0.510486976	0.001073392	0.9976065	0.053165267
ISL2	-0.001680869	0.990760191	0.2089022	0.1876775	0.210583069
ISOC2	-0.046136811	0.563310878	-0.1148548	0.50473	-0.068717989
IST1	0.118691626	0.088202347	-0.04011326	0.8199378	-0.158804886
ISY1	-0.143380621	0.073243164	-0.05280006	0.6988896	0.090580561
ISY1-RAB43	-0.048934273	0.593990042	-0.03886906	0.7696841	0.010065213
ITFG2	-0.180941802	0.127469165	0.1551816	0.4431245	0.336123402
ITGA1	-0.072537442	0.652311112	-0.192368	0.1645753	-0.119830558
ITGA2	0.0718931	0.657214554	0.08301625	0.6889808	0.01112315
ITGA2B	0.127766327	0.479237547	0.06518158	0.7426653	-0.062584747
ITGA3	0.092396335	0.605439925	-0.07780824	0.6959362	-0.170204575
ITGA4	-0.015049677	0.934082152	0.08661719	0.3723615	0.101666867
ITGB5	-0.168007796	0.08320866	-0.2524965	0.1788459	-0.084488704
ITPK1	-0.035395025	0.71006316	0.04487268	0.8307388	0.080267705
ITPKB	0.313853811	0.094471114	0.3639123	0.1151328	0.050058489
ITSN1	0.010562174	0.961830102	0.08913145	0.6601675	0.078569276
ITSN2	0.043566378	0.808784333	0.1571806	0.3496523	0.113614222
IVD	0.08732208	0.256717205	-0.09359736	0.4202799	-0.18091944
JAG1	0.213397402	0.106653189	0.001981381	0.9892126	-0.211416021
JAK2	-0.113035389	0.491943344	-0.1050663	0.5962038	0.007969089
JAM2	-0.02506575	0.8963663	-0.02683613	0.8936111	-0.00177038
JKAMP	-0.1680851	0.052999971	-0.1083841	0.5191975	0.059701
JRKL	0.031034438	0.870494445	0.185468	0.2150391	0.154433562
KANK2	-0.139906393	0.210669713	-0.02137707	0.9190662	0.118529323
KANSL1L	-0.13501075	0.382048999	0.01836799	0.9332089	0.15337874
KANSL3	0.090743287	0.144860281	-0.08641992	0.6692145	-0.177163207
KARS	-0.070083162	0.203513317	0.080482	0.2079411	0.150565162
KAT2A	0.123721511	0.130611185	-0.1082701	0.2670366	-0.231991611
KATNBL1	-0.035925156	0.752000087	-0.02638807	0.8980267	0.009537086
KBTBD4	0.053992686	0.641940893	0.02061931	0.9212575	-0.033373376
KBTBD8	-0.010489151	0.92202681	0.03944574	0.8340515	0.049934891
KCMF1	-0.019953419	0.838761752	0.006193392	0.9783446	0.026146811
KCNB2	0.131269018	0.479170826	-0.08792462	0.6552193	-0.219193638
KCNK5	0.197912844	0.104165907	0.1896059	0.2245945	-0.008306944
KCTD13	0.214263785	0.185025755	0.2537571	0.2099653	0.039493315
KCTD18	0.095469981	0.516052389	0.1318055	0.5161204	0.036335519
KCTD21	0.335647441	0.065021629	0.1520259	0.4502439	-0.183621541
KCTD6	-0.04558299	0.74031385	0.1149892	0.5618635	0.16057219
KDELC1	-0.042973412	0.6987832	-0.07619946	0.3827885	-0.033226048
KDM3A	0.130775786	0.178008303	0.06840368	0.5277995	-0.062372106
KDM4B	0.114059814	0.166970464	-0.137799	0.3093464	-0.251858814
KDM4C	0.02147729	0.870549454	-0.006089675	0.9765415	-0.027566965
KDM5C	0.056800874	0.652490457	0.1008481	0.2430335	0.044047226
KHDRBS3	-0.241395023	0.070831317	-0.1913238	0.2881106	0.050071223
KHK	0.246814658	0.116294686	0.2113552	0.3023431	-0.035459458
KIAA0355	0.043508509	0.634606417	0.12683	0.2932307	0.083321491
KIAA0368	0.061946818	0.233407496	0.1063606	0.08392744	0.044413782
KIAA0586	-0.028226145	0.769591802	0.07895615	0.5583792	0.107182295
KIAA0753	0.093527648	0.438658044	0.207409	0.3036564	0.113881352
KIAA0930	0.091260635	0.184134022	0.1545639	0.4332635	0.063303265
KIAA1324L	-0.020363902	0.882129986	0.1316697	0.4997164	0.152033602
KIAA1370	0.272209094	0.062736444	0.322653	0.09253284	0.050443906
KIAA1524	0.06505014	0.379971796	0.01740725	0.9276002	-0.04764289
KIAA1841	-0.04775524	0.774775304	0.05579448	0.7886192	0.10354972
KIF15	0.057169918	0.583589009	0.1546106	0.1732472	0.097440682
KIF20A	0.056456944	0.362723093	0.03485054	0.6260577	-0.021606404
KIF24	0.02077455	0.888493847	0.09551513	0.6041159	0.07474058
KIF26B	0.120013955	0.519138823	0.2723185	0.1909421	0.152304545
KIF5A	0.028949611	0.884587914	0.1898206	0.2701686	0.160870989
KIF7	-0.029937787	0.757936744	0.01924817	0.9207577	0.049185957
KIFAP3	-0.173930766	0.062870072	-0.1323096	0.1806659	0.041621166
KIFC1	0.087534111	0.285769502	0.2175082	0.1106811	0.129974089
KIRREL	0.174944995	0.197701894	0.2080278	0.3056836	0.033082805
KITLG	0.019983626	0.899666251	-0.05494243	0.7848133	-0.074926056
KIZ	-0.159562313	0.240331171	0.07251294	0.6702024	0.232075253
KLC1	-0.019843961	0.808675513	-0.03376489	0.8393235	-0.013920929
KLC2	-0.02058532	0.8359778	-0.1672577	0.3101037	-0.14667238
KLC3	0.109984426	0.524014087	0.2992664	0.1591474	0.189281974
KLF12	-0.175474931	0.107205189	0.07495975	0.6558802	0.250434681
KLHDC10	-0.104093546	0.162090827	0.08325598	0.4437098	0.187349526
KLHDC4	-0.191228228	0.076496968	-0.1703944	0.3755975	0.020833828
KLHL12	0.036318543	0.704807303	-0.05619849	0.6274353	-0.092517033
KLHL13	0.116487639	0.198742114	0.04136817	0.7970839	-0.075119469
KLHL21	-0.13379484	0.077392865	0.02026012	0.8930457	0.15405496
KLHL24	0.141158423	0.151086257	0.2551983	0.2161533	0.114039877
KLHL28	-0.227910658	0.069560381	0.02960047	0.8848503	0.257511128
KLHL29	0.091642175	0.406490523	-0.1118286	0.5776139	-0.203470775
KLHL36	0.053634421	0.746231846	0.0606109	0.7637441	0.006976479
KLHL42	-0.042716421	0.597297214	-0.1342414	0.4726503	-0.091524979
KLHL5	-0.160439216	0.084611807	-0.2465851	0.2046555	-0.086145884
KLHL7	-0.087093365	0.519077456	-0.0644716	0.7195265	0.022621765
KLHL8	-0.066088844	0.401164077	-0.1337322	0.4758686	-0.067643356
KMT5C	0.12425899	0.265467722	0.1397163	0.4490914	0.01545731
KNTC1	-0.040003752	0.547188773	0.06665517	0.3101388	0.106658922
KPNA1	0.018812971	0.828070923	0.03429865	0.8436502	0.015485679
KPTN	-0.047443949	0.789996748	-0.2407017	0.1545115	-0.193257751
KRAS	0.045879401	0.730488595	0.1599618	0.07575367	0.114082399
KRBOX4	-0.147303372	0.415546185	-0.06640795	0.7241391	0.080895422
KRIT1	-0.000368987	0.998160012	0.1982926	0.1368482	0.198661587
KRT17	0.176385787	0.345576587	0.107918	0.5816043	-0.068467787
KRT8	-0.068361946	0.695691862	0.03820579	0.8518619	0.106567736
L3MBTL2	-0.071893473	0.293287736	-0.1295394	0.2932307	-0.057645927
LACC1	0.20851853	0.27291094	0.09138714	0.6429268	-0.11713139
LACTB	0.218069574	0.118478828	0.20355	0.06547159	-0.014519574
LAMA2	0.110299457	0.553621583	0.09344123	0.6162906	-0.016858227
LAMC3	0.11159327	0.35177228	-0.2833905	0.06767724	-0.39498377
LAMP3	0.162808364	0.353149214	0.1435531	0.443116	-0.019255264
LAMTOR2	-0.167115195	0.09360986	-0.05536941	0.6842442	0.111745785
LAP3	-0.083314226	0.250677248	0.01182626	0.9055172	0.095140486
LARP1B	-0.028001287	0.790966268	0.02097899	0.8947316	0.048980277
LARP4	0.07832448	0.282997267	0.1120809	0.3139787	0.03375642
LARP7	-0.050357646	0.723730907	-0.001167534	0.9940324	0.049190112
LBHD1	0.14580878	0.128789224	0.2366017	0.1972548	0.09079292
LBX1	-0.329380075	0.073266599	-0.1155731	0.5495424	0.213806975
LCMT1	-0.117765918	0.246830491	0.05989652	0.6711748	0.177662438
LCOR	-0.185562347	0.073266599	-0.3511786	0.09150844	-0.165616253
LDAH	-0.091228953	0.371465522	-0.0498811	0.8107088	0.041347853
LDLR	-0.094029662	0.32070955	0.2093942	0.09902652	0.303423862
LDLRAD3	0.003159777	0.982815929	-0.1486381	0.4467837	-0.151797877
LDLRAP1	0.083158723	0.379971796	0.159465	0.2027319	0.076306277
LEPROTL1	-0.074734623	0.416252576	0.003987704	0.9862477	0.078722327
LGMN	-0.008578551	0.939210404	0.1046803	0.382565	0.113258851
LHFP	-0.012366598	0.941866295	-0.05968378	0.7728071	-0.047317182
LHPP	0.044375567	0.822445837	-0.01945553	0.9274595	-0.063831097
LHX1	-0.212095191	0.250587853	-0.2390154	0.2484539	-0.026920209
LHX8	0.162836754	0.383332971	0.000175555	0.998184	-0.162661199
LIMK1	-0.09981883	0.276752106	0.09649996	0.6368831	0.19631879
LIN52	-0.00978357	0.920093467	-0.03815533	0.8346487	-0.02837176
LIN7A	-0.14364359	0.405657255	0.02051492	0.9226598	0.16415851
LINC00493	-0.200922333	0.077626984	-0.1901059	0.09792474	0.010816433
LIPT1	0.084266117	0.607096664	0.04944923	0.794398	-0.034816887
LIPT2	0.290689526	0.050135917	0.2311902	0.2437196	-0.059499326
LLPH	-0.109404928	0.216018045	0.06020551	0.5555378	0.169610438
LMNA	-0.086675608	0.262065299	0.003795334	0.9795612	0.090470942
LMO7	0.003560025	0.984967589	0.4743247	0.0561722	0.470764675
LNX2	-0.121799027	0.247377923	-0.1513051	0.1340387	-0.029506073
LONP2	-0.119235844	0.087033826	-0.007114297	0.9613659	0.112121547
LONRF2	-0.002238028	0.986527304	-0.1354129	0.4460552	-0.133174872
LPAR6	0.112948561	0.528798454	0.3045652	0.1643949	0.191616639
LPCAT3	0.061599293	0.511640727	-0.1543347	0.4422981	-0.215933993
LPIN1	-0.070243038	0.485121673	-0.1563625	0.3823744	-0.086119462
LPIN2	0.098740998	0.388166951	-0.03401517	0.8436409	-0.132756168
LPIN3	-0.047834834	0.750030711	-0.3565279	0.1001452	-0.308693066
LRCH2	0.187994739	0.070474637	0.1845847	0.07058461	-0.003410039
LRIF1	0.132715268	0.151264627	0.1873945	0.2397689	0.054679232
LRP1	0.047946178	0.805364445	-0.1813392	0.3121417	-0.229285378
LRP12	0.213663785	0.058780434	0.1106265	0.4502206	-0.103037285
LRP1B	0.01023768	0.959386795	-0.08501583	0.6519349	-0.09525351
LRP2	-0.003390338	0.984749557	0.07853707	0.6823188	0.081927408
LRP4	-0.245021636	0.107643141	-0.3251274	0.07652141	-0.080105764
LRP5	-0.117018867	0.151657	-0.1787105	0.1469017	-0.061691633
LRPPRC	-0.073949004	0.241809171	-0.01673997	0.8440714	0.057209034
LRR1	-0.025678897	0.789058557	-0.08087748	0.5675973	-0.055198583
LRRC14	-0.180769113	0.078094282	0.01595039	0.9399433	0.196719503
LRRC28	-0.16840246	0.186926406	0.0411621	0.8402255	0.20956456
LRRC3	0.024425295	0.886503471	0.09562702	0.6435487	0.071201725
LRRC37A2	-0.163446421	0.360028687	0.2319074	0.2629332	0.395353821
LRRC37B	-0.171277442	0.286451432	-0.0397689	0.8326292	0.131508542
LRRC47	0.104136401	0.102347446	0.03751857	0.6441876	-0.066617831
LRRC59	-0.017823984	0.747216105	0.05672627	0.2799185	0.074550254
LRRFIP2	0.118154556	0.164300137	0.03200595	0.8558277	-0.086148606
LRRIQ1	-0.158816997	0.391677833	0.231239	0.2460283	0.390055997
LRRK1	0.156093057	0.114104856	0.192167	0.3412559	0.036073943
LRSAM1	0.133509128	0.339376965	0.2524538	0.1542465	0.118944672
LRWD1	0.079195626	0.392070125	0.02695734	0.8223354	-0.052238286
LSG1	0.070596336	0.343801827	-0.09194833	0.18096	-0.162544666
LSM1	-0.150103612	0.052845532	0.0735288	0.7138732	0.223632412
LSM10	0.003610123	0.980385602	0.02005956	0.920508	0.016449437
LSM14B	0.148972091	0.06130451	0.04447203	0.7204877	-0.104500061
LSM8	0.093337719	0.265467722	0.1435388	0.1835035	0.050201081
LSR	0.223907264	0.137474961	0.1167775	0.5468431	-0.107129764
LUZP1	-0.023302417	0.82705547	0.1729526	0.09178276	0.196255017
LYPLA2	-0.086247341	0.371775378	-0.07106243	0.710134	0.015184911
LYPLAL1	-0.150155823	0.162997023	-0.04804581	0.6574684	0.102110013
LYRM1	-0.18998103	0.083767166	-0.1014466	0.6018168	0.08853443
LYSMD1	0.139377308	0.261745109	0.2983621	0.1088792	0.158984792
LZTFL1	0.017980346	0.865219777	0.06006264	0.7515704	0.042082294
LZTR1	0.122747529	0.120536592	-0.03998148	0.8020041	-0.162729009
MAB21L1	-0.089296536	0.625328043	0.0353578	0.8690125	0.124654336
MACROD1	-0.145697494	0.097928868	-0.08848484	0.2702655	0.057212654
MACROD2	-0.103951568	0.529702202	0.02619825	0.8923236	0.130149818
MAF1	0.027443021	0.70687985	0.01946846	0.9167986	-0.007974561
MAFG	-0.057271571	0.559862589	0.1551617	0.4193853	0.212433271
MAFK	0.139561017	0.143566864	0.08726835	0.6692145	-0.052292667
MAGED1	-0.012265032	0.896668315	-0.07464859	0.4109319	-0.062383558
MAGEH1	-0.004623874	0.981240922	0.185168	0.3575964	0.189791874
MALT1	0.123008747	0.247952742	-0.01087163	0.951349	-0.133880377
MAML1	0.045824024	0.607229619	-0.09717005	0.3379343	-0.142994074
MAML2	0.131947008	0.437854221	0.277354	0.1808691	0.145406992
MAN2A1	0.01266147	0.882129986	0.085891	0.1525684	0.07322953
MAN2A2	0.123312313	0.147822777	-0.1438796	0.4705771	-0.267191913
MAN2B2	-0.129061096	0.32621804	-0.1683881	0.4010788	-0.039327004
MANBA	-0.147130461	0.296214166	0.06228082	0.7513612	0.209411281
MANEAL	-0.121534469	0.20263262	0.006338866	0.9793044	0.127873335
MAOA	-0.062985767	0.656288075	-0.07123703	0.6859514	-0.008251263
MAP2K3	0.215216946	0.184435202	0.2256235	0.2356671	0.010406554
MAP2K6	0.033520907	0.85611492	-0.2160403	0.292837	-0.249561207
MAP3K14	0.110734607	0.462066377	0.190343	0.328824	0.079608393
MAP3K2	0.046840085	0.604204079	-0.07525343	0.5175958	-0.122093515
MAP3K6	0.195370686	0.175109472	0.1748267	0.3586314	-0.020543986
MAP3K7	0.073412292	0.283230269	-0.0553307	0.598439	-0.128742992
MAP4	0.018028154	0.823406787	0.0116843	0.8855172	-0.006343854
MAP7D2	0.124366742	0.488542124	0.1357303	0.4719812	0.011363558
MAPK1IP1L	-0.01864264	0.789444066	-0.07250038	0.492736	-0.05385774
MAPK6	-0.041592383	0.536621101	-0.1192227	0.1212796	-0.077630317
MAPK8IP3	-0.123915376	0.237564228	0.010327	0.9655572	0.134242376
MAPKAPK5	-0.02587507	0.879592064	0.1725889	0.2434357	0.19846397
MAPRE2	0.058879956	0.593990042	-0.1255052	0.5098496	-0.184385156
MAPRE3	0.13277417	0.476101469	0.2988525	0.08320689	0.16607833
Mar-02	-0.002666692	0.990057708	0.04931149	0.8116357	0.051978182
Mar-05	-0.08851326	0.388119726	0.004944302	0.9571873	0.093457562
Mar-08	-0.056021377	0.470416275	0.02568355	0.9063167	0.081704927
MARK1	0.12250739	0.237182823	0.04791241	0.7892772	-0.07459498
MARVELD2	0.236444585	0.134771369	0.05718957	0.7840073	-0.179255015
MAT2B	0.045232359	0.564506167	0.1576994	0.06111421	0.112467041
MAX	0.059251617	0.687493176	-0.08721029	0.6584231	-0.146461907
MB21D2	-0.080537294	0.417389407	-0.03757651	0.7673716	0.042960784
MBD3	-0.106817005	0.058520237	-0.07035994	0.6729341	0.036457065
MBD6	-0.04513542	0.810076012	-0.4403416	0.07668887	-0.39520618
MBOAT1	-0.262066037	0.06066186	-0.01991118	0.9220999	0.242154857
MBTD1	-0.080026373	0.565649468	-0.07835018	0.693167	0.001676193
MBTPS1	-0.096877119	0.113519371	-0.1841277	0.3611965	-0.087250581
MCCC2	0.011957664	0.907494048	-0.1386077	0.2605352	-0.150565364
MCF2L	0.409261243	0.051922706	0.5097136	0.06030447	0.100452357
MCM5	0.069178322	0.225044915	-0.08033482	0.2940069	-0.149513142
MCM7	0.047359894	0.366847144	-0.04266646	0.4893824	-0.090026354
MCOLN1	0.075081213	0.626988756	-0.1152532	0.2987445	-0.190334413
MCOLN2	0.109449789	0.313426037	0.03764795	0.8319692	-0.071801839
MCOLN3	-0.027204644	0.885621736	-0.3852455	0.06606128	-0.358040856
MDM1	-0.039606503	0.805981695	0.04842224	0.8176305	0.088028743
MDM4	-0.131940429	0.391995857	0.01024677	0.9639967	0.142187199
MDN1	-0.035479759	0.531189883	-0.1096304	0.1712839	-0.074150641
MDP1	-0.043298304	0.78022381	0.07865136	0.6823188	0.121949664
MECOM	0.043135909	0.692726007	-0.04646849	0.8204566	-0.089604399
MECP2	-0.027718252	0.882129986	0.09256582	0.6216298	0.120284072
MECR	-0.15136672	0.134180121	-0.03231923	0.8284455	0.11904749
MED12L	0.097221011	0.348713742	-0.1056846	0.6054768	-0.202905611
MED20	-0.085071056	0.412045657	-0.0282877	0.8834515	0.056783356
MED21	0.006911097	0.945876579	0.02173476	0.8792632	0.014823663
MED27	0.17446896	0.089935661	0.03867671	0.762648	-0.13579225
MED29	0.004504305	0.956301115	0.1510857	0.3409961	0.146581395
MED31	-0.04570832	0.73214606	-0.02672204	0.8993265	0.01898628
MED4	0.048108245	0.652021358	0.1075393	0.3501184	0.059431055
MED7	-0.140083623	0.317417695	0.1528912	0.3014808	0.292974823
MEF2A	-0.053681238	0.511396261	-0.1196251	0.4959249	-0.065943862
MEGF9	0.155469043	0.065875086	0.06334864	0.7145064	-0.092120403
MELK	0.069302889	0.370196937	0.1138308	0.556494	0.044527911
MELTF	0.073369578	0.49415434	-0.1949532	0.1879645	-0.268322778
MESDC2	-0.020835343	0.783773687	-0.03828697	0.7181761	-0.017451627
METAP1D	0.088462137	0.519088629	0.076767	0.6018168	-0.011695137
METTL14	0.076776338	0.383785954	0.1255021	0.5322913	0.048725762
METTL15	0.066439332	0.544027241	0.04686188	0.8173653	-0.019577452
METTL16	-0.033676623	0.67651798	-0.1016217	0.5491906	-0.067945077
METTL5	-0.149441228	0.06252089	0.05880127	0.6408052	0.208242498
METTL7A	-0.162005104	0.103927387	-0.1172056	0.5405041	0.044799504
METTL8	-0.063812232	0.413460309	0.09076125	0.6579917	0.154573482
MFSD1	-0.090373645	0.336731628	0.03770464	0.8452648	0.128078285
MFSD11	-0.036517529	0.759922868	-0.06093136	0.7462569	-0.024413831
MFSD14B	0.000934793	0.993073961	0.1221263	0.5045565	0.121191507
MFSD14C	-0.187958574	0.315720325	0.02502294	0.9088287	0.212981514
MFSD3	0.172973465	0.080292131	0.09809315	0.5782558	-0.074880315
MGA	-0.022967817	0.722273325	0.0941868	0.5410166	0.117154617
MGARP	-0.062743636	0.618960683	0.03924088	0.7345485	0.101984516
MGAT4A	0.103725321	0.438287667	0.01160065	0.9581733	-0.092124671
MGAT5	-0.040144462	0.620637399	-0.03443584	0.7914506	0.005708622
MGST2	-0.172082404	0.116625534	0.05358159	0.7966073	0.225663994
MICAL1	0.073890923	0.653095534	-0.1940959	0.3309584	-0.267986823
MICALL2	0.047628637	0.802367738	0.03016729	0.8778544	-0.017461347
MICU1	-0.098840946	0.207865244	-0.01904627	0.8930457	0.079794676
MICU2	0.09632039	0.215326139	0.05386926	0.3988706	-0.04245113
MICU3	-0.115706282	0.424072646	-0.1602101	0.3721106	-0.044503818
MID1	-0.067376105	0.516052389	-0.03996406	0.8448641	0.027412045
MIEF1	0.066110145	0.287758241	-0.06711069	0.7450204	-0.133220835
MIER1	0.118738813	0.085867693	0.2571348	0.05372985	0.138395987
MIER2	0.09623014	0.607494705	0.4054451	0.09371915	0.30921496
MIF4GD	0.020378291	0.895699246	0.00709772	0.9756235	-0.013280571
MIPEP	0.133651217	0.185711208	0.06492897	0.3826466	-0.068722247
MIPOL1	-0.082570538	0.451168848	-0.007009973	0.9735044	0.075560565
MIS12	-0.081675365	0.369443022	0.03744669	0.8173992	0.119122055
MIS18A	-0.15044315	0.061553622	-0.07022204	0.3871759	0.08022111
MITD1	0.00010484	0.999048088	0.003648548	0.9817108	0.003543708
MKI67	0.007876686	0.956726236	0.06220322	0.247478	0.054326534
MKL2	0.150707577	0.233247574	0.09064567	0.5429343	-0.060061907
MKNK1	0.021481948	0.865189545	0.08864017	0.6526247	0.067158222
MKRN1	0.118016351	0.079935008	0.02120243	0.8842279	-0.096813921
MLF1	0.05965429	0.562845729	0.2734483	0.1313357	0.21379401
MLLT1	0.09794197	0.330348905	0.1020727	0.3121352	0.00413073
MLLT11	-0.100919179	0.436004034	0.1391585	0.1926105	0.240077679
MLLT3	0.003221067	0.99027191	0.1307267	0.318382	0.127505633
MLLT6	-0.259626258	0.08729018	-0.1936979	0.2886105	0.065928358
MLXIP	0.044387067	0.624185271	-0.01692334	0.9057662	-0.061310407
MMAA	0.375287535	0.056483754	0.1152657	0.5746011	-0.260021835
MMADHC	-0.026919522	0.606074547	0.0578341	0.3669992	0.084753622
MMS22L	0.012137785	0.884323302	-0.250082	0.202616	-0.262219785
MNAT1	0.030653028	0.730084379	0.1680473	0.0501561	0.137394272
MNT	-0.155762546	0.248935681	0.200108	0.1046942	0.355870546
MNX1	0.156119245	0.287109157	0.07844411	0.6971582	-0.077675135
MOB1B	0.107742504	0.263103141	0.05601535	0.7119722	-0.051727154
MOB2	0.107094738	0.378800881	0.2108568	0.1636543	0.103762062
MOB4	-0.106816744	0.197312786	-0.09743578	0.5182006	0.009380964
MON2	0.054822034	0.491044089	0.1005072	0.3911477	0.045685166
MORC4	0.028306864	0.78892996	0.166388	0.06907319	0.138081136
MORN1	-0.061446711	0.744870509	0.1045559	0.5962038	0.166002611
MOSPD1	-0.216460338	0.175914439	-0.03950695	0.8482725	0.176953388
MPG	0.049141891	0.670159245	0.07683517	0.7069707	0.027693279
MPHOSPH6	-0.102821676	0.30379334	0.09274045	0.4750218	0.195562126
MPI	0.053278417	0.481422115	-0.006234066	0.9727114	-0.059512483
MPND	-0.220015456	0.223369428	-0.03246735	0.8631797	0.187548106
MPP1	0.018534442	0.874042806	0.1282093	0.414359	0.109674858
MPP2	-0.161342035	0.14647003	-0.0401105	0.8306352	0.121231535
MPP5	-0.023886424	0.832890069	-0.1370959	0.2786199	-0.113209476
MPP7	0.035642854	0.778805425	-0.06825243	0.7345485	-0.103895284
MPST	0.142725301	0.068593157	0.1282252	0.4851429	-0.014500101
MPV17L2	0.106051385	0.295425062	0.08197739	0.5382497	-0.024073995
MPZL3	-0.243273308	0.054318978	-0.1752743	0.3857362	0.067999008
MRAP2	0.008925011	0.966237209	0.1043932	0.6143359	0.095468189
MRFAP1	-0.191594904	0.087299427	0.01525716	0.8821746	0.206852064
MRGBP	0.075246748	0.341587496	-0.1272302	0.3073313	-0.202476948
MRM1	0.242127306	0.076704643	0.2403688	0.2049596	-0.001758506
MRRF	-0.140347505	0.106624285	-0.05152547	0.743352	0.088822035
MRTO4	-0.106958912	0.060447891	-0.004641451	0.9436045	0.102317461
MSI1	0.043330406	0.787413074	0.07842403	0.6109369	0.035093624
MSL1	0.091638025	0.262334118	-0.2305854	0.2478625	-0.322223425
MSRB2	-0.248676806	0.196783075	-0.07836043	0.698494	0.170316376
MT1G	0.084017992	0.584674214	0.009469909	0.9677697	-0.074548083
MT1X	-0.223574447	0.052657054	-0.07963136	0.5055339	0.143943087
MTA3	0.133450931	0.162752477	0.1356896	0.3848135	0.002238669
MTCL1	0.143207007	0.160473242	-0.1151985	0.563379	-0.258405507
MTERF3	0.062463536	0.590879688	0.06182186	0.6274353	-0.000641676
MTERF4	-0.140483752	0.109805598	-0.06172499	0.7503349	0.078758762
MTFP1	0.03509189	0.713064711	0.02442399	0.9080465	-0.0106679
MTFR1	-0.0515262	0.522316475	0.08459674	0.5214548	0.13612294
MTG1	-0.172280212	0.094076107	-0.203903	0.1957138	-0.031622788
MTHFS	0.126408219	0.291946918	0.2273254	0.09293351	0.100917181
MTL5	0.44629782	0.060717309	0.1172501	0.5315666	-0.32904772
MTMR1	-0.107835283	0.226462057	-0.3372671	0.1172793	-0.229431817
MTMR12	-0.163052381	0.076440579	-0.06222888	0.6812119	0.100823501
MTMR14	0.016293652	0.865993015	-0.0165769	0.9352013	-0.032870552
MTMR8	0.00949539	0.963007101	0.00146201	0.9934538	-0.00803338
MTO1	0.00120917	0.993073961	-0.06805262	0.741539	-0.06926179
MTRF1	-0.234327941	0.145347438	0.01908566	0.9282733	0.253413601
MTRR	0.116213701	0.134398843	0.3247167	0.1417163	0.208502999
MTUS1	-0.101928729	0.249408893	-0.01078992	0.955046	0.091138809
MTX2	0.002498106	0.982008742	0.154833	0.1394454	0.152334894
MUL1	0.163380436	0.067117783	0.02055853	0.8536589	-0.142821906
MVB12B	-0.133514296	0.359251554	-0.06232639	0.7607211	0.071187906
MXI1	0.069255663	0.338927087	0.03292545	0.8546408	-0.036330213
MXRA8	0.180914858	0.128684955	0.2948423	0.1602489	0.113927442
MYL12A	0.061091703	0.476593706	0.03508048	0.7722998	-0.026011223
MYNN	-0.100055238	0.261401169	0.03419078	0.8701963	0.134246018
MYO10	0.031749976	0.65798219	-0.1192701	0.5500868	-0.151020076
MYPOP	0.168171838	0.355238134	0.08056359	0.6843058	-0.087608248
MYSM1	-0.147737912	0.06356105	0.1555739	0.07775566	0.303311812
N4BP2	-0.067811431	0.376233116	-0.1910996	0.3300154	-0.123288169
NAA16	-0.001356198	0.992006216	0.1530411	0.2761725	0.154397298
NAA20	0.092535223	0.429129343	0.09662913	0.2796552	0.004093907
NADK	0.066805231	0.316691894	0.1957861	0.2501601	0.128980869
NADSYN1	-0.007711732	0.947218119	-0.1463286	0.4681372	-0.138616868
NAE1	0.067993191	0.264427324	0.1073992	0.1664033	0.039406009
NAF1	-0.179964706	0.185846391	0.02464117	0.8049519	0.204605876
NAGA	0.005017879	0.960226598	-0.1523537	0.2981041	-0.157371579
NAGLU	0.19306994	0.073619979	0.06338064	0.7398405	-0.1296893
NAP1L3	-0.343405189	0.078746745	-0.5044613	0.06081166	-0.161056111
NAPEPLD	0.14937934	0.314596655	0.2083526	0.3090295	0.05897326
NAPRT	0.052599989	0.649215206	-0.03041259	0.8853312	-0.083012579
NASP	-0.034087579	0.58715163	0.07724352	0.194815	0.111331099
NAT8L	0.161251989	0.116585279	0.2024231	0.3128233	0.041171111
NAT9	0.002386163	0.9844668	0.0471464	0.8213191	0.044760237
NATD1	0.036716122	0.842503489	-0.06458162	0.7426629	-0.101297742
NAXD	-0.074981401	0.364036668	0.04487024	0.809017	0.119851641
NBAS	-0.047976814	0.54405835	0.0187738	0.8407289	0.066750614
NBEA	0.104213312	0.322840087	0.1445534	0.3324597	0.040340088
NBPF10	-0.130548943	0.479927454	0.4681118	0.06644213	0.598660743
NBPF12	-0.049983194	0.789104287	0.1135595	0.5546096	0.163542694
NBPF15	-0.147539518	0.247739497	0.2397781	0.220397	0.387317618
NCAM1	-0.187373467	0.107465643	-0.2636801	0.2015561	-0.076306633
NCAPG	0.108261797	0.059977309	0.1241931	0.1632012	0.015931303
NCAPH2	-0.090568857	0.212151037	-0.01220743	0.9407217	0.078361427
NCDN	-0.107644116	0.115215905	-0.1005698	0.5381685	0.007074316
NCK2	-0.031134241	0.781670335	-0.2446272	0.2142911	-0.213492959
NCL	0.043640198	0.777966609	0.07272685	0.3128259	0.029086652
NCOA4	0.042738623	0.47586921	0.1124189	0.1962188	0.069680277
NDE1	0.035970174	0.758653228	-0.03840758	0.8429808	-0.074377754
NDST1	-0.105043677	0.149390796	-0.005790866	0.9775426	0.099252811
NDUFA10	-0.062700461	0.380012176	0.09106663	0.3778392	0.153767091
NDUFAF1	0.117038998	0.28490722	0.1028001	0.5182449	-0.014238898
NDUFAF2	-0.051124488	0.781881221	-0.04736604	0.5558503	0.003758448
NDUFAF3	-0.061617345	0.368065415	0.03942848	0.794398	0.101045825
NDUFAF7	-0.023679643	0.854878083	-0.05658326	0.7870924	-0.032903617
NDUFS1	-0.068503687	0.262823502	-0.06660694	0.4964441	0.001896747
NDUFS2	0.080042715	0.255631188	0.1001362	0.09384133	0.020093485
NDUFS3	-0.027976748	0.750997845	0.008196879	0.933088	0.036173627
NDUFS4	-0.090224051	0.402473933	0.1395381	0.2413247	0.229762151
NECAB1	-0.275837126	0.156813362	-0.2193889	0.2733679	0.056448226
NECAB3	0.055918579	0.65602697	0.1126551	0.5805974	0.056736521
NECAP2	0.065769748	0.389469858	0.03516345	0.8603879	-0.030606298
NECTIN3	0.17083945	0.078519042	0.02502203	0.8947316	-0.14581742
NEK3	-0.048577301	0.788738437	0.2081018	0.2249303	0.256679101
NEK6	-0.097226469	0.358731602	0.03317081	0.8741182	0.130397279
NEMF	-0.020098082	0.821251475	0.1886415	0.2646397	0.208739582
NEXN	-0.222323359	0.241728216	-0.1108277	0.585574	0.111495659
NF1	0.011226451	0.903798939	-0.1553598	0.4406438	-0.166586251
NFAT5	0.096790948	0.325415286	0.05321305	0.7595226	-0.043577898
NFATC2IP	-0.14942735	0.050539254	-0.0217074	0.9163447	0.12771995
NFIX	-0.183032628	0.235615325	-0.1559375	0.4360006	0.027095128
NFKBIA	-0.062686903	0.539927385	0.1406679	0.3553695	0.203354803
NFKBIB	-0.061554426	0.562056718	-0.09203265	0.6519349	-0.030478224
NFS1	-0.270407164	0.114076422	-0.3528061	0.07172847	-0.082398936
NFYA	-0.100338934	0.338424637	-0.08234256	0.5244645	0.017996374
NFYB	-0.159276166	0.078354613	0.1979749	0.1236561	0.357251066
NFYC	0.033107808	0.658532135	0.04863887	0.7561619	0.015531062
NHLRC2	-0.092992584	0.195243906	0.05167766	0.402889	0.144670244
NIN	0.004430956	0.948459694	0.06666797	0.7195265	0.062237014
NINL	0.114984354	0.444925656	0.2029561	0.2876431	0.087971746
NIPA2	-0.07821292	0.203807977	-0.05165901	0.7485395	0.02655391
NIPAL1	0.018166319	0.900713096	-0.1196781	0.5427652	-0.137844419
NIPAL2	0.14304905	0.352849354	0.05464061	0.7944072	-0.08840844
NIPAL3	-0.039017741	0.592151483	-0.1581395	0.3535387	-0.119121759
NIPSNAP1	-0.096251006	0.21260012	-0.111649	0.234971	-0.015397994
NISCH	-0.126791753	0.129068022	-0.1976598	0.2378434	-0.070868047
NIT2	-0.031911601	0.787614495	0.05292956	0.7962256	0.084841161
NKAP	-0.08125816	0.654988126	0.06511534	0.3561923	0.1463735
NKD2	0.19861935	0.145887831	0.2039739	0.2919723	0.00535455
NKRF	0.077005429	0.358681489	0.0792638	0.2810608	0.002258371
NKX2-5	0.120291857	0.189155193	0.0854024	0.5999669	-0.034889457
NLGN2	-0.224841861	0.203048396	-0.1201845	0.5485638	0.104657361
NLK	0.098843566	0.272848576	-0.1293384	0.5200512	-0.228181966
NLN	-0.002423314	0.978978745	0.1581921	0.05253472	0.160615414
NLRP11	0.187254898	0.320835159	0.2996511	0.1700175	0.112396202
NMT2	-0.011454818	0.932974941	-0.05910305	0.7324829	-0.047648232
NNT	-0.115437164	0.138061594	-0.1937875	0.08022742	-0.078350336
NOD1	0.198856857	0.120147027	0.3627793	0.1157969	0.163922443
NOL10	-0.089338077	0.185020379	-0.09659325	0.16898	-0.007255173
NOL12	-0.11376252	0.208733122	0.1750153	0.3379343	0.28877782
NOP9	-0.006104089	0.942189734	0.1525923	0.09425629	0.158696389
NOS1AP	0.087543982	0.618256363	0.2560794	0.2256562	0.168535418
NOSIP	0.107271349	0.181383186	0.08074976	0.4997164	-0.026521589
NOTCH2NL	-0.266483429	0.169597088	-0.2165376	0.2859863	0.049945829
NOTCH3	-0.229124138	0.211656284	-0.2062041	0.3102684	0.022920038
NPAS2	0.013522158	0.947859478	0.06253105	0.76366	0.049008892
NPDC1	-0.054092997	0.766780363	-0.07278935	0.7196129	-0.018696353
NPEPL1	0.063555734	0.666302814	0.07421571	0.7149273	0.010659976
NPEPPS	-0.082394305	0.285576642	-0.1657093	0.3150503	-0.083314995
NPL	0.20616279	0.199591337	0.02000515	0.9218857	-0.18615764
NPRL3	0.008440768	0.965491899	0.1243546	0.5429343	0.115913832
NPTX1	-0.102620637	0.286238786	-0.267632	0.07775566	-0.165011363
NR1D2	-0.017520504	0.838195917	-0.1970275	0.06191086	-0.179506996
NR2C1	-0.106476616	0.308504684	0.1487688	0.3171666	0.255245416
NR2F2	-0.164786938	0.148586172	-0.07532707	0.6697838	0.089459868
NRF1	-0.057045549	0.62339507	0.02594595	0.8858645	0.082991499
NRP1	-0.132187456	0.18228373	-0.16732	0.4051082	-0.035132544
NSDHL	0.110706491	0.209840402	0.05650906	0.629865	-0.054197431
NSF	-0.124748978	0.161546351	-0.2229967	0.2185612	-0.098247722
NSMAF	0.016923176	0.86302414	-0.0198918	0.8815586	-0.036814976
NSMCE2	-0.022943703	0.846319668	0.07988495	0.5215898	0.102828653
NSUN2	0.046387836	0.446437291	-0.05645692	0.3360717	-0.102844756
NSUN4	0.099543338	0.19303135	0.1071681	0.5967393	0.007624762
NT5C2	-0.005822843	0.956087793	-0.08191555	0.6176099	-0.076092707
NT5DC3	-0.057193983	0.452147742	-0.03421835	0.7425036	0.022975633
NUAK2	0.047768161	0.792569596	0.227625	0.2629332	0.179856839
NUDCD3	-0.056556902	0.432126954	0.0309176	0.7320053	0.087474502
NUDT16L1	-0.101928406	0.443898585	-0.07620893	0.7071919	0.025719476
NUDT2	-0.224495969	0.115820536	-0.03206911	0.8778544	0.192426859
NUDT5	-0.060508608	0.523133014	0.05756896	0.6005271	0.118077568
NUMB	-0.013613127	0.917014576	0.06457566	0.756956	0.078188787
NUP107	-0.082053344	0.215243977	-0.08345819	0.1950218	-0.001404846
NUP133	-0.00592056	0.92987526	-0.05778683	0.2196398	-0.05186627
NUP205	0.086225462	0.092623318	-0.02190702	0.6979761	-0.108132482
NUP35	-0.038425436	0.658985183	-0.08906537	0.4019775	-0.050639934
NUP37	0.140220512	0.117734788	0.06373157	0.4628984	-0.076488942
NUP43	-0.049715426	0.391193501	0.06490256	0.5480664	0.114617986
NUP85	0.086270276	0.221569087	0.1911437	0.05538967	0.104873424
NUPL2	0.005763898	0.951899525	0.03794021	0.8256313	0.032176312
NUSAP1	-0.02674908	0.666205581	-0.06096588	0.4724445	-0.0342168
NVL	0.07793801	0.257401612	0.03591895	0.8624054	-0.04201906
NXT1	0.058696701	0.590140524	-0.04837443	0.6985586	-0.107071131
NYNRIN	-0.172281764	0.318812865	0.04699567	0.7962256	0.219277434
OAF	-0.167968998	0.194106	-0.3021658	0.1638072	-0.134196802
OBFC1	0.137984284	0.294353395	0.1378191	0.4572539	-0.000165184
OBSL1	-0.130572622	0.237687611	-0.3359606	0.0727841	-0.205387978
OGDHL	0.215062205	0.191013943	0.1845078	0.3517454	-0.030554405
OGFR	0.223075331	0.114428373	0.2075375	0.106281	-0.015537831
OGG1	0.122815294	0.325290437	0.008180322	0.9727114	-0.114634972
OLFML2B	0.12113111	0.422894579	0.4003054	0.0967676	0.27917429
ONECUT2	-0.123534496	0.308134634	-0.0124812	0.95557	0.111053296
OPA3	-0.122318288	0.143487109	-0.003145215	0.9875637	0.119173073
OPHN1	0.103382505	0.438658044	0.2357665	0.1150246	0.132383995
ORC1	-0.055418014	0.455181014	-0.08633526	0.2521205	-0.030917246
ORMDL2	-0.032693035	0.770644612	-0.05241883	0.7947847	-0.019725795
ORMDL3	-0.025771378	0.790966268	-0.007874834	0.9725268	0.017896544
OSBPL3	0.03092879	0.739542855	-0.1379741	0.383922	-0.16890289
OSBPL9	-0.014145682	0.8393119	0.1191598	0.3867789	0.133305482
OSCP1	0.116485094	0.450845408	0.09520542	0.6436137	-0.021279674
OSGEP	-0.002558035	0.981697423	0.03082221	0.7677186	0.033380245
OSGIN2	-0.026031001	0.815652044	0.06073634	0.7677186	0.086767341
OSR2	0.248599253	0.084802205	0.09725972	0.6327024	-0.151339533
OSTF1	-0.159600283	0.110047979	-0.1085441	0.146464	0.051056183
OTUB1	-0.095117038	0.157418007	-0.1234617	0.233065	-0.028344662
OTUD5	0.096169551	0.229188653	0.03500656	0.8393235	-0.061162991
OXCT1	-0.023167375	0.891794924	0.01221893	0.9498385	0.035386305
OXNAD1	0.160115354	0.086303393	0.1267524	0.4958005	-0.033362954
OXSR1	0.018082517	0.822520341	-0.1214031	0.1567366	-0.139485617
P2RY1	-0.119935538	0.133995492	0.01184761	0.9498385	0.131783148
P3H1	0.083383992	0.289325365	-0.05009753	0.6558373	-0.133481522
P3H2	-0.001981831	0.991818001	0.06617238	0.7490928	0.068154211
P3H4	0.005122814	0.997865335	0.1564747	0.2745477	0.151351886
PACS1	-0.064080148	0.667736874	-0.2686432	0.1708109	-0.204563052
PAIP1	0.084000412	0.192705118	-0.1505111	0.09733503	-0.234511512
PAIP2	0.007291039	0.934659362	-0.05730162	0.5421988	-0.064592659
PAK1	0.003872368	0.987922807	-0.0680757	0.6776495	-0.071948068
PAK4	0.191121086	0.06800986	0.05104221	0.7888428	-0.140078876
PALD1	0.016008537	0.846220451	-0.1927217	0.05982732	-0.208730237
PALLD	-0.074255142	0.415652075	0.2132637	0.06016916	0.287518842
PAN2	0.037919979	0.761261617	-0.0799253	0.6722111	-0.117845279
PANK2	-0.020164964	0.845360259	0.1643911	0.322081	0.184556064
PAPD5	-0.042597628	0.676299627	-0.2176438	0.08109731	-0.175046172
PAPD7	0.063874405	0.515330919	0.009887656	0.9600784	-0.053986749
PAPOLB	-0.10598059	0.412555613	-0.2217034	0.2457463	-0.11572281
PAQR4	0.076953287	0.4605578	-0.1477367	0.4498152	-0.224689987
PAQR8	0.285713806	0.062712322	0.1562706	0.4351824	-0.129443206
PARN	-0.093913232	0.264419518	-0.1836574	0.1353938	-0.089744168
PARP16	-0.13646443	0.348976618	-0.09087448	0.6355102	0.04558995
PARP2	0.09582449	0.327374423	0.1132818	0.236343	0.01745731
PARVA	-0.074100809	0.585960369	-0.1727775	0.1388364	-0.098676691
PARVB	0.212485472	0.155397332	0.1608853	0.4146471	-0.051600172
PATJ	0.179568459	0.323590314	0.1635012	0.4050187	-0.016067259
PATL1	0.063904301	0.586389635	-0.1216499	0.08696665	-0.185554201
PAX3	0.020198683	0.918099866	0.07411394	0.7071919	0.053915257
PBLD	-0.186252478	0.259925293	-0.1576086	0.4151981	0.028643878
PC	0.202247463	0.114959443	-0.07812304	0.6872342	-0.280370503
PCBD2	-0.237333156	0.175788635	-0.412311	0.08358023	-0.174977844
PCBP1	-0.041569434	0.664107084	-0.05770551	0.2457463	-0.016136076
PCCA	-0.01020767	0.952336041	0.1078768	0.5942642	0.11808447
PCDH9	-0.142170949	0.14022729	0.1201511	0.5473985	0.262322049
PCDHGA11	-0.019585308	0.917891132	0.01059801	0.9625258	0.030183318
PCDHGB7	0.045356518	0.808374314	-0.0876313	0.6408762	-0.132987818
PCF11	-0.290966634	0.091000666	0.08054191	0.538005	0.371508544
PCGF2	-0.068677523	0.714692099	-0.06469396	0.7412832	0.003983563
PCIF1	0.162902372	0.283634928	0.1311979	0.3660459	-0.031704472
PCNA	-0.042963092	0.480268315	-0.02795096	0.6191571	0.015012132
PCNX1	-0.047445731	0.483157267	-0.0128159	0.9279606	0.034629831
PCOLCE	0.167204898	0.342203363	0.3193534	0.1503954	0.152148502
PCSK7	-0.134537602	0.111383669	-0.1336455	0.4917828	0.000892102
PCYT1A	0.039845478	0.59604507	0.08085776	0.6401284	0.041012282
PDAP1	-0.075951067	0.679160075	-0.2487932	0.0960324	-0.172842133
PDCD6IP	-0.086042994	0.145108571	0.02790055	0.8797646	0.113943544
PDCL	-0.169652088	0.055862938	-0.1376473	0.1337693	0.032004788
PDCL3	-0.124828043	0.329437648	-0.06637123	0.4193853	0.058456813
PDE3B	0.000371127	0.997653946	-0.1995567	0.05092547	-0.199927827
PDE5A	0.092346998	0.4931989	0.1308393	0.501401	0.038492302
PDE7A	0.174721818	0.057520331	0.1601283	0.3074248	-0.014593518
PDF	0.120770974	0.110581814	-0.02316551	0.8953119	-0.143936484
PDIA5	-0.064429003	0.634547241	-0.1969692	0.1285551	-0.132540197
PDIK1L	-0.017002189	0.901233701	-0.0518845	0.7888428	-0.034882311
PDK2	-0.136916762	0.320574997	-0.1748599	0.3845963	-0.037943138
PDLIM7	-0.107262689	0.482791577	0.06946618	0.7370654	0.176728869
PDP2	0.10808005	0.336343439	-0.01623244	0.9376931	-0.12431249
PDPN	-0.101926801	0.369785016	-0.06480966	0.7459959	0.037117141
PDS5B	0.12100643	0.206359061	0.03062381	0.7201541	-0.09038262
PDSS1	0.048385612	0.687211475	0.1030911	0.3018429	0.054705488
PDXDC1	-0.113250545	0.054086893	-0.1265194	0.2552579	-0.013268855
PDXK	-0.081065324	0.222907338	-0.006172787	0.9596837	0.074892537
PEF1	0.057498251	0.377890932	0.08295936	0.2675812	0.025461109
PET117	-0.121004048	0.315843064	-0.06089112	0.7166666	0.060112928
PEX11A	0.061606978	0.665817416	0.2460687	0.1889864	0.184461722
PEX12	-0.010493106	0.948859177	0.1511047	0.4353058	0.161597806
PEX7	-0.117901751	0.414396975	0.01825493	0.916238	0.136156681
PFDN6	-0.0040091	0.979766385	0.06035798	0.619955	0.06436708
PFKFB3	0.139109511	0.252528539	0.2199324	0.2844668	0.080822889
PGAM5	-0.140389235	0.050818875	-0.2063019	0.1509795	-0.065912665
PGAP1	-0.150064191	0.115797582	-0.3207624	0.1199803	-0.170698209
PGBD1	0.032330533	0.795140299	0.01396014	0.9127504	-0.018370393
PGBD4	-0.131017506	0.416603049	0.03879186	0.8540334	0.169809366
PGBD5	0.043589008	0.814153781	-0.06850375	0.7234874	-0.112092758
PGD	0.002947766	0.969667602	0.02658959	0.7086854	0.023641824
PGLS	0.072420694	0.499678765	0.1772629	0.2384355	0.104842206
PGP	-0.073170526	0.368074285	0.01999241	0.8690125	0.093162936
PHACTR2	-0.143083972	0.05872031	-0.009164622	0.9653592	0.13391935
PHC2	0.057249324	0.440938457	0.08481934	0.6176099	0.027570016
PHF19	-0.105816113	0.350084769	-0.147851	0.3975609	-0.042034887
PHF2	-0.06024223	0.536621101	-0.1195063	0.5490059	-0.05926407
PHF8	0.084903044	0.444902293	0.2003881	0.3220299	0.115485056
PHGDH	-0.030234977	0.691108204	0.01755292	0.8816989	0.047787897
PHRF1	0.066231244	0.363928268	0.1636379	0.2070177	0.097406656
PHYH	-0.115396283	0.495495068	-0.1016945	0.5957543	0.013701783
PI4K2A	0.093634121	0.301934454	0.09526512	0.4339624	0.001630999
PI4K2B	-0.038067455	0.664312834	-0.1306163	0.268626	-0.092548845
PIAS2	-0.146696588	0.158204894	0.005235326	0.9793044	0.151931914
PIF1	0.138551142	0.262461197	0.3618022	0.0989826	0.223251058
PIGA	0.130934336	0.113242207	0.1855661	0.3603303	0.054631764
PIGG	-0.041769891	0.692726007	-0.04239162	0.8218368	-0.000621729
PIGP	-0.10739192	0.293696563	-0.04149028	0.8261729	0.06590164
PIGQ	-0.031441835	0.772611428	-0.04390602	0.8197039	-0.012464185
PIH1D1	-0.112529703	0.111335567	0.1211666	0.4666036	0.233696303
PIH1D2	0.210145283	0.255738094	0.2552016	0.2205891	0.045056317
PIK3C2A	-0.088232487	0.318180148	-0.09532456	0.6099183	-0.007092073
PIK3CB	-0.00756906	0.962409901	-0.06264281	0.761595	-0.05507375
PIK3R4	-0.02018331	0.807743147	-0.05642455	0.7863595	-0.03624124
PIM3	0.045869183	0.490341528	-0.01257935	0.8997009	-0.058448533
PIP4K2A	-0.123049898	0.326912442	-0.3051324	0.07567769	-0.182082502
PIR	-0.220252235	0.141594912	-0.1001321	0.4720196	0.120120135
PITX1	-0.048439357	0.581649025	-0.247225	0.1813157	-0.198785643
PJA1	0.118459477	0.154557102	0.1915891	0.1299693	0.073129623
PKD1	-0.146158937	0.055372332	-0.2344654	0.1986	-0.088306463
PKD2	0.057301845	0.578581266	-0.01037493	0.9634867	-0.067676775
PKIB	-0.1134147	0.414451168	-0.1130712	0.5361456	0.0003435
PKNOX1	0.075077387	0.454693843	0.03184472	0.8813307	-0.043232667
PKP2	0.148194962	0.189006259	0.2188289	0.06696195	0.070633938
PLA2G7	0.009851909	0.962829247	-0.03088733	0.8816989	-0.040739239
PLAG1	-0.058455804	0.468802933	0.04649802	0.8174918	0.104953824
PLCB1	-0.208660803	0.104223935	-0.03190521	0.8778544	0.176755593
PLCD3	-0.126109138	0.202431714	0.06121121	0.7012226	0.187320348
PLCG1	0.122445687	0.08918744	-0.05049131	0.606809	-0.172936997
PLCG2	-0.187204485	0.130611185	0.002127631	0.989988	0.189332116
PLD2	0.180307127	0.189315476	0.1395392	0.4678812	-0.040767927
PLD3	-0.09958834	0.227409428	-0.2434311	0.1081882	-0.14384276
PLEKHA7	0.025905172	0.892923466	0.3195666	0.1469017	0.293661428
PLEKHF2	0.15172463	0.201856199	0.2847722	0.05088739	0.13304757
PLEKHG3	0.142647978	0.075673566	0.247638	0.1740744	0.104990022
PLEKHH1	0.17773462	0.147473417	0.005476793	0.9785171	-0.172257827
PLEKHM3	-0.02830253	0.802213776	0.2821295	0.09420149	0.31043203
PLEKHO2	-0.072894634	0.652311112	-0.008500034	0.9690505	0.0643946
PLGRKT	-0.269207837	0.111184861	-0.174685	0.1663574	0.094522837
PLOD3	-0.092270434	0.397352542	-0.1880095	0.138765	-0.095739066
PLPP6	0.21114067	0.101402712	0.08804056	0.65209	-0.12310011
PLXNA2	0.022512586	0.785054103	-0.04177182	0.6808446	-0.064284406
PLXNA3	-0.130632114	0.362485292	-0.3236082	0.06913682	-0.192976086
PML	0.314482938	0.063299603	0.2161145	0.2639159	-0.098368438
PMM1	0.086939369	0.56530666	0.05358369	0.677468	-0.033355679
PMM2	0.116056024	0.123710122	0.04735504	0.7539788	-0.068700984
PMVK	0.208317736	0.233233176	0.09865103	0.4233203	-0.109666706
PNKP	0.065138034	0.450821576	0.2265668	0.2231985	0.161428766
PNMA2	0.167719662	0.067315736	0.2031317	0.07657693	0.035412038
PNMAL2	0.045926603	0.813532701	0.002239928	0.9910957	-0.043686675
PNPLA2	0.100944801	0.423298911	0.06176209	0.4952157	-0.039182711
PNPLA4	-0.177905998	0.211646224	0.04827656	0.8107088	0.226182558
PNPLA8	0.120489251	0.22664564	0.2313967	0.2118696	0.110907449
PNPO	0.062350597	0.400635127	0.02626141	0.9023863	-0.036089187
POC1B-GALNT4	0.006155869	0.975113755	0.007964176	0.9727114	0.001808307
POFUT1	0.170474087	0.099731932	0.1114472	0.215858	-0.059026887
POFUT2	-0.015063778	0.905894672	-0.1904087	0.3373847	-0.175344922
POGLUT1	0.156315613	0.082488769	0.01462332	0.9479849	-0.141692293
POLD3	0.123860252	0.077344955	0.113005	0.3406597	-0.010855252
POLI	0.054786336	0.769549837	0.4026311	0.0961367	0.347844764
POLR1E	0.050733953	0.52625362	0.0242323	0.8175067	-0.026501653
POLR3GL	0.011034482	0.946950213	0.006103005	0.9754526	-0.004931477
POLR3K	-0.039396424	0.676164509	0.1075096	0.1303171	0.146906024
POM121	0.08512073	0.462060328	-0.03970784	0.8033158	-0.12482857
POM121C	0.010005433	0.949726436	-0.01446004	0.9250696	-0.024465473
POMT1	-0.045844207	0.630330457	0.01209781	0.9546637	0.057942017
PON2	-0.042874303	0.635784362	-0.1089521	0.5601761	-0.066077797
POPDC3	-0.200359886	0.119791169	-0.04079026	0.8335454	0.159569626
POU4F1	-0.148298269	0.148449776	-0.05137256	0.7958599	0.096925709
PPHLN1	0.064892323	0.470138696	0.1484766	0.2478625	0.083584277
PPIC	-0.044829263	0.784483923	-0.1890033	0.06289473	-0.144174037
PPIF	-0.028159151	0.692047444	-0.01602228	0.8258813	0.012136871
PPIL2	0.157494763	0.068105483	0.0755571	0.6327024	-0.081937663
PPIL4	-0.041714662	0.654123034	0.02396897	0.6843058	0.065683632
PPIP5K1	0.031371717	0.84025986	-0.01961956	0.9271766	-0.050991277
PPM1E	0.192316256	0.090920857	0.1709126	0.09978011	-0.021403656
PPM1L	0.081057547	0.608259959	-0.000550952	0.9964591	-0.081608499
PPME1	0.052234325	0.553621583	0.1067156	0.1687551	0.054481275
PPP1R11	-0.154042304	0.131382659	0.01415781	0.946937	0.168200114
PPP1R13L	0.21401674	0.262584569	0.4073206	0.07424918	0.19330386
PPP1R3B	0.135716158	0.282516281	0.1136079	0.5553904	-0.022108258
PPP2CB	0.015096882	0.882747645	-0.1572251	0.1542692	-0.172321982
PPP2R2D	-0.119119031	0.126888355	-0.07844974	0.676438	0.040669291
PPP2R3A	0.098746154	0.497740547	0.05894819	0.7680751	-0.039797964
PPP2R3C	0.099929832	0.311461334	0.2141729	0.1763336	0.114243068
PPP2R5C	0.024552653	0.756084551	0.08023471	0.5220939	0.055682057
PPP3CA	0.134770423	0.135713208	-0.130909	0.3379336	-0.265679423
PPP3CC	0.017273634	0.880064592	0.1227462	0.4445036	0.105472566
PPP4C	-0.074618758	0.207074752	-0.1394889	0.1519086	-0.064870142
PPP4R1	0.018397198	0.851137451	0.1449327	0.2043721	0.126535502
PPP5C	0.065271929	0.267251548	-0.03413645	0.7010189	-0.099408379
PPP5D1	0.111712385	0.467132958	0.03966272	0.8306352	-0.072049665
PPP6R1	-0.005866306	0.942525808	-0.1584137	0.117534	-0.152547394
PPT1	-0.191360156	0.05772176	-0.2323192	0.07065957	-0.040959044
PPT2-EGFL8	-0.148357535	0.181465476	-0.004063788	0.9821737	0.144293747
PPWD1	-0.031084673	0.741581887	0.08351489	0.5261304	0.114599563
PQLC1	-0.114532468	0.200027152	-0.1969075	0.3199234	-0.082375032
PRDM2	-0.16685921	0.173850594	-0.08939044	0.5583563	0.07746877
PRDM5	0.032424545	0.848084757	-0.04521204	0.8180165	-0.077636585
PREP	-0.019804731	0.843953045	0.04872659	0.3903958	0.068531321
PREX2	-0.003482425	0.985915923	0.01858249	0.933088	0.022064915
PRIM2	0.043193704	0.797912032	0.0163475	0.84943	-0.026846204
PRKACB	-0.166330637	0.288495827	0.1026598	0.6177395	0.268990437
PRKAG1	0.082258648	0.269850586	0.1699851	0.2344742	0.087726452
PRKAR1B	0.16107612	0.164565473	0.02537653	0.9076837	-0.13569959
PRKCA	-0.19453048	0.055900256	-0.2284781	0.05435573	-0.03394762
PRKCZ	0.113525288	0.30012741	-0.07595356	0.7069707	-0.189478848
PRKD1	0.178235805	0.302995357	-0.008982431	0.96608	-0.187218236
PRKD3	-0.062077561	0.346728987	-0.1894263	0.3230787	-0.127348739
PRMT6	-0.131122757	0.061625604	-0.03928127	0.7367432	0.091841487
PROSER1	0.139047281	0.236802727	0.01078392	0.9638629	-0.128263361
PRPF18	0.063610567	0.542633823	0.1566968	0.1938478	0.093086233
PRPF19	0.073193342	0.185025755	-0.07665687	0.5834862	-0.149850212
PRPF40A	0.089283833	0.086077353	0.07551942	0.109085	-0.013764413
PRPF4B	-0.108392555	0.503446955	0.03999497	0.577705	0.148387525
PRPSAP1	0.153808832	0.181216829	0.2320415	0.1193089	0.078232668
PRR14	-0.008909602	0.950187376	0.3443398	0.05131427	0.353249402
PRRG1	0.198010718	0.074673883	0.2491442	0.234853	0.051133482
PRSS12	-0.204372241	0.146380793	-0.1876398	0.3380931	0.016732441
PRSS35	-0.03061799	0.844178245	-0.1057522	0.5779579	-0.07513421
PSEN1	0.135675249	0.054607466	0.06175122	0.7518554	-0.073924029
PSEN2	0.161743117	0.173994133	0.09944855	0.6155368	-0.062294567
PSKH1	0.102964298	0.466595057	0.01282257	0.9551066	-0.090141728
PSMB5	-0.114878446	0.064927055	0.0162514	0.8716453	0.131129846
PSMC1	0.005567597	0.948931896	-0.02560382	0.6982136	-0.031171417
PSMC4	0.040635138	0.552267041	-0.08160086	0.2156869	-0.122235998
PSMD11	0.025185548	0.702273183	-0.05650984	0.3360717	-0.081695388
PSMD13	-0.011048743	0.887733194	-0.04441234	0.6951911	-0.033363597
PSMD3	0.006519408	0.948459694	-0.05596474	0.3464009	-0.062484148
PSMD6	0.042423758	0.532938164	0.04195925	0.561362	-0.000464508
PSME1	-0.187897553	0.062514949	-0.1403357	0.312024	0.047561853
PSME3	-0.130843307	0.051500456	-0.2011142	0.1313435	-0.070270893
PSME4	0.018083154	0.823406787	-0.1429454	0.1089182	-0.161028554
PSMF1	-0.039853856	0.71006316	-0.135515	0.1898397	-0.095661144
PSMG3	-0.149486912	0.165281658	-0.08830347	0.5848716	0.061183442
PSMG4	0.090453872	0.508044111	0.1458035	0.443116	0.055349628
PTCH1	-0.042398558	0.775678855	0.432926	0.07942082	0.475324558
PTEN	0.121224771	0.071782762	-0.1339676	0.1755199	-0.255192371
PTGES3L-AARSD1	0.053463486	0.579209172	0.07873438	0.6333021	0.025270894
PTGR1	0.095113033	0.607466949	0.1574167	0.4313328	0.062303667
PTPN12	0.224311364	0.096493497	0.1638324	0.2705542	-0.060478964
PTPN18	0.079017665	0.58715163	0.006205309	0.9783446	-0.072812356
PTPN2	0.034991341	0.746217465	0.1765363	0.3737626	0.141544959
PTPRA	-0.127212285	0.098383779	-0.1962934	0.2596406	-0.069081115
PTPRD	0.259223085	0.136965195	0.07755932	0.6817573	-0.181663765
PTPRG	-0.071699492	0.408561961	-0.1904698	0.08912038	-0.118770308
PTPRJ	-0.075713321	0.611686575	-0.2793849	0.1603089	-0.203671579
PTTG1IP	-0.066858379	0.283854571	-0.07601923	0.4225924	-0.009160851
PUDP	0.082307169	0.505056949	-0.02633181	0.8778544	-0.108638979
PURA	-0.112639118	0.235987651	-0.001165272	0.9936561	0.111473846
PUS10	0.283887275	0.131527979	0.4089671	0.0514638	0.125079825
PUS3	0.072528265	0.478405051	0.1912555	0.1146158	0.118727235
PUS7	0.035169269	0.595115561	0.0626487	0.4060813	0.027479431
PUS7L	-0.017359655	0.830558147	-0.03931116	0.8306352	-0.021951505
PWWP2A	-0.046521906	0.663570623	0.1509107	0.3586018	0.197432606
PXDN	-0.050476891	0.791986015	-0.3249602	0.1419215	-0.274483309
PXMP4	-0.152138512	0.355574875	0.03663085	0.8528424	0.188769362
PXN	-0.018102156	0.895981689	0.08148565	0.6941211	0.099587806
PXYLP1	-0.136076341	0.265868916	-0.0905957	0.6379974	0.045480641
PYGO1	-0.127835927	0.237524182	-0.06667128	0.7393289	0.061164647
PYGO2	-0.154752359	0.180603943	-0.2649735	0.1737271	-0.110221141
QDPR	-0.06248266	0.738266202	-0.1071264	0.5996923	-0.04464374
QPCT	-0.043683854	0.789935225	-0.05817708	0.7406965	-0.014493226
QRFPR	0.092778667	0.539084965	-0.1668576	0.3161326	-0.259636267
R3HDM2	0.156366038	0.185773742	-0.3679489	0.07858955	-0.524314938
RAB11B	-0.064335773	0.70983896	-0.1188274	0.2303596	-0.054491627
RAB21	-0.04983172	0.490124202	-0.07980177	0.1759296	-0.02997005
RAB22A	-0.139450481	0.145355326	-0.08752588	0.5055339	0.051924601
RAB24	0.115045473	0.312510271	-0.1285119	0.4031182	-0.243557373
RAB27A	-0.071000009	0.699690939	0.04535973	0.8141608	0.116359739
RAB29	0.167405094	0.141625716	0.07675566	0.7064026	-0.090649434
RAB33B	0.024020561	0.851237934	-0.1038913	0.4758686	-0.127911861
RAB35	0.027284107	0.7388909	0.1553997	0.1917286	0.128115593
RAB39A	0.073753489	0.667138735	0.3226897	0.09346841	0.248936211
RAB3C	0.015267868	0.941093131	-0.07666235	0.7062145	-0.091930218
RAB3IP	0.073716603	0.493619027	-0.04487694	0.8118154	-0.118593543
RAB5B	-0.023511782	0.797812549	-0.06425673	0.6936035	-0.040744948
RAB6A	0.067402182	0.356413586	0.07969588	0.459164	0.012293698
RAB9A	-0.117604039	0.155397332	-0.06452876	0.5688572	0.053075279
RAB9B	0.122543182	0.502232594	0.4365542	0.05814477	0.314011018
RABEP2	0.222377361	0.065984353	0.09037816	0.6597351	-0.131999201
RABEPK	-0.031795499	0.744648947	0.1712511	0.242072	0.203046599
RABGAP1	0.086071067	0.371445041	0.04771218	0.8093088	-0.038358887
RABGGTA	0.110581495	0.27615131	-0.01589869	0.9384833	-0.126480185
RABGGTB	-0.01929146	0.798919934	0.11191	0.05074703	0.13120146
RABL2B	-0.20445346	0.269704604	-0.4375015	0.0773266	-0.23304804
RAD17	-0.011333119	0.917499332	-0.3887407	0.09629773	-0.377407581
RAD18	0.036397582	0.714351776	0.06231282	0.6441876	0.025915238
RAD23A	0.011436291	0.879592064	-0.03104427	0.8265405	-0.042480561
RAD50	0.049921749	0.795916251	0.1336319	0.2455542	0.083710151
RAD51B	-0.080482829	0.663136724	0.03020892	0.8844896	0.110691749
RAD51C	0.098091235	0.182043244	0.1663091	0.3504896	0.068217865
RAD54L2	0.117833232	0.052772267	-0.09572464	0.4169967	-0.213557872
RAD9A	0.081889348	0.552934113	-0.04821281	0.8085926	-0.130102158
RADIL	0.202246308	0.068520364	0.2920688	0.08642417	0.089822492
RAI14	0.039653239	0.583957827	0.0387657	0.7378934	-0.000887539
RALA	-0.004910274	0.965505014	0.0308673	0.7338762	0.035777574
RALGAPA1	0.000646997	0.995261312	-0.06523386	0.5817095	-0.065880857
RALGDS	-0.024979811	0.765128213	-0.001073635	0.9947628	0.023906176
RANBP10	-0.039969225	0.778281544	0.08935961	0.6516986	0.129328835
RANBP2	0.043230634	0.463437948	-0.03954742	0.426282	-0.082778054
RANGRF	-0.074563642	0.519412558	0.09166924	0.6219225	0.166232882
RAP2C	0.109754049	0.203656706	-0.0956203	0.5214466	-0.205374349
RAPH1	0.096690844	0.557135486	0.07659747	0.6864318	-0.020093374
RARB	0.153879707	0.237929862	0.03430443	0.8695789	-0.119575277
RASA1	0.180774121	0.072078307	0.06824514	0.7057746	-0.112528981
RASA3	0.146598243	0.306683473	0.07749784	0.6116036	-0.069100403
RASGEF1A	-0.168842411	0.052522489	0.06983359	0.7374927	0.238676001
RASGEF1B	-0.059657671	0.697149308	0.1239891	0.5181028	0.183646771
RASGRF2	0.041649668	0.774775304	-0.04810911	0.8164299	-0.089758778
RASL11B	-0.234810983	0.210782566	-0.1600591	0.3823744	0.074751883
RASSF1	-0.225411203	0.089195106	0.004580815	0.9835329	0.229992018
RAVER2	0.023508434	0.790072744	-0.1148284	0.2907171	-0.138336834
RB1	0.036733359	0.722526551	-0.02094237	0.7824012	-0.057675729
RB1CC1	0.043575551	0.484128428	-0.08800354	0.3147158	-0.131579091
RBAK-RBAKDN	-0.330247139	0.098049812	-0.3280943	0.1432154	0.002152839
RBBP6	-0.175970065	0.340447575	-0.04881473	0.8116134	0.127155335
RBBP9	0.080758499	0.366406984	0.2066448	0.1070128	0.125886301
RBFA	0.146580866	0.12212242	0.09990529	0.4492788	-0.046675576
RBFOX2	-0.03781774	0.679898135	-0.04569783	0.8093088	-0.00788009
RBL1	0.007697167	0.93871359	-0.03518255	0.719822	-0.042879717
RBM17	-0.085070722	0.247016184	-0.1817791	0.2422513	-0.096708378
RBM22	-0.076944346	0.316981229	0.03193796	0.7259218	0.108882306
RBM28	-0.115558301	0.05853278	0.07879659	0.2956574	0.194354891
RBM33	-0.133225222	0.18998997	0.2140381	0.1224767	0.347263322
RBM42	0.134654849	0.059581024	0.1388932	0.3528569	0.004238351
RBM43	-0.000814498	0.99429207	0.002633296	0.9906229	0.003447794
RBM48	-0.045952945	0.730488595	0.1836333	0.1092726	0.229586245
RBM4B	-0.157893024	0.244939339	-0.05082518	0.7463487	0.107067844
RBM6	-0.03510255	0.62492019	-0.01990921	0.926061	0.01519334
RBSN	-0.068933313	0.320574997	-0.1244256	0.4214036	-0.055492287
RCE1	0.119155658	0.238284471	0.03912009	0.8515551	-0.080035568
RCL1	0.055469886	0.652087759	0.0246602	0.8953119	-0.030809686
RCN3	0.19404913	0.286030468	0.3091566	0.1615527	0.11510747
RCOR3	-0.149179979	0.231708992	-0.0381762	0.8514413	0.111003779
RDH11	-0.035924033	0.592944047	-0.1892474	0.07743606	-0.153323367
[truncated: 6,560 more rows]
