# Supplementary material for: Differential regulation of mRNA fate by the human Ccr4-Not complex is driven by coding sequence composition and mRNA localization
Source: Genome Biol. 2021 Oct 6;22:284. doi: 10.1186/s13059-021-02494-w (PMC8496106; doi:10.1186/s13059-021-02494-w)
Supplement: Supplementary file 4 — Additional file 4: Table S3. Gene Ontology fgsea results. [file 13059_2021_2494_MOESM4_ESM.xlsx]

## Sheet: Biological Process
pathway	padj	NES	size
GO_NADH_DEHYDROGENASE_COMPLEX_ASSEMBLY	0.0184749	1.9354	40
GO_MITOCHONDRIAL_RESPIRATORY_CHAIN_COMPLEX_ASSEMBLY	0.0184749	1.89509	61
GO_TRNA_METABOLIC_PROCESS	0.0184749	1.75408	119
GO_RESPIRATORY_ELECTRON_TRANSPORT_CHAIN	0.0291471	1.67624	69
GO_REGULATION_OF_CENTROSOME_DUPLICATION	0.048626	1.66937	36
GO_TRNA_MODIFICATION	0.0368541	1.66869	61
GO_REGULATION_OF_SISTER_CHROMATID_SEGREGATION	0.0326931	1.65639	69
GO_CENTROSOME_DUPLICATION	0.0449901	1.65308	52
GO_MITOCHONDRIAL_GENE_EXPRESSION	0.0459262	1.62989	60
GO_TRNA_PROCESSING	0.0263328	1.62489	91
GO_ATP_SYNTHESIS_COUPLED_ELECTRON_TRANSPORT	0.048626	1.62069	58
GO_MICROTUBULE_ORGANIZING_CENTER_ORGANIZATION	0.0297987	1.58507	98
GO_OXIDATIVE_PHOSPHORYLATION	0.0473078	1.57621	75
GO_NCRNA_METABOLIC_PROCESS	0.0184749	1.48668	288
GO_NCRNA_PROCESSING	0.0297683	1.46261	244
GO_RNA_SPLICING	0.0355056	1.39704	311
GO_REGULATION_OF_PROTEOLYSIS	0.0376083	-1.27349	329
GO_CENTRAL_NERVOUS_SYSTEM_DEVELOPMENT	0.0368541	-1.27413	446
GO_REGULATION_OF_CELLULAR_LOCALIZATION	0.0368541	-1.2874	445
GO_POSITIVE_REGULATION_OF_IMMUNE_SYSTEM_PROCESS	0.0276698	-1.29665	423
GO_CELLULAR_RESPONSE_TO_HORMONE_STIMULUS	0.0255263	-1.3038	345
GO_CELLULAR_LIPID_METABOLIC_PROCESS	0.0184749	-1.30897	481
GO_PROTEIN_LOCALIZATION_TO_MEMBRANE	0.0297683	-1.32041	299
GO_LIPID_BIOSYNTHETIC_PROCESS	0.0184749	-1.32486	347
GO_REGULATION_OF_NEURON_DIFFERENTIATION	0.029912	-1.33302	312
GO_RESPONSE_TO_HORMONE	0.0184749	-1.33464	470
GO_REGULATION_OF_RESPONSE_TO_EXTERNAL_STIMULUS	0.0263328	-1.33697	401
GO_REGULATION_OF_VESICLE_MEDIATED_TRANSPORT	0.0454483	-1.34001	256
GO_POSITIVE_REGULATION_OF_LOCOMOTION	0.0491027	-1.34389	247
GO_REGULATION_OF_SECRETION	0.0459262	-1.34776	273
GO_POSITIVE_REGULATION_OF_PHOSPHORUS_METABOLIC_PROCESS	0.0184749	-1.36705	476
GO_IMMUNE_RESPONSE_REGULATING_SIGNALING_PATHWAY	0.0341549	-1.38065	252
GO_CIRCULATORY_SYSTEM_DEVELOPMENT	0.0185519	-1.38694	490
GO_POSITIVE_REGULATION_OF_INTRACELLULAR_SIGNAL_TRANSDUCTION	0.0184749	-1.39583	452
GO_REGULATION_OF_HORMONE_LEVELS	0.0481164	-1.39993	175
GO_POSITIVE_REGULATION_OF_TRANSFERASE_ACTIVITY	0.0184749	-1.40134	335
GO_REGULATION_OF_CELLULAR_COMPONENT_MOVEMENT	0.0184749	-1.40593	431
GO_PEPTIDE_SECRETION	0.0376083	-1.40721	218
GO_STRESS_ACTIVATED_PROTEIN_KINASE_SIGNALING_CASCADE	0.0463981	-1.40963	149
GO_IMPORT_INTO_CELL	0.0184749	-1.41206	308
GO_ANIMAL_ORGAN_MORPHOGENESIS	0.0184749	-1.41211	477
GO_MONOVALENT_INORGANIC_CATION_TRANSPORT	0.0387541	-1.41244	163
GO_GROWTH	0.0184749	-1.41603	468
GO_GLYCOPROTEIN_BIOSYNTHETIC_PROCESS	0.0353433	-1.41781	173
GO_REGULATION_OF_CELL_PROJECTION_ORGANIZATION	0.0184749	-1.42622	323
GO_REGULATION_OF_CELL_DEVELOPMENT	0.0184749	-1.42662	429
GO_ACTIN_FILAMENT_BASED_PROCESS	0.0184749	-1.42691	359
GO_REGULATION_OF_BODY_FLUID_LEVELS	0.0455961	-1.43397	188
GO_REGULATION_OF_ION_TRANSPORT	0.0353433	-1.43844	179
GO_RESPONSE_TO_INSULIN	0.0424128	-1.43883	149
GO_POSITIVE_REGULATION_OF_CELL_DEVELOPMENT	0.0227359	-1.4424	267
GO_REGULATION_OF_TRANSMEMBRANE_TRANSPORT	0.0297683	-1.44408	166
GO_MORPHOGENESIS_OF_AN_EPITHELIUM	0.0184749	-1.4448	294
GO_POSITIVE_REGULATION_OF_PROTEOLYSIS	0.0262537	-1.44682	187
GO_CELLULAR_HOMEOSTASIS	0.0184749	-1.4502	383
GO_METAL_ION_TRANSPORT	0.0184749	-1.45128	294
GO_ANATOMICAL_STRUCTURE_FORMATION_INVOLVED_IN_MORPHOGENESIS	0.0184749	-1.45471	474
GO_REGULATION_OF_NERVOUS_SYSTEM_DEVELOPMENT	0.0184749	-1.45797	412
GO_COAGULATION	0.0408799	-1.45871	134
GO_EPITHELIAL_TUBE_MORPHOGENESIS	0.0297683	-1.45948	167
GO_SIGNAL_TRANSDUCTION_BY_PROTEIN_PHOSPHORYLATION	0.0184749	-1.46321	411
GO_REGULATION_OF_CELL_MORPHOGENESIS	0.0224717	-1.46328	248
GO_CARDIOVASCULAR_SYSTEM_DEVELOPMENT	0.0184749	-1.46614	313
GO_REGULATION_OF_NEURON_PROJECTION_DEVELOPMENT	0.0184749	-1.46735	233
GO_DEVELOPMENTAL_GROWTH_INVOLVED_IN_MORPHOGENESIS	0.0497937	-1.46882	116
GO_REGULATION_OF_MAPK_CASCADE	0.0184749	-1.47443	315
GO_POSITIVE_REGULATION_OF_KINASE_ACTIVITY	0.0184749	-1.47604	284
GO_EXOCYTOSIS	0.0184749	-1.47694	430
GO_AMEBOIDAL_TYPE_CELL_MIGRATION	0.0263328	-1.47743	200
GO_EMBRYONIC_MORPHOGENESIS	0.0184749	-1.48364	283
GO_BLOOD_VESSEL_MORPHOGENESIS	0.0224717	-1.48595	256
GO_EXTRINSIC_APOPTOTIC_SIGNALING_PATHWAY	0.0491027	-1.487	111
GO_REGULATION_OF_MAP_KINASE_ACTIVITY	0.0262537	-1.49097	168
GO_CELLULAR_RESPONSE_TO_NITROGEN_COMPOUND	0.0184749	-1.49381	318
GO_PHAGOCYTOSIS	0.0404645	-1.49403	116
GO_CHEMICAL_HOMEOSTASIS	0.0184749	-1.49781	457
GO_TISSUE_MORPHOGENESIS	0.0184749	-1.49892	338
GO_NERVOUS_SYSTEM_PROCESS	0.0184749	-1.50583	287
GO_GLYCOPROTEIN_METABOLIC_PROCESS	0.0263328	-1.50713	210
GO_CATION_TRANSPORT	0.0184749	-1.5138	373
GO_CELLULAR_ION_HOMEOSTASIS	0.0184749	-1.51393	235
GO_TUBE_DEVELOPMENT	0.0184749	-1.52012	472
GO_REGULATION_OF_SYSTEM_PROCESS	0.0191012	-1.52066	180
GO_POSITIVE_REGULATION_OF_NEURON_PROJECTION_DEVELOPMENT	0.0293448	-1.52091	145
GO_FC_RECEPTOR_SIGNALING_PATHWAY	0.031263	-1.52445	112
GO_JNK_CASCADE	0.0491027	-1.52525	108
GO_POSITIVE_REGULATION_OF_CELL_PROJECTION_ORGANIZATION	0.0184749	-1.52697	201
GO_PHOSPHOLIPID_BIOSYNTHETIC_PROCESS	0.0185519	-1.53944	157
GO_CELLULAR_RESPONSE_TO_PEPTIDE_HORMONE_STIMULUS	0.0184749	-1.54543	165
GO_CELL_JUNCTION_ASSEMBLY	0.0282818	-1.54635	124
GO_TUBE_MORPHOGENESIS	0.0184749	-1.54652	376
GO_WOUND_HEALING	0.0184749	-1.5509	229
GO_DIVALENT_INORGANIC_CATION_HOMEOSTASIS	0.0184749	-1.55202	159
GO_RESPONSE_TO_WOUNDING	0.0184749	-1.55316	272
GO_DEPHOSPHORYLATION	0.0184749	-1.55863	271
GO_INORGANIC_ION_TRANSMEMBRANE_TRANSPORT	0.0184749	-1.55877	271
GO_PATTERN_RECOGNITION_RECEPTOR_SIGNALING_PATHWAY	0.0482986	-1.5594	92
GO_GLYCOSYLATION	0.0243274	-1.55969	131
GO_ION_HOMEOSTASIS	0.0184749	-1.56091	291
GO_MAINTENANCE_OF_LOCATION	0.0184749	-1.56197	145
GO_REGULATION_OF_PROTEIN_LOCALIZATION_TO_MEMBRANE	0.0356515	-1.56198	106
GO_POSITIVE_REGULATION_OF_MAPK_CASCADE	0.0184749	-1.56401	216
GO_POSITIVE_REGULATION_OF_NERVOUS_SYSTEM_DEVELOPMENT	0.0184749	-1.56574	247
GO_LIPID_LOCALIZATION	0.0184749	-1.56677	137
GO_METAL_ION_HOMEOSTASIS	0.0184749	-1.56854	225
GO_CELLULAR_RESPONSE_TO_PEPTIDE	0.0184749	-1.57264	195
GO_ACTIVATION_OF_PROTEIN_KINASE_ACTIVITY	0.0184749	-1.58038	161
GO_HEART_PROCESS	0.0482986	-1.58658	93
GO_CELLULAR_RESPONSE_TO_INSULIN_STIMULUS	0.0283439	-1.59023	121
GO_SENSORY_SYSTEM_DEVELOPMENT	0.0184749	-1.5905	166
GO_CATION_TRANSMEMBRANE_TRANSPORT	0.0184749	-1.59084	280
GO_ORGANIC_ANION_TRANSPORT	0.0184749	-1.59399	176
GO_RESPONSE_TO_GROWTH_FACTOR	0.0184749	-1.59451	349
GO_RESPONSE_TO_PEPTIDE_HORMONE	0.0184749	-1.59938	222
GO_REGULATION_OF_MEMBRANE_POTENTIAL	0.0243274	-1.61135	125
GO_REGULATION_OF_ANIMAL_ORGAN_MORPHOGENESIS	0.0242658	-1.61466	124
GO_CANONICAL_WNT_SIGNALING_PATHWAY	0.0184749	-1.61815	178
GO_DEVELOPMENTAL_GROWTH	0.0184749	-1.61862	303
GO_POSITIVE_REGULATION_OF_NEURON_DIFFERENTIATION	0.0184749	-1.62046	187
GO_DEVELOPMENTAL_MATURATION	0.0184749	-1.62778	103
GO_INSULIN_RECEPTOR_SIGNALING_PATHWAY	0.0349056	-1.62896	80
GO_PROTEIN_DEPHOSPHORYLATION	0.0184749	-1.63023	188
GO_EYE_MORPHOGENESIS	0.0491027	-1.6313	61
GO_LEUKOCYTE_MIGRATION	0.0184749	-1.63482	134
GO_PEPTIDYL_SERINE_MODIFICATION	0.0184749	-1.63787	157
GO_CELL_JUNCTION_ORGANIZATION	0.0184749	-1.63844	153
GO_REGULATION_OF_ION_TRANSMEMBRANE_TRANSPORT	0.0184749	-1.63914	129
GO_RESPONSE_TO_PEPTIDE	0.0184749	-1.64073	256
GO_REGULATION_OF_WNT_SIGNALING_PATHWAY	0.0184749	-1.64486	201
GO_POSTSYNAPSE_ORGANIZATION	0.0455203	-1.6464	74
GO_ANION_TRANSPORT	0.0184749	-1.64718	219
GO_PROTEIN_KINASE_B_SIGNALING	0.0184749	-1.64849	101
GO_APPENDAGE_DEVELOPMENT	0.029912	-1.65529	89
GO_CELL_MORPHOGENESIS_INVOLVED_IN_NEURON_DIFFERENTIATION	0.0184749	-1.66383	269
GO_PEPTIDYL_TYROSINE_MODIFICATION	0.0184749	-1.67114	148
GO_CALCIUM_MEDIATED_SIGNALING	0.0408306	-1.67571	65
GO_POSITIVE_REGULATION_OF_MAP_KINASE_ACTIVITY	0.0184749	-1.67852	124
GO_SODIUM_ION_TRANSPORT	0.0297987	-1.67987	76
GO_SYNAPTIC_SIGNALING	0.0184749	-1.68549	228
GO_POSITIVE_REGULATION_OF_CANONICAL_WNT_SIGNALING_PATHWAY	0.0184749	-1.68616	85
GO_ORGANIC_ACID_TRANSPORT	0.0184749	-1.69258	114
GO_PEPTIDYL_TYROSINE_DEPHOSPHORYLATION	0.0407542	-1.69746	57
GO_MULTICELLULAR_ORGANISMAL_SIGNALING	0.0470657	-1.69817	53
GO_POSITIVE_REGULATION_OF_PROTEIN_KINASE_B_SIGNALING	0.0407542	-1.69988	61
GO_REGULATION_OF_POSTSYNAPSE_ORGANIZATION	0.0482986	-1.70099	42
GO_CELL_PART_MORPHOGENESIS	0.0184749	-1.70116	329
GO_ION_TRANSMEMBRANE_TRANSPORT	0.0184749	-1.70223	383
GO_SENSORY_ORGAN_DEVELOPMENT	0.0184749	-1.70234	237
GO_TAXIS	0.0184749	-1.7049	211
GO_BRANCHING_MORPHOGENESIS_OF_AN_EPITHELIAL_TUBE	0.0262537	-1.70548	67
GO_REGULATION_OF_MORPHOGENESIS_OF_AN_EPITHELIUM	0.0184749	-1.70551	101
GO_TOLL_LIKE_RECEPTOR_SIGNALING_PATHWAY	0.0262537	-1.70635	67
GO_POSITIVE_REGULATION_OF_CELL_ADHESION	0.0184749	-1.7126	160
GO_BONE_MORPHOGENESIS	0.046356	-1.71727	46
GO_PLATELET_DEGRANULATION	0.0337751	-1.73954	56
GO_ACTION_POTENTIAL	0.0479214	-1.74152	38
GO_GLIAL_CELL_DIFFERENTIATION	0.0184749	-1.74493	96
GO_CHONDROCYTE_DIFFERENTIATION	0.0393901	-1.749	42
GO_PROTEIN_AUTOPHOSPHORYLATION	0.0184749	-1.74917	125
GO_REGULATION_OF_CELL_ADHESION	0.0184749	-1.7589	277
GO_REGULATION_OF_CELL_SUBSTRATE_ADHESION	0.0184749	-1.76492	93
GO_MUSCLE_ADAPTATION	0.0491027	-1.76501	39
GO_G_PROTEIN_COUPLED_RECEPTOR_SIGNALING_PATHWAY	0.0184749	-1.76733	204
GO_PHOSPHATIDYLINOSITOL_3_KINASE_SIGNALING	0.0297683	-1.76867	63
GO_CELL_SURFACE_RECEPTOR_SIGNALING_PATHWAY_INVOLVED_IN_CELL_CELL_SIGNALING	0.0184749	-1.77062	305
GO_CELL_MATRIX_ADHESION	0.0184749	-1.77208	85
GO_ANION_TRANSMEMBRANE_TRANSPORT	0.0184749	-1.77222	116
GO_ORGAN_GROWTH	0.0184749	-1.7733	75
GO_REGULATION_OF_TRANS_SYNAPTIC_SIGNALING	0.0184749	-1.78192	162
GO_ERK1_AND_ERK2_CASCADE	0.0184749	-1.78499	105
GO_INTEGRIN_MEDIATED_SIGNALING_PATHWAY	0.0387541	-1.78986	40
GO_CELL_CELL_SIGNALING_BY_WNT	0.0184749	-1.791	286
GO_EPHRIN_RECEPTOR_SIGNALING_PATHWAY	0.0297683	-1.79179	57
GO_POSITIVE_REGULATION_OF_CELL_SUBSTRATE_ADHESION	0.0262537	-1.79427	52
GO_POSITIVE_REGULATION_OF_WNT_SIGNALING_PATHWAY	0.0184749	-1.79601	106
GO_NON_CANONICAL_WNT_SIGNALING_PATHWAY	0.0184749	-1.80338	94
GO_SENSORY_ORGAN_MORPHOGENESIS	0.0184749	-1.807	107
GO_AXON_DEVELOPMENT	0.0184749	-1.81724	237
GO_IMPORT_ACROSS_PLASMA_MEMBRANE	0.0262537	-1.82714	47
GO_CELL_SUBSTRATE_JUNCTION_ORGANIZATION	0.0262537	-1.83106	52
GO_SYNAPSE_ASSEMBLY	0.0262537	-1.83873	55
GO_INOSITOL_LIPID_MEDIATED_SIGNALING	0.0184749	-1.85482	85
GO_REGULATION_OF_WOUND_HEALING	0.0262537	-1.85618	50
GO_CELL_SUBSTRATE_ADHESION	0.0184749	-1.86479	145
GO_GLIOGENESIS	0.0184749	-1.87155	126
GO_SUBSTRATE_ADHESION_DEPENDENT_CELL_SPREADING	0.0184749	-1.88588	57
GO_CELL_MORPHOGENESIS_INVOLVED_IN_DIFFERENTIATION	0.0184749	-1.89623	349
GO_CELL_CELL_ADHESION	0.0184749	-1.89628	282
GO_PLATELET_ACTIVATION	0.0184749	-1.89905	61
GO_TRANSMEMBRANE_RECEPTOR_PROTEIN_TYROSINE_KINASE_SIGNALING_PATHWAY	0.0184749	-1.9431	352
GO_BIOLOGICAL_ADHESION	0.0188533	-1.9852	499
GO_PEPTIDYL_THREONINE_MODIFICATION	0.0184749	-1.99077	74
GO_CARDIAC_CONDUCTION	0.0184749	-1.99675	43
GO_VASCULAR_ENDOTHELIAL_GROWTH_FACTOR_RECEPTOR_SIGNALING_PATHWAY	0.0184749	-2.00786	49
GO_NEURON_PROJECTION_GUIDANCE	0.0184749	-2.02832	117
GO_SECOND_MESSENGER_MEDIATED_SIGNALING	0.0184749	-2.03055	116
GO_REGULATION_OF_RESPONSE_TO_WOUNDING	0.0184749	-2.03546	62
GO_REGULATION_OF_SYNAPSE_STRUCTURE_OR_ACTIVITY	0.0184749	-2.04758	86
GO_SYNAPSE_ORGANIZATION	0.0184749	-2.04993	156
GO_CYCLIC_NUCLEOTIDE_MEDIATED_SIGNALING	0.0184749	-2.07335	44
GO_CELL_CELL_ADHESION_VIA_PLASMA_MEMBRANE_ADHESION_MOLECULES	0.0184749	-2.10739	60
GO_EXTRACELLULAR_STRUCTURE_ORGANIZATION	0.0184749	-2.21688	121

## Sheet: Cellular Component
pathway	padj	NES	size
GO_RESPIRASOME	0.0276647	1.6973	55
GO_INNER_MITOCHONDRIAL_MEMBRANE_PROTEIN_COMPLEX	0.044094	1.5618	66
GO_SPLICEOSOMAL_COMPLEX	0.0377537	1.46147	149
GO_CILIUM	0.0276647	1.43536	225
GO_CENTROSOME	0.0190916	1.39469	394
GO_MITOCHONDRIAL_ENVELOPE	0.0307731	1.34475	373
GO_SECRETORY_VESICLE	0.0185428	-1.27185	425
GO_GOLGI_MEMBRANE	0.0117555	-1.29462	407
GO_CELL	0.0122427	-1.3132	476
GO_ENDOSOME_MEMBRANE	0.0276647	-1.36219	294
GO_VACUOLE	0.0117555	-1.38802	426
GO_CELL_BODY	0.0185428	-1.43803	247
GO_MEMBRANE_REGION	0.0355883	-1.45128	155
GO_GOLGI_ASSOCIATED_VESICLE	0.0445825	-1.45616	103
GO_ACTIN_CYTOSKELETON	0.0185428	-1.4577	236
GO_PLASMA_MEMBRANE_PROTEIN_COMPLEX	0.0281813	-1.50414	154
GO_APICAL_PART_OF_CELL	0.0306878	-1.50928	143
GO_DENDRITIC_TREE	0.0117555	-1.5153	262
GO_ACTIN_BASED_CELL_PROJECTION	0.0355883	-1.51966	82
GO_CYTOPLASMIC_SIDE_OF_MEMBRANE	0.0307731	-1.52771	84
GO_ADHERENS_JUNCTION	0.044094	-1.53331	73
GO_APICAL_PLASMA_MEMBRANE	0.0185428	-1.55998	113
GO_SOMATODENDRITIC_COMPARTMENT	0.0117555	-1.59584	360
GO_NEURON_SPINE	0.0276647	-1.60105	76
GO_SIDE_OF_MEMBRANE	0.0125898	-1.6039	170
GO_ENDOPLASMIC_RETICULUM_GOLGI_INTERMEDIATE_COMPARTMENT_MEMBRANE	0.044094	-1.60594	45
GO_ENDOPLASMIC_RETICULUM_GOLGI_INTERMEDIATE_COMPARTMENT	0.0201032	-1.61575	83
GO_EXTERNAL_SIDE_OF_PLASMA_MEMBRANE	0.0267465	-1.63703	76
GO_NEURON_TO_NEURON_SYNAPSE	0.0124189	-1.64327	146
GO_PLASMA_MEMBRANE_REGION	0.0117555	-1.64717	424
GO_CELL_LEADING_EDGE	0.0117555	-1.65441	220
GO_PERIKARYON	0.03939	-1.66502	46
GO_RUFFLE	0.0117555	-1.68264	102
GO_INTRINSIC_COMPONENT_OF_SYNAPTIC_MEMBRANE	0.0281813	-1.69597	45
GO_CELL_PROJECTION_MEMBRANE	0.0117555	-1.703	124
GO_LYSOSOMAL_LUMEN	0.0269972	-1.7323	51
GO_VACUOLAR_LUMEN	0.0117555	-1.73925	91
GO_CELL_SUBSTRATE_JUNCTION	0.0117555	-1.74156	238
GO_BASOLATERAL_PLASMA_MEMBRANE	0.0117555	-1.74359	86
GO_CELL_SURFACE	0.0117555	-1.7499	240
GO_LAMELLIPODIUM	0.0117555	-1.79405	115
GO_ACTOMYOSIN	0.0125898	-1.81699	38
GO_ANCHORING_JUNCTION	0.0117555	-1.85065	410
GO_RECEPTOR_COMPLEX	0.0117555	-1.85363	106
GO_CELL_CELL_JUNCTION	0.0117555	-1.90092	221
GO_POSTSYNAPSE	0.0117555	-1.91652	247
GO_FILOPODIUM	0.0117555	-1.94331	49
GO_GLUTAMATERGIC_SYNAPSE	0.0117555	-1.95987	168
GO_INTRINSIC_COMPONENT_OF_PLASMA_MEMBRANE	0.0117555	-2.0788	403
GO_CELL_CELL_CONTACT_ZONE	0.0117555	-2.11788	37
GO_EXTRACELLULAR_MATRIX	0.0117555	-2.15804	142
GO_COLLAGEN_CONTAINING_EXTRACELLULAR_MATRIX	0.0117555	-2.26294	118
GO_ENDOPLASMIC_RETICULUM_LUMEN	0.0117555	-2.36179	124
GO_BASEMENT_MEMBRANE	0.0117555	-2.41585	39

## Sheet: Molecular Function
pathway	padj	NES	size
GO_TRNA_BINDING	0.014772	1.7688	39
GO_DNA_BINDING_TRANSCRIPTION_REPRESSOR_ACTIVITY	0.00925069	1.62987	138
GO_LIPID_BINDING	0.0148387	-1.41992	285
GO_CADHERIN_BINDING	0.025073	-1.42448	208
GO_KINASE_BINDING	0.0102204	-1.46212	428
GO_ACTIN_BINDING	0.0163927	-1.48264	185
GO_PHOSPHORIC_ESTER_HYDROLASE_ACTIVITY	0.0163927	-1.50176	191
GO_RHO_GTPASE_BINDING	0.0471698	-1.50655	105
GO_SH3_DOMAIN_BINDING	0.0375577	-1.60178	67
GO_SECONDARY_ACTIVE_TRANSMEMBRANE_TRANSPORTER_ACTIVITY	0.0199344	-1.64909	81
GO_TRANSPORTER_ACTIVITY	0.0102204	-1.65887	381
GO_CELL_ADHESION_MOLECULE_BINDING	0.00925069	-1.6658	262
GO_PROTEIN_PHOSPHATASE_BINDING	0.0199344	-1.68149	88
GO_RAC_GTPASE_BINDING	0.0417514	-1.68557	41
GO_PHOSPHATASE_BINDING	0.00925069	-1.69778	115
GO_PHOSPHATASE_ACTIVITY	0.00925069	-1.70487	150
GO_ACTIVE_TRANSMEMBRANE_TRANSPORTER_ACTIVITY	0.00925069	-1.70658	131
GO_MONOSACCHARIDE_BINDING	0.0471698	-1.70677	35
GO_INORGANIC_ANION_TRANSMEMBRANE_TRANSPORTER_ACTIVITY	0.0354446	-1.70679	42
GO_PHOSPHOPROTEIN_PHOSPHATASE_ACTIVITY	0.00925069	-1.71171	107
GO_PROTEASE_BINDING	0.0343582	-1.7127	55
GO_PROTEIN_TYROSINE_PHOSPHATASE_ACTIVITY	0.0288945	-1.71472	56
GO_STRUCTURAL_CONSTITUENT_OF_CYTOSKELETON	0.0260948	-1.73675	54
GO_METAL_ION_TRANSMEMBRANE_TRANSPORTER_ACTIVITY	0.00925069	-1.74723	112
GO_PROTEIN_SERINE_THREONINE_KINASE_ACTIVITY	0.00925069	-1.75414	239
GO_ANION_TRANSMEMBRANE_TRANSPORTER_ACTIVITY	0.00925069	-1.76369	119
GO_ACTIN_FILAMENT_BINDING	0.0102204	-1.76664	86
GO_CALCIUM_ION_BINDING	0.00925069	-1.76947	208
GO_KINASE_ACTIVITY	0.0102204	-1.79443	410
GO_CARBOHYDRATE_BINDING	0.00925069	-1.81898	85
GO_ION_TRANSMEMBRANE_TRANSPORTER_ACTIVITY	0.00925069	-1.81914	262
GO_MONOVALENT_INORGANIC_CATION_TRANSMEMBRANE_TRANSPORTER_ACTIVITY	0.00925069	-1.82299	96
GO_INTEGRIN_BINDING	0.0199344	-1.83076	44
GO_SODIUM_ION_TRANSMEMBRANE_TRANSPORTER_ACTIVITY	0.0152439	-1.85823	38
GO_CATION_TRANSMEMBRANE_TRANSPORTER_ACTIVITY	0.00925069	-1.87514	184
GO_CATION_CHANNEL_ACTIVITY	0.0101266	-1.97556	50
GO_PASSIVE_TRANSMEMBRANE_TRANSPORTER_ACTIVITY	0.00925069	-2.00068	82
GO_ACTIVE_ION_TRANSMEMBRANE_TRANSPORTER_ACTIVITY	0.00925069	-2.00288	87
GO_GATED_CHANNEL_ACTIVITY	0.00925069	-2.02678	56
GO_PROTEIN_KINASE_ACTIVITY	0.010056	-2.03018	313
GO_STRUCTURAL_MOLECULE_ACTIVITY	0.00925069	-2.03043	181
GO_MOLECULAR_TRANSDUCER_ACTIVITY	0.00925069	-2.10535	208
GO_PROTEIN_TYROSINE_KINASE_ACTIVITY	0.00925069	-2.12477	65
GO_TRANSMEMBRANE_RECEPTOR_PROTEIN_KINASE_ACTIVITY	0.00925069	-2.14553	40
GO_GROWTH_FACTOR_BINDING	0.00925069	-2.24029	55
GO_EXTRACELLULAR_MATRIX_STRUCTURAL_CONSTITUENT	0.00925069	-2.77206	40
