# Supplementary material for: Differential regulation of mRNA fate by the human Ccr4-Not complex is driven by coding sequence composition and mRNA localization
Source: Genome Biol. 2021 Oct 6;22:284. doi: 10.1186/s13059-021-02494-w (PMC8496106; doi:10.1186/s13059-021-02494-w)
Supplement: Supplementary file 5 — Additional file 5: Table S4. ER/cyto fractionation RNA-seq. [file 13059_2021_2494_MOESM5_ESM.csv]

gene_names	protein_IDs	mean_forward_labelling (siCNOT1/siControl)	mean_reverse_labelling (siCNOT1/siControl)	mean_protein_production_change (siCNOT1/siControl)	average_intensity
AAAS	Q9NRG9;Q9NRG9-2;F8VZ44;H3BU82;F8VUB6	0.007459173	-0.139590074	-0.06606545	30.95442963
AAMP	C9JG97;C9JEH3;Q13685;C9JTS3;H7C0R2	0.234026104	0.173027975	0.20352704	32.00410366
AAR2	Q9Y312;A2A2Q9	0.443669709	0.329287909	0.386478809	29.16308784
AARS	P49588;P49588-2;H3BPK7	0.156047156	0.137358121	0.146702639	33.59920438
AARS2	Q5JTZ9	0.154370315	0.066516073	0.110443194	31.39690514
AASDHPPT	Q9NRN7;E9PLW6;Q9NRN7-2;E9PNF3	0.028731042	0.055652008	0.042191525	31.46218618
AASS	Q9UDR5;F8WAH1;F8WE53	-1.107343137	-1.236269265	-1.171806201	28.11218802
ABCB1	P08183-2;P08183;P21439-3;P21439-2;P21439	0.289992415	0.026691283	0.158341849	29.12570985
ABCB10	Q9NRK6	-0.946739763	-1.332544535	-1.139642149	30.21829844
ABCB7	O75027;O75027-2;A0A087WW65;O75027-3;B4DGL8;A0A2R8Y473;E9PJR8;A0A2R8YF35;A0A2R8Y3N2;E9PNQ5	0.045608832	0.103577477	0.074593154	28.9872462
ABCC4	O15439-2;O15439;O15439-4;O15439-3;A0A2R8Y6V8;A0A2R8YDC1	-0.069581598	-0.002233766	-0.035907682	28.38392544
ABCD3	P28288;P28288-2;P28288-3	-0.358065009	-0.025427595	-0.191746302	30.32859268
ABCE1	P61221;D6R9I9;D6RGF4;H0Y990	-0.187543588	-0.227710906	-0.207627247	33.61729209
ABCF1	Q8NE71-2;Q8NE71;H0YGW7;A0A0G2JIC2;Q5STZ8;F5GYK6	0.420856396	0.377073397	0.398964897	32.97921181
ABCF2	Q9UG63;Q9UG63-2;C9JHK9;C9JZV3	0.224019237	0.100502063	0.16226065	30.90078926
ABCF3	Q9NUQ8;Q9NUQ8-2;F8WCU6	0.701826265	0.646346072	0.674086168	30.80601311
ABHD10	Q9NUJ1;Q9NUJ1-2;Q9NUJ1-3	0.215699047	0.518886328	0.367292687	29.28581969
ABHD14B	B4DQI4;Q96IU4;F8W9U3	0.288945735	-0.130392902	0.079276416	28.91334629
ABI1	A0A0A0MRT6;Q8IZP0-2;Q8IZP0-4;Q8IZP0-3;Q8IZP0-5;Q8IZP0-6;Q8IZP0-9;Q8IZP0;B6VEX4;Q8IZP0-10;Q8IZP0-8;Q8IZP0-7;Q8IZP0-12;Q8IZP0-11	-0.004204094	-0.093210522	-0.048707308	29.14246972
ABI2	F8WAL6;Q9NYB9;Q9NYB9-4;Q9NYB9-2;A0A0C4DG21;E7EP65;E7EW77;Q9NYB9-3;B7Z836;E9PEZ7;H0Y6B5;H7C3Q7;F8WAU3;F8WEB9;F8WBL5;F8WAZ8;F8WCD7;E7EUA1	-0.179090997	-0.148183687	-0.163637342	28.70880763
ABRACL	Q9P1F3;Q5SZC9	-0.275052163	-0.578086704	-0.426569433	30.14541817
ACAA1	P09110;H7C131;C9JDE9;H0Y4D4;P09110-2;B4DVF4	0.017297858	0.050196091	0.033746975	30.00302283
ACAA2	A0A0B4J2A4;P42765;K7EME0;K7ER88;K7EJB1;K7EJ68	-0.184226851	0.452036479	0.133904814	29.88094107
ACACA	Q13085;Q13085-4;Q13085-2;Q13085-3;Q59FY4;A0A0C4DGT1;A0A087X2F8;A0A087X0W4;A0A087X126;A0A087WYK6;S4R3S7;F8W8T8;H0YGH5	-0.006807866	0.210333392	0.101762763	32.15633888
ACAD11	Q709F0;Q709F0-3;Q709F0-2;D6RDI8;F8WEV0;H0Y9C6	0.076962128	-0.013969485	0.031496322	29.64369297
ACAD9	Q9H845;H0Y8Z9;D6RCD8	-0.328779916	-0.303303167	-0.316041542	30.72997093
ACADM	B7Z9I1;Q5T4U5;P11310;P11310-2;E9PJM9;H0YDT5;E9PRX4	0.036183887	-0.024977713	0.005603087	31.63952351
ACADSB	P45954-2;P45954	-0.411056876	-0.362818554	-0.386937715	29.30716801
ACADVL	P49748-2;P49748;P49748-3;G3V1M7;J3QRJ8;J3KSR4;K7EMF8;J3QKU9;K7EQP4	-0.966856678	-0.480963305	-0.723909992	27.96985022
ACAP2	A0A087X1H5;Q15057;A0A0U1RQT1;H7C3K3;H7C3Q8;C9J8L1	-0.008974847	0.14595628	0.068490717	28.22235966
ACAT1	P24752;H0YEL7;P24752-2;E9PRQ6	-0.292298496	-0.380175292	-0.336236894	31.2442023
ACAT1	P24752;H0YEL7;P24752-2;E9PRQ6	-0.280574992	-0.345432222	-0.313003607	34.0963974
ACAT1	E9PKF3	NA	NA	NA	25.9725132
ACAT1	E9PKF3	-0.268851489	-0.310689151	-0.28977032	31.5326697
ACAT1	E9PKF3	-0.27482599	-0.264356285	-0.269591138	29.08289623
ACAT1	E9PKF3	-0.27183874	-0.287522718	-0.279680729	31.79691353
ACAT1	P24752;H0YEL7;P24752-2;E9PRQ6	-0.283562243	-0.322265789	-0.302914016	31.62383308
ACAT1	P24752;H0YEL7;P24752-2;E9PRQ6	-0.278658658	-0.31840691	-0.298532784	33.46202469
ACAT2	Q9BWD1;Q9BWD1-2	0.134257805	0.196834875	0.16554634	33.52776082
ACBD3	Q9H3P7	0.321418097	0.273939093	0.297678595	31.17240874
ACBD6	Q9BR61;A0A2R8Y544	0.118482349	0.195848141	0.157165245	28.41592827
ACIN1	S4R3H4;E7EQT4;Q9UKV3;Q9UKV3-5;G3V3B0;Q9UKV3-3;Q9UKV3-2;G3V3T3	0.072448127	0.166023909	0.119236018	32.28830592
ACLY	P53396-2;P53396;P53396-3;K7ESG8;K7EIE7	-0.322520206	-0.229226674	-0.27587344	35.00926717
ACO1	P21399	-0.087114304	-0.212932828	-0.150023566	29.75266456
ACO2	A2A274;Q99798	-0.290948083	-0.27643915	-0.283693617	33.40143776
ACOT1;ACOT2	G3V4F2;A0A087X0W7;Q86TX2;A0A087WT95;P49753;P49753-2;A0A2R8Y7H3	0.140930889	0.110946546	0.125938717	28.50211143
ACOT7	O00154-4;O00154-6;O00154-7;O00154;O00154-5;K7EKP8;O00154-2;O00154-3	0.071990407	-0.132100048	-0.030054821	30.71858088
ACOT9	Q9Y305-2;Q9Y305;Q9Y305-4;Q9Y305-3;H7C5Q2;C9J7L8	0.110865138	0.087938283	0.09940171	29.12025785
ACP1	P24666-2;D3YTI2	NA	0.341007173	NA	24.25125046
ACP1	P24666-2;D3YTI2	-0.290709376	-0.465817899	-0.378263638	26.33791669
ACP1	P24666-2;D3YTI2	NA	-0.228417993	NA	25.96149368
ACP1	P24666-2;D3YTI2	-0.290709376	-0.631830529	-0.461269952	27.76311938
ACP1	P24666;P24666-3;G5E9R5;P24666-4;F2Z2Q9	-0.278443605	-0.101343334	-0.189893469	26.99080887
ACP1	P24666;P24666-3;G5E9R5;P24666-4;F2Z2Q9	-0.28457649	-0.50475587	-0.39466618	28.62088203
ACP1	P24666;P24666-3;G5E9R5;P24666-4;F2Z2Q9	-0.278443605	-0.333509942	-0.305976773	28.70105209
ACP1	P24666;P24666-3;G5E9R5;P24666-4;F2Z2Q9	-0.28457649	-0.602451633	-0.443514061	30.04608472
ACSF3	Q4G176;F5GX20;F5H2G6;F5H5A1;H0YGC7;F5H362;F5H755;F5H3B2	-0.026204635	0.035040334	0.004417849	28.5019207
ACSL1	E7EPM6;P33121-3;P33121;P33121-2;B7Z3Z9;D6RER0;H0Y9U7;H0Y9Z9;D6RG07;Q9ULC5-4;Q9ULC5;Q9ULC5-3	0.003104359	-0.004682999	-0.00078932	29.09390926
ACSL3	O95573;F5H062;F5GWH2;C9JC11	0.215991815	0.240188539	0.228090177	30.19945113
ACSL4	O60488-2;O60488;D6RF95;D6RFW9;D6RDA8;D6RD96;H0Y9A0	0.606930554	0.460144811	0.533537682	29.29452591
ACTB	P60709;A0A2R8Y793;E7EVS6;A0A2R8YGF8;G5E9R0;C9JUM1;C9JZR7;A0A2R8YFE2;A0A2R8YEA7;Q562R1;C9JTX5;F8WCH0	-0.184838034	-0.080482364	-0.132660199	29.7434295
ACTG1	P63261;I3L3I0;I3L1U9;I3L4N8;I3L3R2;K7EM38;J3KT65	-0.001384556	0.197847145	0.098231295	30.22085921
ACTL6A	O96019;O96019-2;O94805;C9JQT2;H7C5S0	-0.438866645	-0.493391136	-0.466128891	31.34614245
ACTN1	P12814-3;P12814;P12814-4;P12814-2;H9KV75;G3V2N5;P35609;P35609-2;H7C5W8;G3V2W4;Q08043;H0YJW3;H0YJ11;G3V2X9;G3V5M4;A0A087WSZ2;F6THM6;G3V2E8;G3V380	0.005004703	-0.059895123	-0.02744521	31.30866432
ACTN4	O43707;O43707-2;F5GXS2;O43707-3;H7C144;K7EJH8;K7EP19	-0.224321852	-0.336941133	-0.280631493	33.87037468
ACTR10	Q9NZ32;V9GYX7;G3V2Q5;G3V5Y4;F6S9Y6;G3V524;H0YJE8;G3V4K6;H0YJD9	0.074785188	0.092895326	0.083840257	29.30033875
ACTR1A	P61163;R4GMT0;A0A1B0GVS3	0.005937213	0.161546633	0.083741923	32.51177883
ACTR1B	P42025	0.106756719	0.02307426	0.064915489	28.82584619
ACTR2	P61160;P61160-2;F5H6T1;A0A1B0GWD0;A0A1B0GWH0	-0.205682171	-0.199087355	-0.202384763	31.79787477
ACTR3	P61158;B4DXW1;F8WDR7;F8WEW2;F8WE84;A0A0A0MTI9;H7C4J1;C9IZN3;Q9C0K3;Q9P1U1-2;Q9P1U1-3;Q9P1U1	-0.340901221	-0.149915483	-0.245408352	31.06225904
ACTR3	P61158;B4DXW1;F8WDR7;F8WEW2;F8WE84;A0A0A0MTI9;H7C4J1;C9IZN3;Q9C0K3;Q9P1U1-2;Q9P1U1-3;Q9P1U1	-0.316238783	-0.147970574	-0.232104679	31.18025446
ACTR5	Q9H9F9	0.547555461	1.029184525	0.788369993	27.23532041
ACTR8	Q9H981-2;Q9H981;H0Y849;Q9H981-3;C9J7L6	-0.013066452	-0.042440453	-0.027753453	27.1313537
ACYP1	P07311;G3V2U7;G3V3F8;G3V597;P07311-2	-0.197136487	-0.28723694	-0.242186713	29.61613433
ADA	P00813;F5GWI4;F5GXW0	0.332290679	0.108481366	0.220386023	28.39030933
ADAM10	O14672;O14672-2;H0YK87;C9J9B4;H0YNC5	0.219943624	0.220533324	0.220238474	29.49005731
ADAR	H0YCK3;P55265-5;P55265-3;P55265-2;P55265;P55265-4	0.064751436	0.026744674	0.045748055	30.20073859
ADCK3	Q8NI60-3;Q8NI60;Q8NI60-4;Q8NI60-2	0.358559087	0.17225634	0.265407714	29.04401652
ADD1	E7EV99;E7ENY0;P35611-2;P35611-6;P35611;P35611-3;P35611-4;A0A0A0MSR2;P35611-5;H0Y9H2;D6RF25;D6RJE2;D6RAH3;H0YFD8	-0.191070822	-0.157482858	-0.17427684	30.79624049
ADD2	P35612-2;P35612-8;P35612-9;P35612-4;P35612-3;P35612	-0.069803397	0.02909486	-0.020354268	29.47653542
ADD3	Q9UEY8-2;Q9UEY8	-0.363894708	-0.283452183	-0.323673446	28.82340527
ADH5	P11766;H0YAG8;D6RFE4;D6R9G2;D6RAY0	-0.146926566	-0.108306521	-0.127616544	32.88958327
ADI1	Q9BV57;A0A0G2JQN5;H7C382;Q9BV57-2	-0.405680939	-0.118737637	-0.262209288	30.00843907
ADK	P55263;P55263-3;P55263-2;P55263-4	-0.05136672	-0.020566556	-0.035966638	31.96740468
ADO	Q96SZ5	0.059758984	-0.014955919	0.022401532	28.20992978
ADPGK	Q9BRR6-2;Q9BRR6;H3BRS6;Q9BRR6-4;Q9BRR6-3;H3BTH4;H3BN66;H3BU35;Q9BRR6-6;Q9BRR6-5	0.363202408	0.142532132	0.25286727	28.95595703
ADPRHL2	Q9NX46	0.20069775	0.339378401	0.270038076	28.82554404
ADRM1	Q16186;A0A087WX59;A0A087WUX6	0.388327271	0.272713532	0.330520401	31.09953721
ADSL	P30566;A0A1B0GTJ7;A0A1B0GWJ0;A0A0A6YY92;P30566-2;A0A1B0GWF8;A0A096LNY6;A0A1B0GTG9;A0A096LNY5;A0A096LPA2;A0A096LNY4;A0A096LP92;A0A096LP72;B4DEP1;A0A096LP76;A0A1W2PRX2;A0A096LNT0;V9GY96	0.102132841	0.162341538	0.132237189	32.58238633
ADSS	P30520;S4R2Z1;G3V2N1;Q8N142;Q8N142-2	0.315395852	0.283106143	0.299250998	33.45711263
AFF4	Q9UHB7;Q9UHB7-2;C9JCE0;Q9UHB7-3	0.260432055	0.297893815	0.279162935	29.44707966
AFG3L2	Q9Y4W6;K7EP56	0.404864927	0.284010187	0.344437557	31.16587448
AGAP3	Q96P47-4;Q96P47-2;Q96P47;Q96P47-6;Q96P47-3;Q96P47-5;C9J975;E7ESL9;H7C5G0;H0Y873;H7C4U6;A0A087X044;F5GXM9;A0A087X1U1;C9J8Z2;H7C4F1;Q9UPQ3-3;Q9UPQ3-2;Q9UPQ3;E7EUN2	-0.108347721	-0.023770443	-0.066059082	29.00153764
AGFG1	P52594-2;P52594-3;P52594;P52594-4;C9J2I0;B8ZZY2	0.350670263	0.352907171	0.351788717	30.7527806
AGK	Q53H12;E9PC15;E9PG39;A0A0G2JLG5;Q53H12-2;F8WDD1;A0A0G2JLD0	0.158015467	0.217385222	0.187700345	30.6808424
AGL	P35573;P35573-2;P35573-3	-0.3735888	-0.343378663	-0.358483732	30.18127855
AGO2	Q9UKV8;Q9UKV8-2;E5RJY2	-0.074935782	-0.401022747	-0.237979265	30.39333458
AGPAT1	Q99943	-0.783195019	-0.026799192	-0.404997105	26.99187819
AGPAT6	Q86UL3;E5RIA1;E5RHA6	0.077993601	0.317237213	0.197615407	27.798419
AGPS	O00116;A0A1B0GWA2;A0A2R8YEL0;B8ZZ81	-0.091707545	-0.550461747	-0.321084646	31.59400654
AHCY	P23526;P23526-2	-0.102758763	-0.058150303	-0.080454533	34.9308993
AHCYL1	O43865-2;O43865	0.118210504	-0.105360301	0.006425102	29.61037636
AHNAK	Q09666;E9PQE3;E9PJZ0;E9PKR9;E9PJC6;E9PLK4;Q09666-2	-0.666483114	-0.650891036	-0.658687075	34.07801946
AHSA1	O95433;O95433-2;H0YJG7;G3V438;G3V3W9;H0YJU2;H0YJ63	0.448044817	0.451440752	0.449742784	32.97161293
AIFM1	O95831;O95831-3;O95831-2;E9PMA0;O95831-5;O95831-4;O95831-6	-0.059213766	-0.112612075	-0.085912921	33.10901705
AIMP1	Q12904;Q12904-2;D6R937	0.03928123	0.147119897	0.093200564	33.05985292
AIMP2	Q13155	0.158367692	0.351516068	0.25494188	27.97056465
AIMP2	Q13155	0.317883311	0.297904014	0.307893663	30.2049099
AIMP2	F8W950;A8MU58;F8WCL2	-0.07184832	NA	NA	26.77835083
AIMP2	F8W950;A8MU58;F8WCL2	0.16440597	0.244291961	0.204348966	29.57128239
AIMP2	F8W950;A8MU58;F8WCL2	0.136148155	0.2635943	0.199871227	28.37738647
AIMP2	F8W950;A8MU58;F8WCL2	0.303070287	0.25394313	0.278506709	30.61173172
AIMP2	Q13155	0.366364166	0.307555184	0.336959675	29.10439205
AIMP2	Q13155	0.456547628	0.286467443	0.371507535	30.96634642
AIP	O00170;E9PMH2;V9GYQ3	0.265463749	0.23485827	0.25016101	31.53812599
AK1	P00568;Q5T9B7;H0YID2	-0.196362777	-0.125778192	-0.161070485	30.81442102
AK2	F8W1A4;P54819-2;P54819;P54819-6;P54819-5;F8VY04;P54819-3;F8VZG5;P54819-4;G3V213;F8VPP1	0.169255982	0.118898106	0.144077044	33.52707354
AK3	Q9UIJ7-2;Q9UIJ7;Q9UIJ7-3	0.169133886	0.034813811	0.101973849	29.27942975
AK4	P27144;D3DQ64	-0.229128443	-0.274617245	-0.251872844	31.06708558
AKAP1	Q92667;Q92667-2;I3L0W0;I3L2A2;I3L2N7;I3L0K6;I3NI36;I3L3K1;I3L364	0.5292057	0.563013683	0.546109691	31.28043588
AKAP12	Q02952-3;Q02952-2;Q02952	0.03457721	0.033461264	0.034019237	33.92201297
AKAP13	Q12802-4;Q12802;Q12802-2;H0YMW2;A0A087WTD7;Q12802-5	0.625677745	0.746551722	0.686114733	29.52373378
AKAP8L	Q9ULX6-2;Q9ULX6	0.417566583	0.610093196	0.513829889	29.31765175
AKAP9	A0A0A0MRF6;Q99996-5;Q99996-3;Q99996;Q99996-1;Q99996-6;A0A0A0MRE9;H7BYL6;A0A087WX84;Q99996-4;A0A2R8Y590;H0Y6Q0;H7BZV6;Q6PJH3;Q8NEG4-2;Q8NEG4	0.497817834	0.673993418	0.585905626	30.41277059
AKR1A1	P14550;Q5T621;V9GYG2;V9GYP9	-0.040512355	0.022488542	-0.009011906	32.14810975
AKR1B1	P15121;E9PCX2;E9PEF9;C9JRZ8;C9JRZ8-2	-0.591432154	-0.519316117	-0.555374136	33.34287389
AKT1S1	Q96B36;Q96B36-3;H9KV91;Q96B36-2;M0R2V8	-0.272077113	-0.153348763	-0.212712938	29.62071323
AKT2	P31751;M0R0P9;P31751-2;C9J258;J3QKW1;C9JHS6;J3QLS6;M0QZK3;E7EVP8;A8MX96;J3KTP4;J3KRI8;A0A0A0MRF1;C9JIJ1;C9JC83;J3KSY8;A0A1B0GXA2;M0R283;J3QL45	0.097490143	-0.35078197	-0.126645913	28.35542679
ALCAM	Q13740-2;F5GXJ9;Q13740;H7C543;Q13740-4;Q13740-3	-0.895570377	-0.655100485	-0.775335431	30.39381695
ALDH16A1	Q8IZ83;Q8IZ83-3;F5H4B6;Q8IZ83-2;M0QY06	0.089520867	-0.051072771	0.019224048	29.86565908
ALDH18A1	P54886-2;P54886	0.006536904	-0.009293595	-0.001378345	33.08206526
ALDH1B1	P30837	0.563741515	0.468840629	0.516291072	31.06731923
ALDH2	P05091;P05091-2;S4R3S4;F8VP50;P00352;Q5SYQ7;Q5SYQ9;Q5SYQ8	-0.36166654	-0.56768172	-0.46467413	29.83883667
ALDH3A2	P51648-2;P51648;J3QRD1;I3L1M4;J3QS00;C9JGJ2;I3L0X1;J3KTG1;J3QKK9;I3L2W1;J3KTD9;K7EN73;P48448;P43353-2;P30838;C9JMC5;C9JKT2;I3L3I9;A8MYB8;P43353;E9PNN6;E9PJV0	-0.004209064	-0.068398252	-0.036303658	30.28257255
ALDH5A1	C9J8Q5;P51649;P51649-2	-0.295421014	-0.401800931	-0.348610972	29.85744158
ALDH7A1	P49419-2;A0A1B0GW77;P49419;A0A1B0GTG2;A0A1B0GUA1;A0A1B0GW82;A0A1B0GV49;A0A1B0GTJ4;P49419-4;A0A1B0GTY9;A0A1B0GUY0;A0A0J9YWF7;F8WDY6;H0YHM6;A0A1B0GVU0;F8VVF2	-0.30521362	-0.336605559	-0.32090959	31.51548545
ALDH9A1	P49189;P49189-2	-0.037772543	0.0091502	-0.014311172	32.95346641
ALDOA	P04075;J3KPS3;P04075-2;H3BQN4;H3BPS8;H3BUH7;H3BR04;H3BMQ8;H3BU78;H3BR68	-0.420548499	-0.321447656	-0.370998077	37.00718784
ALDOA	P04075;J3KPS3;P04075-2;H3BQN4;H3BPS8;H3BUH7;H3BR04;H3BMQ8;H3BU78;H3BR68	-0.423039774	-0.374248922	-0.398644348	36.18389447
ALDOC	P09972;A8MVZ9;C9J8F3;J3KSV6;J3QKP5;J3QKK1;K7EKH5	0.410072962	-0.020742531	0.194665216	31.58869457
ALG2	Q9H553-2;Q9H553	0.714111596	0.72804445	0.721078023	27.82282496
ALKBH4	Q9NXW9;Q9NXW9-2	0.233563334	0.039327761	0.136445547	29.19741027
ALKBH5	Q6P6C2-1;Q6P6C2;Q6P6C2-3	-0.172101585	-0.4322052	-0.302153392	29.49495284
ALYREF	E9PB61;Q86V81	-0.221647243	-0.105546458	-0.163596851	33.37561925
AMBRA1	A0A075B6T1;Q9C0C7-4;Q9C0C7-2;Q9C0C7-3;Q9C0C7;Q9C0C7-5;Q9C0C7-6;H0YE34	0.311959773	0.437870502	0.374915138	28.54903145
AMFR	Q9UKV5;H3BRK9;R4GNG2	-0.517028302	-0.520681769	-0.518855035	28.2455829
AMPD2	H0Y360;Q01433-2;Q01433;Q01433-5;Q01433-3;Q01433-4;H0YCL9;E9PIJ1;E9PJF6;H0YF16	0.465736419	0.456741164	0.461238791	30.84757868
ANAPC1	Q9H1A4;H0Y564;F8WAS1	0.156634669	0.010796118	0.083715394	29.46874205
ANAPC2	Q9UJX6-2;Q9UJX6	-0.119857184	0.08461035	-0.017623417	29.50936794
ANAPC4	Q9UJX5;Q9UJX5-3;Q9UJX5-2;D6RAP6;D6RFM7	0.639993896	-0.326404527	0.156794685	29.52203293
ANAPC5	Q9UJX4;F5H0F9;Q9UJX4-3;H0YFB5;F5H0N1;F5GY68;Q9UJX4-2;F5H3S5;F5GZ05	0.208352804	0.137299323	0.172826063	28.89634418
ANAPC7	Q9UJX3-2;Q9UJX3;H0YIW2;H0YIX7	0.158413631	0.284936453	0.221675042	31.03068415
ANK2	Q01484;Q01484-2;Q01484-5;I6L894;E9PHW9;A0A0U1RQN6;D6RHE1;B7Z651;E9PCH6;H0Y931;Q01484-7;H0Y8Y2;D6RHY3;H0YAG3;P16157-3;A0A087X0B4;P16157-14;D6R9U4;P16157-21;P16157-12;P16157-5;P16157-16;P16157-4;P16157-8;P16157-15;P16157-10;P16157-13;P16157-7;P16157-6;P16157-9;P16157-11;P16157-2;P16157	0.028101124	0.032966221	0.030533673	28.07826385
ANKFY1	Q9P2R3;Q9P2R3-2;Q9P2R3-4;I3L3P8;I3L1Z9;K7EPT2	0.025398172	-0.051130895	-0.012866361	29.80037657
ANKHD1	Q8IWZ3;Q8IWZ3-4;Q8IWZ3-6;E9PDP5;H7C2F5;H3BLS9;Q8IWZ3-5;Q8IWZ3-2;D6RHC4;Q8IWZ3-3;H0Y4P6;H0Y785;H0Y472;A0A0A0MQZ8;H0Y7Y3;H7C0V5	0.134653089	0.183685691	0.15916939	29.75095495
ANKLE2	Q86XL3;Q86XL3-2;Q86XL3-3;F5H1D4;F5H6J0	-0.594019473	-0.425067157	-0.509543315	29.33405527
ANKRD17	H0YM23;O75179-7;O75179-2;O75179;O75179-6;O75179-4;O75179-3;H0YLQ3;A0A1W2PQ15;O75179-5	0.433688949	0.361009796	0.397349373	31.86391195
ANKRD28	O15084;O15084-4;O15084-1;O15084-2;B4DIW9	0.330857669	0.241239513	0.286048591	28.72545242
ANKRD40	Q6AI12	0.133358721	0.188996959	0.16117784	28.42326813
ANKS1A	Q92625;Q92625-2	0.197500274	0.180621544	0.189060909	29.25317637
ANKZF1	Q9H8Y5;B8ZZS4;C9JS61;C9JQZ3;C9K022	0.880535692	0.510469814	0.695502753	28.70442136
ANLN	Q9NQW6;Q9NQW6-2;H7C1K5;H7C3S1;H7C1C2;C9JJT6;H7C167	0.679053446	0.675885856	0.677469651	31.84797796
ANP32A	P39687;H0YN26;H7BZ09;O95626;O43423	-0.146570149	-0.220563536	-0.183566842	34.74713834
ANP32B	Q92688-2;Q92688	0.137130556	0.028923403	0.08302698	33.47999191
ANP32E	Q9BTT0;Q5TB19;E9PLC4;Q9BTT0-3;Q9BTT0-2;E9PPH5;Q5TB25;E9PI45	-0.16800941	-0.276284978	-0.222147194	32.86870988
ANXA1	P04083;Q5T3N1;Q5T3N0	-0.331996709	-0.306092664	-0.319044687	32.10854467
ANXA11	P50995;P50995-2;H0Y6E1	-0.113122764	-0.201058127	-0.157090446	32.60161145
ANXA2;ANXA2P2	P07355;P07355-2;H0YN42;H0YM50;H0YMU9;H0YMD0;A6NMY6;H0YKS4;H0YMM1;H0YNP5;H0YKX9;H0YMT9;H0YLV6;H0YKZ7;H0YMW4;H0YKL9;H0YKV8;H0YMD9;H0YKN4;H0YNB8	-0.29607965	-0.455194654	-0.375637152	32.38862343
ANXA3	P12429;D6RA82;D6RFG5;D6RFJ9;D6RCA8;D6RAZ8	-0.180802229	-0.011717476	-0.096259852	30.22303677
ANXA4	P09525;Q6P452;P09525-2;B4E1S2	0.143544859	-0.025013283	0.059265788	30.19953124
ANXA5	P08758;D6RBL5;E9PHT9;D6RBE9;D6RCN3	-0.379475524	-0.338455925	-0.358965725	34.95654106
ANXA6	P08133-2;P08133;E7EMC6;E5RJF5;E5RK63;E5RFF0;E5RI05;E5RJR0;E5RIU8	-0.632264294	-0.805890975	-0.719077634	31.25602245
ANXA6	E5RK69;H0YC77	-0.906367213	-1.247060299	-1.076713756	30.25595169
ANXA7	P20073-2;P20073	0.122147419	0.11629846	0.119222939	32.27599494
AP1G1	O43747;O43747-2;H3BR36;H3BUN9;H3BNR4;B3KNW1;B4DGE1	-0.057485199	0.568584351	0.255549576	30.45240021
AP2A1	O95782-2;O95782	-0.604629308	-0.643756509	-0.624192909	30.38951143
AP2M1	A0A087WY71;Q96CW1-2;Q96CW1;E9PFW3;C9JJ47;C9JGT8;C9JJD3;C9JTK4;C9JPV8;H7C4C3	-0.172275518	-0.482787202	-0.32753136	30.42670409
AP3B1	O00203-3;O00203;A0A2R8Y2A8;Q13367;Q13367-4;Q13367-3;F5GWU4;F5GYB0;H0YBD0	-0.167412174	-0.022657051	-0.095034613	31.32508183
AP3D1	O14617;O14617-5;O14617-4;O14617-2;O14617-3;A0A2R8Y611;A0A2R8Y4J3;A0A087WYN6;K7ELX8	-0.123364778	-0.216014328	-0.169689553	31.67134444
AP3M1	Q9Y2T2	-0.187989444	-0.095007516	-0.14149848	28.93001461
AP3S1	Q92572;F5H459	-0.39148286	-0.499316067	-0.445399463	29.64865367
APAF1	O14727-4;O14727;C9JLV4;O14727-5;O14727-3;O14727-2;O14727-6	0.260143001	-0.06784647	0.096148265	27.82293749
APC	P25054-2;P25054-3;P25054;E9PFT7;A0A2Q2SV78	0.400183449	0.498583376	0.449383413	27.40308221
APEH	C9JIF9;P13798;H7C393;H7C1U0;C9JLK2;H0YFE5;F8WEH5	0.154387955	0.089542965	0.12196546	31.04287529
APEX1	P27695;G3V3M6;G3V5Q1;G3V3C7;A0A0C4DGK8;H7C4A8;G3V5M0;G3V359;G3V5D9;G3V3Y6	0.274712513	0.277633632	0.276173073	33.2074496
APIP	Q96GX9;S4R3D6;Q96GX9-3	-0.317353328	-0.39974167	-0.358547499	29.55526129
APMAP	Q9HDC9;Q9HDC9-2;H0Y512	-0.089659026	-0.044451987	-0.067055507	31.06794548
APOA1BP	Q8NCW5-2;Q8NCW5;Q5T3I4;Q5T3I3	0.041842613	0.122654687	0.08224865	30.81221994
APPL1	Q9UKG1;C9K0C4;C9JAB0;H0YH86;Q8NEU8-2;Q8NEU8;Q8NEU8-3	0.169102895	0.118544484	0.143823689	31.53799089
APRT	P07741;P07741-2;H3BQZ9;H3BQB1;H3BQF1;H3BSW3	-0.096536902	-0.034651607	-0.065594254	33.40302563
APTX	Q7Z2E3;A0A0A0MRW7;Q7Z2E3-13;Q7Z2E3-9;Q7Z2E3-11;Q7Z2E3-8;Q7Z2E3-7;C9J8U3;F8W6G5;C9JZ40;Q7Z2E3-10;Q7Z2E3-5;Q7Z2E3-3;Q7Z2E3-12;F8WBM3;F8WBD6;Q7Z2E3-4;E7EVB7;Q6JV79;E7EUY4	0.365683148	-0.668899432	-0.151608142	27.32635562
AQR	O60306;H0YH15	0.030187748	-0.317347452	-0.143579852	28.88460884
ARAP1	Q96P48-3;Q96P48;E7EU13;Q96P48-2;Q96P48-4;Q96P48-1;Q96P48-7;F5GWN4;F8WBT0;A0A0A0MSJ2;Q96P48-5	0.205971668	0.238450078	0.222210873	28.12076696
ARCN1	B0YIW6;P48444;P48444-2;Q6P1Q5;E9PK34	0.030432032	0.076582534	0.053507283	32.79475975
ARF1;ARF3	P84077;P61204;F5H423;F5H0C7;P61204-2;H0YGG7	-0.218557995	-0.129304487	-0.173931241	31.24757147
ARFGAP1	Q8N6T3-4;Q8N6T3;F8VWH9;Q8N6T3-5;Q8N6T3-2;F8W1U7;E5RHT6;E5RHC5;Q8N6T3-3;E5RHH7;H0YIQ0	0.050955521	0.105743519	0.07834952	30.84687233
ARFGAP2	Q8N6H7;G5E9L0;A0A0D9SF70;E9PIY6;E9PQP3;Q8N6H7-2;E9PN48;E9PK28;E9PJT7;H0YDN9;E9PMR9;E9PMU9;H0YDX1;E9PM63;Q8N6H7-3;E9PNY8;H0YF45;E9PM18;B0QYV8;B0QYV9	0.648951053	0.614079128	0.631515091	31.32625071
ARFGEF1	Q9Y6D6;E5RIF2;E5RHL7;E5RHZ1	0.159141988	0.040110092	0.09962604	28.74627749
ARFGEF2	Q9Y6D5;E5RJN9	0.254269242	0.112961229	0.183615236	28.45873566
ARFIP2	A0A087X1E4;P53365-3;P53365;P53365-2;E9PRV8;E9PPY7	0.167467684	0.174545421	0.171006552	30.1956962
ARG2	P78540	1.103233427	0.683161855	0.893197641	27.93593788
ARGLU1	Q9NWB6;Q9NWB6-3;Q9NWB6-2;X6R9F1	0.324349036	0.141981015	0.233165025	29.15068181
ARHGAP1	Q07960;H0YE29;E9PNR6	0.515106042	0.574349195	0.544727619	30.2770977
ARHGAP17	Q68EM7;Q68EM7-2;Q68EM7-6;Q68EM7-5;C9IZD3;Q68EM7-4;I3L4P0;I3L1S9;Q68EM7-3;Q68EM7-7;I3L4P6;I3L3P1;I3L4Y5;I3L460	0.357309182	0.222567283	0.289938233	30.63335705
ARHGAP35	Q9NRY4	0.248795226	0.465433091	0.357114159	28.23512999
ARHGAP5	A0A0A0MSK6;Q13017-2;Q13017;G3V360;Q13017-3;Q13017-4	0.081332503	0.118275116	0.09980381	28.60351721
ARHGDIA	P52565;J3KTF8;J3QQX2;J3KRY1;J3KRE2;P52565-2;J3KS60	-0.131612931	-0.008458055	-0.070035493	33.74084663
ARHGEF1	M0QZR4;Q92888;Q92888-3;Q92888-2;Q92888-4;M0QYC1;M0QYS3;M0QZH8;M0R2C7;M0R3H5	0.150978716	-0.027842198	0.061568259	30.13261795
ARHGEF10	H0YAN8;O15013-7;O15013-4;O15013-5;O15013-6;O15013;E9PB39	0.197873915	0.103893252	0.150883583	28.58873399
ARHGEF12	Q9NZN5;Q9NZN5-2;E9PMR6	-0.174071426	-0.394202799	-0.284137112	29.12858804
ARHGEF2	V9GYM8;Q92974-3;Q92974-2;Q92974;V9GYF5;V9GYG5;V9GZ14;Q5VY93;V9GZ58	0.223114421	0.145381786	0.184248103	30.69951725
ARHGEF2	V9GYM8;Q92974-3;Q92974-2;Q92974;V9GYF5;V9GYG5;V9GZ14;Q5VY93;V9GZ58	0.258742258	0.102145832	0.180444045	29.98468742
ARHGEF7	Q14155-1;B1ALK7;Q14155-5;A0A2R8YG42;Q14155-6;Q14155;Q14155-3;Q14155-2;E7EUY6;E9PDQ5;E7EU80;C9JDI6;C9JAD7;Q15052-2;Q15052;B1ANY6;E7ENL8;F6SJA5	0.062101985	-0.124199883	-0.031048949	30.58302402
ARID1A	O14497-2;O14497;H0Y488;A0A1B0GTU5;O14497-3;A0A087WUV6;H0Y3S9;H0Y2R3;A0A1B0GV63;A0A1B0GWJ2;A0A1B0GTJ8;A0A1B0GVK1;H0Y7H8;Q8NFD5-4	-0.128547875	0.167519383	0.019485754	28.75139841
ARID1B	NA	0.164967736	-0.02309457	0.070936583	29.66980743
ARID4B	Q4LE39-3;Q4LE39-2;Q4LE39;X6RCR8;Q4LE39-4;H0Y7Y8;H7C5R6	0.349084546	-0.009703522	0.169690512	28.85204697
ARIH1	Q9Y4X5;H3BNB9;A0A087WT96;H3BSK4	0.265557818	0.338416278	0.301987048	30.68376255
ARIH2	O95376;C9JZ71	-0.045009717	-0.046240816	-0.045625267	29.45728938
ARL1	F8VYN9;P40616-2;P40616;B4DZG7;F8VP99;F8VP63	-0.19242242	-0.390338555	-0.291380487	29.97956037
ARL2;ARL2-SNX15	P36404;V9GYD0;P36404-2	0.254153986	0.250563949	0.252358968	31.35895109
ARL3	P36405	-0.387281398	-0.38938581	-0.388333604	30.6048247
ARL6	Q9H0F7;Q9H0F7-2;A0A0J9YXT0;H7C5H6;C9IZ13	0.117147952	0.10739889	0.112273421	28.30594778
ARMC1	Q9NVT9;E5RJ86;Q9NVT9-2;E9PR92;E5RHK3	-0.036273838	-0.011237311	-0.023755574	30.40118694
ARMC6	Q6NXE6-2;Q6NXE6;B4E1N1;H0YH65;F5GWV0;F5H4P3;F5H3X1;H0YGL0;F5H052;F5H2X2;F5H2K4;F5H7V0;F5GZP0;H0YGQ5;F5H6J3	0.660404265	0.539301495	0.59985288	31.86777337
ARMC8	G5E9V6;G5E9V7;Q8IUR7-6;C9JAA7;C9JBY2;C9J8P8;H7C5B7	0.447519616	0.269811131	0.358665373	28.00130685
ARMT1	Q9H993;F5GZY1	-0.21298406	-0.15738478	-0.18518442	30.78788726
ARNT	P27540-2;P27540-3;P27540-4;P27540;A6NGV6	0.159999017	0.096920504	0.12845976	27.81182702
ARPC1A	Q92747;Q92747-2	-0.551313341	-0.228316789	-0.389815065	30.10161705
ARPC2	O15144;H7C3F9;C9JTV5;G5E9J0;G5E9S7	-0.479545136	-0.266386285	-0.372965711	29.91479906
ARPC3	O15145;F8VR50;C9JZD1	-0.39005058	-0.278163701	-0.334107141	31.20669238
ARPC4;ARPC4-TTLL3	NA	-0.422636911	-0.270249337	-0.346443124	32.22823668
ARPC5L	Q9BPX5	0.037443649	0.073935267	0.055689458	30.78993289
ARPP19	H3BMD8;P56211;P56211-2;H3BTD3;H3BQ52	-0.556188047	-0.695016633	-0.62560234	29.53092925
ARRB2	P32121;P32121-3;P32121-4;P32121-5;P32121-2;I3L412;K7ENA6;Q68DZ5;K7EL17	0.584176868	0.614490524	0.599333696	30.36379719
AS3MT	A0A087WVD4;Q9HBK9-2;Q9HBK9	0.016291877	-0.008713983	0.003788947	28.70043309
ASCC1	Q8N9N2-2;H0YE76;H0YCB3;Q8N9N2;E9PM82;E9PR40;E9PQZ6;H0YER2	0.30473872	0.196176732	0.250457726	28.89406141
ASCC2	Q9H1I8;B1AH59;Q9H1I8-3;Q9H1I8-2;F2Z2W4;F8WAQ6;H7C3Y4	-0.129791603	-0.26348114	-0.196636371	29.02938143
ASCC3	Q8N3C0;Q8N3C0-4;J3KNJ4;E5RFZ0;Q8N3C0-3	0.275496855	0.18729854	0.231397698	29.96095149
ASF1A	Q9Y294;K7ES22;Q9NVP2	-0.180578763	-0.417281546	-0.298930155	29.47427877
ASH2L	F5H8F7;Q9UBL3-3;Q9UBL3;Q9UBL3-2;H0YAQ0;H0YBF6	0.177749792	0.21690194	0.197325866	28.62851683
ASNA1	O43681;A0A087WXS7;K7ERW9	0.462115695	0.725203961	0.593659828	30.52935886
ASNS	P08243-2;P08243;P08243-3;F8WEJ5;C9J057;C9JT45;C9JM09;C9JLN6	0.389869049	0.153281359	0.271575204	30.78298473
ASPH	Q12797;Q12797-10;Q12797-11;E5RG56;E5RHK2;E5RHJ2;Q12797-6;Q12797-7;Q12797-2;Q12797-9;Q12797-8;G3XAN5;Q12797-3;Q12797-5;Q12797-4;E5RG29;A0A087WW51	-0.437844555	-0.393533091	-0.415688823	29.77466965
ASPM	Q8IZT6;Q8IZT6-2;Q5VYL4	0.501048029	0.33309339	0.417070709	27.39063339
ASPSCR1	Q9BZE9;Q9BZE9-2;J3QL04;Q9BZE9-3;J3QR12;Q9BZE9-4;J3QRW3;J3KRG1;J3KRY8;J3QR50;C9JAL9;J3KRF7	0.352541159	0.284761965	0.318651562	29.43482526
ASUN	Q9NVM9;Q9NVM9-2;H0YH12;H0YIA9;F5H457;F8VRX9;F5H5W1	-0.203627566	-1.143487573	-0.67355757	28.43230057
ATAD1	Q8NBU5;Q8NBU5-2	0.141007066	-0.039473973	0.050766546	29.83495744
ATAD3A	Q9NVI7-2;Q9NVI7;H0Y2W2;Q9NVI7-3;Q5SV16	0.349799633	0.087997044	0.218898339	30.41027196
ATE1	B4DK25;H0Y5C2;O95260;B4E107;F5GXE4;O95260-2;Q5SQQ1	0.010997199	0.395403134	0.203200166	27.96537895
ATF7IP	Q6VMQ6-2;Q6VMQ6-5;Q6VMQ6;Q6VMQ6-4;F5GYR7;F5H592;A8MV73	0.287486066	0.195768555	0.241627311	29.84162172
ATG2B	Q96BY7	0.069345884	0.227273323	0.148309604	27.24884192
ATG3	Q9NT62;Q9NT62-2;F8WDI0	0.293312614	0.279847796	0.286580205	29.78265508
ATG4B	C9JIK8;Q9Y4P1-6;Q9Y4P1;Q9Y4P1-2;H0Y2Y0;F2Z2K8;H7C2A6;C9JQ72;Q9Y4P1-3;Q9Y4P1-4;C9J3C0	-0.134310273	-0.128831148	-0.131570711	29.24099398
ATG5	Q9H1Y0;L7UQJ2;A0A2R8Y718;A0A1B0GV54;A0A1B0GUS1;Q9H1Y0-2;L7UMD8;Q7Z3H3	0.500582121	0.346681211	0.423631666	27.8118434
ATG7	O95352;O95352-3;O95352-2;C9JFF4;C9J415;C9JE55;C9JGL2;F8WDY9;H7C369;C9JNU2;C9JKA3;H7C2R3;H7BZ92;H7C059;H7C2J8	0.408593237	0.0461189	0.227356069	28.35836824
ATG9A	Q7Z3C6;Q7Z3C6-2;H7C152;H7C1G6;Q7Z3C6-3;C9JS65;C9JFV2;F2Z3I6;C9JX27;C9IYZ9;C9JKV7;C9JDK4;C9JXG2	-0.302612749	-0.054891994	-0.178752371	29.30477047
ATIC	P31939-2;P31939;H7C1S2;C9JLK0;F8WEF0	0.283066138	0.264925003	0.273995571	34.79414304
ATL2	Q8NHH9;Q8NHH9-3;Q8NHH9-5;Q8NHH9-2;B5MCN0;Q8NHH9-4;C9JQQ5;H7C3A2;F8WD17;F8WEN4;F8WBH0;C9JC25	0.595736394	0.676113109	0.635924752	30.53816064
ATM	Q13315;E9PIN0;E9PIQ5;E9PRG7;Q6P7P1;M0QXY8;A0A087X0E9	-0.622567654	-0.449924841	-0.536246248	28.98420763
ATP13A1	Q9HD20;Q9HD20-2;Q9HD20-3;H7C3H2	-0.419688433	-0.349540845	-0.384614639	29.89467316
ATP1A1	P05023-4;P05023;P05023-3;P05023-2;H0Y7C1;Q13733;Q5TC01;Q5TC02;P20648;E9PRA5;Q5TC05;M0QXF2	-0.197437545	-0.231156573	-0.214297059	34.01587995
ATP1B3	P54709;C9JA36;P54709-2;C9JXZ1;H7C547;F8WBY4;C9J6S2;H7C4L9	-0.143745678	-0.143123877	-0.143434778	33.08944957
ATP2A2	P16615;P16615-5;P16615-2;P16615-3;P16615-4;H7C5W9;O14983-2;O14983;Q93084-5;Q93084-6;Q93084;Q93084-3;Q93084-7;Q93084-2;Q93084-4;O14983-3;J3QSY6;H3BTW4;H3BVB2	0.093347326	0.079490058	0.086418692	33.53051376
ATP2B1	P20020-1;P20020-6;P20020-4;P20020;P20020-2;P20020-5;E7ERY9;Q01814;Q16720-7;Q01814-6;Q16720-8;Q16720-4;Q01814-8;Q16720;Q01814-5;H0Y7S3;A0A2R8Y4R4;A0A2U3TZI3;A0A2U3U055;Q01814-4;Q01814-2;Q01814-7;Q01814-3;A0A0U1RQU3;H0YHH6;F8W1V5;H7BY13;A0A2R8Y535;H7BZS8;H0YDG5	0.191122562	0.240645786	0.215884174	30.74683825
ATP2B4	P23634-7;P23634-6;P23634-8;P23634;P23634-5;P23634-4;P23634-3;P23634-2	0.201076354	0.242198	0.221637177	30.61255423
ATP5A1	P25705;P25705-2;P25705-3;K7EK77;K7ENJ4;K7ERX7;K7EJP1;K7EQH4;K7ESA0	-0.135786707	-0.08978757	-0.112787139	35.64507294
ATP5B	P06576;H0YH81;F8W079;F8W0P7;H0YI37	-0.147359865	-0.152999297	-0.150179581	34.8786335
ATP5B	P06576;H0YH81;F8W079;F8W0P7;H0YI37	-0.1779163	-0.173115529	-0.175515914	34.56701946
ATP5D	P30049	-0.11701277	-0.137973488	-0.127493129	31.66932329
ATP5F1	P24539;Q5QNZ2	-0.095944559	-0.173325049	-0.134634804	32.66340001
ATP5H	O75947;O75947-2;F5H608	-0.082723991	-0.039843118	-0.061283555	31.70952606
ATP5I	P56385	-0.266960134	-0.258943871	-0.262952002	30.61457125
ATP5J	P18859-2;P18859;A8MUH2	-0.356051892	-0.074441336	-0.215246614	32.28515434
ATP5L	O75964;E9PN17;Q7Z4Y8	-0.16847679	-0.175862205	-0.172169498	32.30390612
ATP5O	P48047;H7C0C1;H7C068;H7C086	-0.214939065	-0.177969967	-0.196454516	32.69681136
ATP6AP2	O75787;A0A1B0GVB9;A0A1C7CYW4;A0A1B0GVW0;B7Z1I9;O75787-2;A0A1B0GVI9;A0A1B0GVC7;A0A1B0GWJ8;H7C3E1;A0A1B0GU12;B7Z413;A0A1B0GTB0;A0A1B0GTU8;A0A1B0GWD6;A0A1B0GUT7;A0A1B0GV60;A0A1B0GV24;A0A1B0GW13;A0A1B0GUV3	-0.977936656	-1.024610967	-1.001273811	27.61878548
ATP6V0A1	Q93050-1;Q93050;Q93050-3;B7Z641;B7Z2A9;K7EM24;K7EPG4;F5H1T6;K7EQW2;K7ELZ6;K7ERA0;K7ERA6;K7EN36	-0.243720189	-0.889231682	-0.566475935	27.68797938
ATP6V1A	P38606-2;P38606;C9JVW8;C9JA17	-0.330739349	-0.171450602	-0.251094976	32.40882492
ATP6V1B2	P21281;H0YC04;E5RGH6;H0YAT8;C9JL73;P15313;C9JNS9;H0YC45	0.033785405	-0.026095107	0.003845149	32.72845904
ATP6V1C1	P21283;E7EV59	-0.329592144	-0.388686876	-0.35913951	31.5803016
ATP6V1D	Q9Y5K8;G3V2V6;G3V2S6;H0YJH8;G3V559;G3V3T8;H0YJ55;G3V5S7;G3V341;H0YJS0	-0.042510107	-0.19459905	-0.118554578	30.10300891
ATP6V1E1	P36543;P36543-2;P36543-3;C9J8H1;Q96A05	-0.111581889	-0.057441041	-0.084511465	31.73478063
ATP6V1H	Q9UI12-2;Q9UI12;G3V126;E5RK31;E5RJG1;E5RG49;E5RHH0	0.290354356	0.247998588	0.269176472	30.25559012
ATPAF1	I3L448;Q5TC12;A8MRA7;Q5TC12-2;Q5TC12-3;H0YEW4;H0YD21;H0YDD6	-0.567834109	-0.382749707	-0.475291908	29.08686511
ATR	Q13535-2;Q13535-3;Q13535	-0.044572279	-0.259595556	-0.152083918	27.83693981
ATRX	P46100-2;P46100-5;P46100-3;P46100-4;P46100	9.75E-05	-0.171555698	-0.085729122	28.23673487
ATRX	A0A096LNW1;A0A096LNL9	-0.344519943	0.154730827	-0.094894558	27.7928079
ATXN10	Q9UBB4;A0A1W2PQD2;Q9UBB4-2;B1AHE4;B1AHE3	-0.296930244	-0.293812126	-0.295371185	32.13474655
ATXN2	Q99700;A0A2R8Y7P6;A0A2R8Y5A6;V9GY86;F8WB06;F8VQP2;A0A2R8YDM9;H0YH87;Q99700-2;Q99700-5;Q99700-4;F8WB05;F8W0B5;F8VRK6;A0A2R8Y7E6;S4R3J6;F8VVY6	-0.03508336	-0.167391118	-0.101237239	30.66518275
ATXN2L	Q8WWM7;Q8WWM7-6;Q8WWM7-8;Q8WWM7-5;Q8WWM7-4;Q8WWM7-9;Q8WWM7-2;Q8WWM7-3;H3BUF6;Q8WWM7-7;H3BSK9;H3BSQ5;H3BUE3;H3BRB0;A0A0C4DGL7	0.237500988	0.1685182	0.203009594	33.14873028
ATXN2L	Q8WWM7;Q8WWM7-6;Q8WWM7-8;Q8WWM7-5;Q8WWM7-4;Q8WWM7-9;Q8WWM7-2;Q8WWM7-3;H3BUF6;Q8WWM7-7;H3BSK9;H3BSQ5;H3BUE3;H3BRB0;A0A0C4DGL7	0.237500988	0.1685182	0.203009594	33.14873028
ATXN2L	Q8WWM7;Q8WWM7-6;Q8WWM7-8;Q8WWM7-5;Q8WWM7-4;Q8WWM7-9;Q8WWM7-2;Q8WWM7-3;H3BUF6;Q8WWM7-7;H3BSK9;H3BSQ5;H3BUE3;H3BRB0;A0A0C4DGL7	0.237500988	0.1685182	0.203009594	33.14873028
AUP1	Q9Y679-3;Q9Y679	0.069648188	0.12515986	0.097404024	30.34902032
AURKA	O14965;A3KFJ0;Q5QPD4;Q5QPD2;A3KFJ1;A3KFJ2;Q5QPD1	0.438014244	0.492093046	0.465053645	29.42904886
B2M	P61769	-0.256640672	-0.436301425	-0.346471049	29.78610547
BAG2	O95816;O95816-2	0.504645526	0.507935226	0.506290376	32.5803709
BAG3	O95817;C9JFK9	0.337059677	0.209023841	0.273041759	30.74005477
BAG4	O95429;O95429-2;H0YBT1	-0.357215911	-0.635501849	-0.49635888	28.46230062
BAG5	Q9UL15-2;Q9UL15;G3V274	-0.112653174	0.076115127	-0.018269023	30.68278551
BAG6;BAT3	P46379-3;P46379;P46379-2;A0A0G2JK23;A0A024RCR6;P46379-5;P46379-4;A0A0G2JL47;A0A0G2JJM1;X6REW1;F6S6P2;F6WML8;F6U341;F6X9W3;F6VEM6;A0A1B0GX79;A0A0G2JJR8;F6XTU0;F6U1F2;F6UR09;F6TC96;A0A0G2JIA9;A0A0G2JIB3;A0A0G2JJ92;H0Y759;H0Y710;H0Y7K4;H0Y4L1	-0.261458635	-0.185543532	-0.223501084	31.99195449
BAIAP2L1	Q9UHR4	0.028243336	-0.054818667	-0.013287666	29.71692435
BANF1	O75531	-0.172509042	-0.20618419	-0.189346616	30.82723312
BAP18;C17orf49;RNASEK-C17orf49	Q8IXM2;Q8IXM2-2;Q8IXM2-3;F8W038;F8W1H0;H0YIS7	1.035784304	-0.310098897	0.362842704	29.87579803
BASP1	P80723;P80723-2;U3KQP0	0.013500541	0.211322688	0.112411615	30.97066943
BAX	Q07812-5;Q07812-8;Q07812;Q07812-2;Q07812-7;I6LPK7;K4JQN1;Q07812-6;Q07812-4	-0.178058364	-0.157688925	-0.167873644	30.47716459
BAZ1A	Q9NRL2;Q9NRL2-2;A0A087WWN7	0.19601535	0.493084015	0.344549683	28.94456959
BCAP31	P51572;P51572-2;C9JSP1;C9JQ75;C9J0M4;A0A2R8Y5M6;C9JMD7;C9JM14	-0.726782908	-0.560068637	-0.643425772	32.40022373
BCAS2	O75934	0.200816996	0.03465693	0.117736963	30.90550073
BCAT1	F5H2F2;P54687-4;P54687;P54687-5;A0A087WYF2;P54687-2;P54687-3	0.058302596	0.264612481	0.161457539	29.65045309
BCAT2	M0QZ10;M0QXF9;O15382;B3KSI3;M0QZP4;O15382-2;M0R2K7	0.257253706	0.345779672	0.301516689	29.4339241
BCCIP	Q9P287-3;Q9P287;Q9P287-4;Q9P287-2	0.335574336	-0.76065553	-0.212540597	30.66217346
BCCIP	Q9P287-3;Q9P287;Q9P287-4;Q9P287-2	0.485971927	-0.76065553	-0.137341802	29.19428921
BCL2L13	A0A087WX97;Q9BXK5;A0A087WTL4;Q9BXK5-4;Q9BXK5-2;E9PDD6	0.23401997	0.405134094	0.319577032	29.15966892
BCLAF1	Q9NYF8-2;Q9NYF8;E9PK91;Q9NYF8-3;E9PQN2;E9PKI6;A0A1W2PQ43;E9PK09;Q9NYF8-4;E9PJA7;H0YF00;H0YF63;H0YF14	0.458666146	0.316064671	0.387365408	31.98998547
BCLAF1	Q9NYF8-2;Q9NYF8;E9PK91;Q9NYF8-3;E9PQN2;E9PKI6;A0A1W2PQ43;E9PK09;Q9NYF8-4;E9PJA7;H0YF00;H0YF63;H0YF14	0.458666146	0.442422658	0.450544402	31.279496
BCOR	Q6W2J9-4;Q6W2J9-2;Q6W2J9;H7BYY2;Q6W2J9-3;A1A564;H7BZ37;H7C2V9;A6NE70;H7C231	-0.390015592	-0.351251095	-0.370633344	29.56528664
BCS1L	Q9Y276;C9J8G3;H7C492;C9J1S9;C9JAS4;A0A2R8Y7T3;H7BZF6;C9J4Q9	0.349843942	0.507869661	0.428856801	31.05881596
BDH2	NA	-0.017155713	0.123959716	0.053402002	30.43270826
BICD2	Q8TD16;Q8TD16-2;A8MVZ6;Q96G01-4;Q96G01-3;Q96G01;A0A087WYJ7	0.436659773	0.547522585	0.492091179	31.6135985
BIRC6	Q9NR09;H7C3P0;H7C094;REV__Q96C03;REV__Q96C03-3;REV__Q9NR09	-0.419251968	-0.434227581	-0.426739775	30.08298079
BLM	P54132;H0YNU5;H0YLV8	0.225423415	0.22148895	0.223456183	29.75179005
BLMH	Q13867;K7ESE8;K7ES02;J3KSD8;J3KS79;K7ENH5	-0.063541532	0.290471693	0.113465081	31.27008184
BLOC1S4	Q9NUP1	-0.417932883	-0.892660797	-0.65529684	27.93839169
BLOC1S5;BLOC1S5-TXNDC5	Q8TDH9;Q8TDH9-3;H3BN57;G5E931;Q8TDH9-2;A0A0D9SEU2;A0A0A0MTN6	-0.263700083	-0.316647549	-0.290173816	29.16375224
BLVRA	P53004;C9J1E1	0.000315547	-0.071491993	-0.035588223	31.03545252
BLVRB	P30043;A0A2R8Y7Y9;M0QZL1;M0R192;A0A2R8YEP4	-0.786630079	-0.477657467	-0.632143773	29.51355171
BMS1	Q14692	0.680187772	0.437680632	0.558934202	27.64377721
BNIP1	Q12981;Q12981-2;Q12981-1;Q12981-3	0.190257231	0.090658586	0.140457908	30.09493033
BOD1L1	Q8NFC6;C9J8U9;F8WDD0;H0Y9Y2	0.184608709	0.129818446	0.157213577	30.81090291
BOLA1	Q9Y3E2	0.419580002	0.285124203	0.352352103	28.2910188
BOLA2;BOLA2B	NA	-0.173847046	-0.353876993	-0.26386202	32.58534288
BOP1	Q14137;Q14137-2;A0A075B729	0.323494676	0.453470091	0.388482384	29.95349274
BPNT1	O95861;O95861-4;O95861-2;A6NF51;O95861-3;F8W1J0;F8VVW8;F8VZG4;F8VRY7	-0.891596416	-0.764647206	-0.828121811	32.70018546
BPTF	Q12830-4;Q12830-2;Q12830;F5GXF5;E7ETD6;E9PE19;A0A2R8Y7Q1;A0A0A0MR81;J3QQK4;J3QQQ8;J3KSK9	-0.109006594	-0.227433928	-0.168220261	28.84608269
BPTF	Q12830-4;Q12830-2;Q12830;F5GXF5;E7ETD6;E9PE19;A0A2R8Y7Q1;A0A0A0MR81;J3QQK4;J3QQQ8;J3KSK9	-0.109006594	-0.227433928	-0.168220261	29.63635292
BRAT1	Q6PJG6;Q6PJG6-3;Q6PJG6-2;F8WDN5	0.422847018	0.410850942	0.41684898	30.39543915
BRCC3	P46736-2;P46736-3;P46736;X6RJS7;A0A087WZR3;H9KVA9;A0A0D9SF50;P46736-5;P46736-4;A0A0A0MS96	0.00014955	0.115454011	0.05780178	29.60262235
BRD2	P25440-2;P25440;P25440-3;A0A0G2JK44;A0A140T9E9;H0Y6K2;P25440-4;A0A0G2JHN8;A0A140T9I1;A0A140T9V2;U3KQA6;A0A0G2JHL0;A0A140T9F7;E9PIQ3;A0A140T9X8;E9PKQ9;H0Y799;U3KPW0;H0YDJ7	0.287471414	0.440617989	0.364044701	31.4264253
BRD4	O60885;O60885-2;O60885-3;M0QZD9;M0R0H4;M0QYW0	-0.453594237	-0.480069876	-0.466832057	29.51434231
BRE	Q9NXR7-4;Q9NXR7-3;Q9NXR7;Q9NXR7-1;F8W733;C9J2G0;A0A075B7D2	0.078143035	0.136863996	0.107503516	29.66631794
BRI3BP	Q8WY22	-0.684157014	-0.153404375	-0.418780694	28.43281174
BRIX1	Q8TDN6	0.422218656	0.564331651	0.493275153	30.78912894
BRK1	Q8WUW1;Q8WUW1-2	-0.329760283	-0.255379334	-0.292569809	29.39184411
BROX	F5GXQ0;Q5VW32-2;Q5VW32;Q5VW33	-0.097046838	-0.270897036	-0.183971937	29.69724147
BSG	P35613-3;R4GMX5;R4GN83	-0.192747511	NA	NA	28.85585594
BSG	P35613-3;R4GMX5;R4GN83	-0.1238085	-0.115699224	-0.119753862	30.17852974
BSG	P35613-3;R4GMX5;R4GN83	-0.221774653	NA	NA	27.94507885
BSG	P35613-3;R4GMX5;R4GN83	-0.103852565	-0.115699224	-0.109775895	30.01223628
BSG	P35613-2;P35613;A0A087WUV8;A0A087X2B5;P35613-4;I3L192;A0A2R8YDZ0	-0.120913528	-0.22983408	-0.175373804	29.22072411
BSG	P35613-2;P35613;A0A087WUV8;A0A087X2B5;P35613-4;I3L192;A0A2R8YDZ0	-0.075919178	-0.172766652	-0.124342915	30.20588951
BSG	P35613-2;P35613;A0A087WUV8;A0A087X2B5;P35613-4;I3L192;A0A2R8YDZ0	-0.078106686	-0.22983408	-0.153970383	28.7351621
BSG	P35613-2;P35613;A0A087WUV8;A0A087X2B5;P35613-4;I3L192;A0A2R8YDZ0	-0.032018582	-0.172766652	-0.102392617	30.08800936
BTAF1	A0A0A0MTH9;O14981;O14981-2	0.125658805	-0.435432394	-0.154886795	30.08502102
BTF3	P20290;P20290-2;H0Y9Y1;D6RDG3	-0.224535867	-0.058018384	-0.141277126	32.52748998
BTF3L4	Q96K17;E9PL10;Q96K17-2;Q96K17-3	0.221029212	0.237824615	0.229426914	32.31482411
BUB1	O43683-2;O43683-3;O43683;C9JRC7;C9JQA4	0.434178412	0.372001916	0.403090164	29.59784285
BUB1B	O60566;O60566-3;O60566-2;H0YMK5;H0YN44;H3BSN5	0.275700509	0.36149472	0.318597615	30.46148523
BUB3	O43684-2;O43684;J3QT28;J3QSX4	0.121936893	0.026460945	0.074198919	32.655454
BUD31	P41223;P41223-2;C9JCD9;F8WCN7	0.403094421	0.287375311	0.345234866	29.47906272
BYSL	Q13895;H7BY94;F8WBL2	0.603532543	0.615277708	0.609405125	31.66735109
BZW1	Q7L1Q6-2;Q7L1Q6;Q7L1Q6-4;Q7L1Q6-3;C9IZ80;C9JFN4;C9J188;C9JWF5;C9JV57	-0.304628452	-0.378676077	-0.341652264	32.79827054
BZW2	E7ETZ4;Q9Y6E2;Q75MG1;B5MCH7;E7EMS9;B5MCE7;E9PFD4;Q9Y6E2-2;C9JF98;E9PFE3;F8WDX8	0.17019379	0.071768656	0.120981223	33.19213231
C12orf10	Q9HB07;F8VR84;F8VQQ3;H3BPH3	0.329869171	0.274547259	0.302208215	31.44173845
C12orf29	Q8N999;Q8N999-3;G3V1X7;Q8N999-2	0.278147886	0.460289911	0.369218898	30.24007861
C12orf43	F5H7W8;Q96C57;F5H3K2;F5H8B7;E7ENF1;G5EA44	0.184057576	0.199516167	0.191786872	28.91492685
C12orf45	Q8N5I9;A0A087WT30;J3KN91	0.534462824	0.392313252	0.463388038	29.41618004
C14orf166	Q9Y224;G3V4C6;G3V4E7;H0YJB9	0.000370801	0.023566404	0.011968602	33.25727399
C15orf39	H3BMJ2;Q6ZRI6-2;Q6ZRI6	0.239468743	0.403747727	0.321608235	28.87850285
C17orf59	Q96GS4	0.315765776	0.016064495	0.165915135	26.94891281
C17orf85	NA	0.103297093	0.352275998	0.227786546	28.1247139
C19orf43	Q9BQ61;K7ELS0;K7ERU7;K7EN60	0.199585136	0.032952535	0.116268835	30.73527781
C19orf52	Q9BSF4;K7ENF5	0.02124739	-0.089007515	-0.033880063	28.69712944
C1orf122	Q6ZSJ8;Q6ZSJ8-2	0.344757577	0.356889933	0.350823755	29.39351006
C1orf123	Q9NWV4	0.314051851	0.320707018	0.317379435	31.40498193
C1orf52	Q8N6N3;Q8N6N3-2;Q8N6N3-3	0.016832486	-0.003583324	0.006624581	30.65905285
C1QBP	Q07021;I3L3Q7;I3L3B0	-0.182438202	-0.223042994	-0.202740598	32.54065323
C1QBP	Q07021;I3L3Q7;I3L3B0	-0.191540778	0.185736507	-0.002902135	31.52869987
C1QBP	Q07021;I3L3Q7;I3L3B0	-0.052536075	-0.248599877	-0.150567976	33.04225858
C1QBP	Q07021;I3L3Q7;I3L3B0	0.0078637	0.023919791	0.015891746	32.33301697
C20orf27	Q9GZN8-2;Q9GZN8;H7BYU9	-0.367159188	-0.308706711	-0.337932949	30.79740556
C21orf33	NA	-0.221598141	-0.078039957	-0.149819049	32.06339312
C21orf59	P57076;C9JX57;D3DSE6;C9J818;F8VZ95;H7BZW1;H7C2R6;Q9NX33	0.139331929	0.148949872	0.1441409	30.54137357
C2CD5	Q86YS7-2;Q86YS7-3;Q86YS7-4;Q86YS7-5;Q86YS7;H0YGU7;H0YFC4;H0YFE9	0.608535468	0.656949073	0.632742271	28.9703289
C2orf47	Q8WWC4;H7C0V0	0.470175668	0.354361609	0.412268639	30.87225247
C2orf49	Q9BVC5;C9J4K0;Q9BVC5-2	0.146505465	0.02321899	0.084862227	29.96052806
C4orf27	Q9NWY4;A8MVJ9	-0.080172371	-0.421589911	-0.250881141	30.79950142
C5orf22	Q49AR2;Q49AR2-2;E5RFG1;B4DR92;E5RHP8;Q49AR2-3	0.321360022	0.359046638	0.34020333	28.29202334
C5orf51	A6NDU8;A0A0C4DGW6	0.174181859	0.156342583	0.165262221	29.91444906
C7orf50	Q9BRJ6;C9JQV0;H7C0T1;H7C2R9	-0.03953622	-0.219293341	-0.129414781	29.7498539
C8orf33	Q9H7E9;Q9H7E9-2	-0.008981486	-0.217521141	-0.113251313	30.47164281
C9orf142	Q9BUH6;Q9BUH6-2	0.166652804	-0.353145346	-0.093246271	29.40070724
C9orf64	Q5T6V5;Q5T6V7;Q5T6V6	0.319097355	-0.022750728	0.148173314	28.513062
C9orf78	Q9NZ63	0.041499992	0.092735169	0.067117581	30.6783975
CA2	P00918;E5RID5;E5RK37	-0.448988785	-0.371732424	-0.410360605	35.43863487
CAB39	Q9Y376;A0A087X0K1;B7ZBJ4;Q5TAW7;Q9H9S4;B7ZBJ5	-0.619559	-0.715958397	-0.667758698	30.63487212
CACTIN	Q8WUQ7;Q8WUQ7-2	0.049244854	0.343087549	0.196166202	27.16801675
CACUL1	Q86Y37;Q86Y37-2;Q86Y37-4	-0.552900404	-0.516743491	-0.534821947	28.07566961
CACYBP	Q9HB71;Q9HB71-3;Q9HB71-2;B2ZWH1	0.345398173	0.343247026	0.3443226	34.35771116
CAD	F8VPD4;P27708;H7C3Z5;H7C2E4;H7BZB3	0.272728304	0.253276043	0.263002173	34.53515116
CALD1	E7EX44;Q05682-5;Q05682-3;E9PGZ1;Q05682-4;Q05682-6;Q05682-2;Q05682;C9J813;C9JEK3	0.07575392	0.045585183	0.060669552	31.08124574
CALM2;CALM1;CALM3	P0DP25;P0DP24;P0DP23;H0Y7A7;E7ETZ0;E7EMB3;M0QZ52;F8WBR5;G3V479;Q96HY3;G3V361;G3V226;P27482	-0.044755933	0.012070044	-0.016342944	35.19548734
CALR	P27797;K7EJB9;K7EL50	-0.197676922	-0.117410793	-0.157543857	34.23025258
CALU	O43852;O43852-3;O43852-2;O43852-4;O43852-5;O43852-9;O43852-15;O43852-6;H0Y875;O43852-10;O43852-13;O43852-14;O43852-11;O43852-8;O43852-12;O43852-7	-0.186089866	-0.143119415	-0.16460464	32.56817659
CAMK1	Q14012;C9JES6;H7C071;F8W6S9;A0A087WUR6;Q8IU85-2;Q8IU85	-0.118406266	-0.312269529	-0.215337897	29.22524707
CAMK2D	Q13557-11;Q13557-6;Q13557;Q13557-10;E9PBG7;Q13557-12;D6R938;Q13557-8;E9PF82;Q13557-9;Q13557-4;Q13557-3;Q13557-5;H0Y9J2;H0Y9C2;Q9UQM7;H7BXS4;Q9UQM7-2;E7EQE4;E9PBE8;D6RHX9	-0.244724962	-0.144099978	-0.19441247	29.55883376
CAMLG	P49069	0.008983207	-0.057822457	-0.024419625	28.6632096
CAMSAP1	Q5T5Y3-2;Q5T5Y3;Q5T5Y3-3	0.296668674	-0.078261129	0.109203773	27.98811569
CAMSAP2	Q08AD1-2;Q08AD1-3;Q08AD1;H0YE13	-0.63293081	-0.733869523	-0.683400166	28.61563759
CAND1	Q86VP6;Q86VP6-2;A0A0C4DGH5;H0YH27;Q86VP6-3;F5H6I6	0.059393334	0.085402222	0.072397778	33.84961732
CAND2	O75155;O75155-2;F8WBB8;C9JH00	0.585133235	0.476614505	0.53087387	29.14850362
CANX	P27824;P27824-2;P27824-3;H0Y9Q7;D6RGY2;D6RDP7;D6RFL1;D6RB85;H0Y9H1;D6RAU8;D6RAQ8;D6RHJ3;D6RD16	-0.433403412	-0.393464873	-0.413434143	34.05447515
CAP1	Q01518;Q01518-2;Q5T0R1;Q5T0R4;Q5T0R3;Q5T0R2;Q5T0R9;Q5T0R7;Q5T0R6;Q5T0R5;Q5T0S3;Q5T0R8;P40123-3	-0.179778107	-0.09078568	-0.135281893	33.77269516
CAP1	Q01518;Q01518-2;Q5T0R1;Q5T0R4;Q5T0R3;Q5T0R2;Q5T0R9;Q5T0R7;Q5T0R6;Q5T0R5;Q5T0S3;Q5T0R8;P40123-3	-0.179778107	-0.105325003	-0.142551555	32.86198845
CAPN1	P07384;E9PL37;E9PRM1;E9PLX0;E9PJJ3;E9PLC9;E9PMC6;E9PJA6;E9PSA6;E9PQB3;E9PIA9	-0.160693375	-0.295940056	-0.228316716	29.17404302
CAPN2	P17655;P17655-2	-0.205064327	-0.603635266	-0.404349796	28.62507935
CAPN2	P17655;P17655-2	-0.55402343	-0.679067085	-0.616545258	29.27488422
CAPNS1	K7ELJ7;A0A0C4DGQ5;P04632;K7EIV0;A0A075B7C0;U3KQE2;K7EM73;K7EKD8;U3KPR7;K7ES78;K7EMQ1;Q96L46	-0.276707178	-0.548199674	-0.412453426	29.89344311
CAPRIN1	Q14444-2;Q14444;G3V153;E9PLA9	0.047558559	-0.047319109	0.000119725	33.22203128
CAPZA1	P52907	-0.280640736	-0.158022964	-0.21933185	32.70229467
CAPZB	B1AK88;B1AK87;P47756-2;P47756;B1AK85	-0.103802775	-0.329199692	-0.216501234	32.81064447
CARHSP1	Q9Y2V2;H3BSW7;H3BUY4;H3BPY5;H3BNU9;H3BTK3;I3L3X8	-0.220362805	0.091833783	-0.064264511	30.90972551
CARM1	Q86X55-1;Q86X55;Q86X55-2;K7EQA8;K7EK20;K7EPK1;K7EQB9	-0.058813907	-0.310119831	-0.184466869	31.21535174
CARS	P49589-3;B4DKY1;P49589-2;P49589;E9PRS8;E9PLP0;C9JLN0	0.391105816	0.231237606	0.311171711	31.62067286
CARS2	Q9HA77;H0YFF0;A0A087WWV1;H0YFV1;F5H623;F5H579	-0.740016594	-0.438778078	-0.589397336	29.53418954
CASC3	O15234;J3KSY7	-0.313837185	-0.38260738	-0.348222283	29.24695842
CASC5	Q8NG31-2;Q8NG31;H0YCZ2;E9PPJ1;Q8NG31-3;Q8NG31-4;H0YEY7	0.410932844	0.18454444	0.297738642	29.08643875
CASK	O14936-3;A0A2U3TZM4;A0A2R8YE77;A0A2U3TZM1;A0A2U3TZN6;Q5JS74;O14936-4;O14936-6;O14936-2;O14936;A0A2R8YEK3;A0A2R8Y6F8;A0A2R8YFN5;A0A2R8YGH2;A0A2R8Y4K4;A0A2R8Y472;A0A2R8YEJ7;A0A2R8Y3B3;A0A2R8Y6D8	-0.594760316	-0.257058054	-0.425909185	28.15797965
CASP2	P42575;P42575-2;C9JRR9;A0A087WYM1;P42575-3	-0.419893116	-0.421386033	-0.420639574	28.41393407
CASP3	P42574;A8MVM1;C9JXR7	0.270728946	0.092089511	0.181409229	29.31507746
CASP7	P55210;Q5SVL2;A0A0A0MRL7;P55210-4;P55210-3;P55210-2	0.398921837	0.302246623	0.35058423	29.14899762
CAST	P20810-6;P20810-7;P20810-10;P20810-5;P20810-9;A0A0C4DGB5;B7Z574;P20810;P20810-2;P20810-8;P20810-4;E9PCH5;E7EVY3;E7ES10;H0Y9H6;E9PDE4;E7EQ12;H0Y7F0;A0A0A0MR45;E7EQA0;H0YD33;F8W7E0;H0Y944;H0YA91;E9PSG1;A0A0C4DGD1;D6RAA8;D6RC54;E7EN75;D6RGF7;D6RBR1;E7EQK6	-0.03824304	-0.12290274	-0.08057289	29.56615143
CAST	P20810-6;P20810-7;P20810-10;P20810-5;P20810-9;A0A0C4DGB5;B7Z574;P20810;P20810-2;P20810-8;P20810-4;E9PCH5;E7EVY3;E7ES10;H0Y9H6;E9PDE4;E7EQ12;H0Y7F0;A0A0A0MR45;E7EQA0;H0YD33;F8W7E0;H0Y944;H0YA91;E9PSG1;A0A0C4DGD1;D6RAA8;D6RC54;E7EN75;D6RGF7;D6RBR1;E7EQK6	-0.24205593	-0.354790717	-0.298423324	30.53287188
CAT	P04040	-0.106977111	-0.006692278	-0.056834695	31.3589344
CBFB	Q13951;Q13951-2;J3KS23;J3KRT0;H3BSC0	-0.72246778	-0.753458977	-0.737963378	29.35089747
CBFB	Q13951;Q13951-2;J3KS23;J3KRT0;H3BSC0	-0.987817585	-0.896966219	-0.942391902	29.21393852
CBFB	Q13951;Q13951-2;J3KS23;J3KRT0;H3BSC0	-0.72246778	-0.665178696	-0.693823238	29.0552508
CBFB	Q13951;Q13951-2;J3KS23;J3KRT0;H3BSC0	-0.987817585	-0.764545798	-0.876181692	28.85916252
CBL	A0A0U1RR39;A0A1B0GW38;A0A0U1RQX8;P22681;A0A2R8YDW4;C9JU85;A0A2R8Y7I2;B5MC15;A0A2R8Y8D8;A0A2R8Y5E1;A0A2R8YFD4;H0Y3L9;Q13191-3;Q13191-2;Q13191	-0.699807525	-0.420544915	-0.56017622	28.20853043
CBR1	P16152;E9PQ63;A8MTM1;P16152-2	0.502374063	0.399548173	0.450961118	32.64917088
CBR3	O75828	0.082548209	0.373388718	0.227968463	28.94495265
CBS	P0DN79;P35520;P35520-2;C9JMA6;H7C2H4;H7C1W6;H7C2W0	-0.073495382	-0.165397234	-0.119446308	31.51061153
CBX3	Q13185;S4R2Y4;C9JMM0;B8ZZ43;P45973	-0.12739577	0.165971922	0.019288076	31.33836174
CBX4	O00257;O00257-3	-0.542028358	-0.251065105	-0.396546731	27.53212585
CBX5	NA	0.106991969	0.158830285	0.132911127	30.81410122
CC2D1A	Q6P1N0-2;Q6P1N0;K7EMP1;K7EJY5	1.037854393	0.976989647	1.00742202	30.68813674
CCAR1	Q8IX12-2;Q8IX12;A0A0C4DGG8;F5H2E6;F5H1H2;F5H3E1;F5H7M9;H0YFJ7	0.206755647	0.191818728	0.199287187	31.46942425
CCAR1	Q8IX12-2;Q8IX12;A0A0C4DGG8;F5H2E6;F5H1H2;F5H3E1;F5H7M9;H0YFJ7	0.192882834	0.137859127	0.16537098	31.23817301
CCAR2	Q8N163-2;Q8N163;G3V119;H0YB24;E5RHJ4;H0YC69;E5RFJ3;H0YC58;E5RGU7;A0A087X2B6	0.206752963	0.303823829	0.255288396	32.6856912
CCBL2	Q6YP21-3;Q6YP21;A0A0A0MRN7;Q6YP21-2	0.61478743	-1.045096864	-0.215154717	29.08524482
CCDC12	J3KR35;Q8WUD4;C9JUN5;S4R331	0.865275502	0.625302971	0.745289236	30.59235287
CCDC124	Q96CT7;M0R2F5	-0.294297755	-0.271112199	-0.282704977	32.98367818
CCDC134	Q9H6E4;B0QY51	-0.443321116	-0.277889777	-0.360605447	29.6359272
CCDC186	H0Y7V5;Q7Z3E2	0.040727624	0.134111275	0.08741945	26.96361478
CCDC22	O60826	-0.09743727	-0.036957354	-0.067197312	29.25983143
CCDC25	Q86WR0;Q86WR0-2;G3V121;B7Z2L8	0.221832523	-0.065232178	0.078300173	29.11796729
CCDC28A	B4DUJ5;Q8IWP9	0.119589712	0.169912698	0.144751205	27.30886586
CCDC43	Q86WV7;Q96MW1;Q96MW1-2;K7ER24	0.255397027	0.388154527	0.321775777	31.11692651
CCDC47	Q96A33;Q96A33-2;A0A087WYW6;J3QR89	0.177382737	0.190314308	0.183848523	32.08560212
CCDC51	Q96ER9;C9JSW8;Q96ER9-2;C9JPZ8	0.701513708	0.571082999	0.636298353	29.06571897
CCDC58	Q4VC31;C9JQ41;H7C525;C9JBU9	0.497692525	0.418202519	0.457947522	31.31346289
CCDC6	Q16204	0.171776677	0.317948977	0.244862827	31.93368276
CCDC8	Q9H0W5	0.384112716	0.614082416	0.499097566	27.2369264
CCDC85C	A6NKD9;G3V4C8;H0YJY5;H0YJE0	-0.348264704	-0.22170272	-0.284983712	29.03502846
CCDC86	Q9H6F5;Q9H6F5-2	-0.126862675	0.432734415	0.15293587	30.15429382
CCDC88A	Q3V6T2;Q3V6T2-3;Q3V6T2-2;Q3V6T2-4;A0A2R8Y7B1;Q3V6T2-5;A0A2U3TZV9;A0A2R8Y4X4;A0A2R8Y4W8;A0A2R8YG73;A0A2R8YGU1;A0A2R8YG52;A0A2R8Y885;A0A2R8YCU9;A0A087WXD9;A0A2R8Y820;H7C2C6;H0Y470;A0A2R8Y5D7;H0Y7U8;A0A2R8Y4Z5;A0A2R8Y7D9;A0A2R8Y6B2;H0Y7K3;A0A2R8YDS8;A0A2R8Y7D4;A0A2R8YD81;A0A2R8Y846;A0A2R8Y7L3;A0A2R8Y4C6;A0A2R8YD99;A0A2R8Y802;A0A2R8YCW0	0.255778126	-0.011103476	0.122337325	28.94095961
CCDC97	Q96F63	0.400924762	0.21023193	0.305578346	28.78231303
CCNA2	P20248	0.231087992	0.301765919	0.266426956	29.98916753
CCNB1	P14635-2;P14635;E9PC90;D6RHI0;H0YA62	0.59230113	0.493884385	0.543092757	31.51212438
CCNB2;CCNB2V	O95067;H1UBN3;H0YMP3	0.375768383	0.147816397	0.26179239	29.47177887
CCNH	D6RHI7;D6RG18;A0A2R8YEM2;P51946	0.677959055	0.222738753	0.450348904	27.46858101
CCNK	O75909;O75909-4;G3V5E1;O75909-1;G3V2Q3;O75909-2;G3V235	0.253301775	0.089632027	0.171466901	29.89497916
CCNT1	O60563	-0.118837945	0.145881586	0.013521821	28.45249748
CCT2	P78371;P78371-2;F5GWF6;F8VQ14	0.225321144	0.287365695	0.256343419	35.96064949
CCT3	P49368;P49368-2;B4DUR8;E9PRC8;Q5SZX6;E9PM09;Q5SZX9;Q5SZW8;E9PQ35	0.203167617	0.206559494	0.204863556	33.32285055
CCT4	P50991;P50991-2	0.200421934	0.226908396	0.213665165	36.18456713
CCT5	P48643;B7ZAR1;E9PCA1;E7ENZ3;P48643-2;D6RIZ7;H0Y914	0.182920143	0.204908773	0.193914458	35.81651052
CCT6A	P40227;P40227-2;Q92526;Q92526-2;J3KRI6	0.211855233	0.274423391	0.243139312	35.55139923
CCT7	Q99832;Q99832-3;Q99832-4;Q99832-2;F8WAM2;F8WBP8;A0A0D9SG95	0.195739309	0.167401659	0.181570484	35.75118637
CCT8	P50990;P50990-2;P50990-3;H7C4C8;H7C2U0	0.216738318	0.20240213	0.209570224	36.37370555
CCZ1B;CCZ1	P86790;P86791;F8WD66	-0.052178315	-0.001272122	-0.026725218	28.94385195
CD2AP	Q9Y5K6	-1.435742239	-1.457393368	-1.446567804	31.90955194
CD2BP2	O95400	0.094254584	0.056362896	0.07530874	30.66906516
CD44	P16070;P16070-12;H0YD13;P16070-8;P16070-7;P16070-5;P16070-6;P16070-4;P16070-17;P16070-3;P16070-16;P16070-10;P16070-11;P16070-13;P16070-14;P16070-18;H0Y2P0;H0YCV9;H0Y5E4;P16070-15;P16070-9;H0YDW7;H0YE40;H0YD17;H0YDX6;J3KN83;E9PKC6;P16070-19;Q86UZ1	0.218177879	0.23639751	0.227287694	31.0524683
CD81	E9PJK1;E9PRJ8;H0YDL9;H0YDJ9;E9PIF1;A6NMH8;P60033;E9PM31;H0YEE2	-0.374407897	-0.34083429	-0.357621093	30.09660403
CDAN1	Q8IWY9-1;Q8IWY9;H3BM60;A0A2R8Y5C2;H3BPZ6	0.146454282	0.101249743	0.123852012	27.82000008
CDC123	O75794;X6RA30;X6RF82;X6RKY7;H7BZW7	0.039524931	0.55125016	0.295387546	29.67355347
CDC16	Q5T8C6;Q13042-4;Q13042-3;Q13042-2;Q13042	-0.006976396	-0.194863543	-0.100919969	29.69811201
CDC20	Q12834	0.064124301	0.339862933	0.201993617	28.65371227
CDC23	Q9UJX2;Q9UJX2-3;Q9UJX2-2;D6RBY8;D6RCF8;H0Y936	0.013328429	0.101818334	0.057573382	29.06157173
CDC27	G5EA36;P30260;P30260-2;F6QPS0;I3L394;I3L328;I3L3H6;K7EMA6;I3L3G1;I3L2Z8;E9PRZ6;I3L225	0.162074048	0.183082881	0.172578464	30.77332982
CDC34	P49427;U3KQP9;U3KQ77;U3KPV8	-0.080152048	-0.073745626	-0.076948837	29.51334251
CDC37	Q16543;K7EQA9;K7EL68;K7EKQ2;K7EIU0	-0.048026099	0.044274336	-0.001875881	33.57720551
CDC42	P60953;Q5JYX0;P60953-1	-0.158158098	-0.173926801	-0.166042449	32.81540332
CDC42BPB	Q9Y5S2;H0YLY0;A0A0U1RRC3	0.073891607	-0.543319327	-0.23471386	28.41997972
CDC5L	Q99459	0.393197386	0.458231061	0.425714224	32.82381472
CDC73	Q6P1J9;A0A1B0GUB2;A0A2R8YHB3;A0A2R8Y640	0.227763252	0.239433722	0.233598487	31.0935241
CDCA3	J3KMY0;Q99618;F5GX58;F8WDL1	0.5192747	0.413563654	0.466419177	29.02635552
CDK1;CDC2	P06493;A0A024QZP7;A0A087WZZ9;E5RIU6;P06493-2;A0A2R8YEB7	-0.030696093	-0.099191402	-0.064943748	33.5566339
CDK11B;CDK11A	P21127;P21127-8;A0A0D9SER5;A0A0D9SEI3;Q5QPR3;Q9UQ88-3;P21127-2;Q9UQ88-2;P21127-3;A0A0D9SEN2;Q9UQ88;Q9UQ88-4;P21127-6;P21127-12;P21127-10;Q5QPR4;P21127-5;P21127-4;P21127-9;Q9UQ88-10;Q9UQ88-5;Q9UQ88-9;E9PFJ2;E7ESP2;J3KS35;Q9UQ88-8;A0A087X1I0;A0A087WYI9;Q5QPQ9;Q13882	0.363949531	0.153757163	0.258853347	30.50934696
CDK12	Q9NYV4-2;Q9NYV4;J3QSD7;Q9NYV4-3;H0YLT2	0.275911362	0.232898862	0.254405112	29.69145955
CDK2	G3V5T9;P24941-2;P24941;E7ESI2;G3V317;K7EJ83	0.071471318	-0.129663935	-0.029096309	31.10191522
CDK4	P11802;F8VYH9;F8VTV8;F8VWX7;F8VZZ0;F8VZ51;P11802-2;F8W1L8;Q96BE9;F8VYY1;F8VXD2;F8VZ13	0.023870061	-0.12378639	-0.049958165	32.65661833
CDK5	Q00535;Q00535-2	0.233640088	0.163691759	0.198665924	29.50440191
CDK5RAP2	Q96SN8-4;Q96SN8-3;Q96SN8-2;Q96SN8;A0A0A0MRG9;F8WCI3;B1AMJ5;F8WF55;Q5JTU8;F8WBJ0	0.479109611	0.114108656	0.296609134	29.0779894
CDK5RAP3	Q96JB5;Q96JB5-4;J3QQY1;J3QS62;J3QL86;Q96JB5-2;J3KRK4;J3KS63;J3QL95;J3KRI2;J3QRM1;Q96JB5-3;J3KTA5	0.187881891	-0.024781466	0.081550213	29.38111964
CDK6	Q00534	-0.789338077	-0.845855708	-0.817596893	30.09439829
CDK7	D6RAD4;P50613;D6R9G1;D6RFL0;D6RGG9;D6RI01;D6R9Z2;D6RF14;D6RIG9;D6REC6	0.4398358	0.565504981	0.502670391	28.89262403
CDK9	P50750-2;P50750;X6RE90	0.452157061	0.010898248	0.231527654	28.89027903
CDKAL1	Q5VV42-2;Q5VV42	0.137525171	0.13400373	0.13576445	28.80915014
CDKN2A	NA	-0.646134794	-2.041383028	-1.343758911	25.65743248
CDKN2A	NA	-0.437471097	-1.080402814	-0.758936956	29.23293686
CDKN2A;CDKN2B	J3QRG6;P42771;P42771-4;K7ES20;K7ENC6;P42771-2;P42772;P42771-3	-0.231781722	-0.217654006	-0.224717864	33.08220005
CDKN2AIP	Q9NXV6;J3KNE1;D6RGD2	0.128205799	0.157976175	0.143090987	30.49301652
CDKN2C	P42773	0.202734866	-0.272302638	-0.034783886	28.40556423
CDS2	O95674	0.128325374	-0.144921409	-0.008298018	28.69239569
CDV3	Q9UKY7;Q9UKY7-2;D6R9V8;H0Y8K3;D6RFH2;Q9UKY7-3;D6RDN0;D6RAV0	0.043254819	0.219137968	0.131196394	32.66725909
CDV3	Q9UKY7;Q9UKY7-2;D6R9V8;H0Y8K3;D6RFH2;Q9UKY7-3;D6RDN0;D6RAV0	-0.046334572	0.113996752	0.03383109	31.23633091
CECR5	Q9BXW7;Q9BXW7-2;A8MYZ9	0.440381113	0.290328265	0.365354689	29.8604407
CENPE	A0A087X0P0;Q02224-3;Q02224-2;Q02224;D6RBW0	0.333276937	0.297922459	0.315599698	29.21005298
CENPF	P49454;A0A087WTY4	0.173765776	0.39819342	0.285979598	30.24402372
CENPH	Q9H3R5;B3KVZ3;H0Y9E6;D6RBJ6	-0.502075005	-0.482928202	-0.492501603	27.55646315
CENPU;MLF1IP	NA	-0.036476658	-0.684104414	-0.360290536	28.44345878
CEP131	I3L2J8;Q9UPN4-3;Q9UPN4-2;Q9UPN4	0.360885979	0.542863259	0.451874619	27.23516513
CEP170	Q5SW79;Q5SW79-2;Q5SW79-3;H0Y2V6;H0Y4T4;E7EWM2;E7EMW0;E5RGW7;E5RG47;Q96L14;E5RIH6;E5RJT5;E5RFU8;H0YB66;H0YB92	0.509274375	0.54543491	0.527354643	31.366023
CEP350	Q5VT06	0.441908224	0.47695791	0.459433067	27.57287441
CEP41	Q9BYV8-5;Q9BYV8-2;Q9BYV8;F8WF85;C9J6R3;C9J9X8;C9JCX6;C9JXA0;Q9BYV8-3	0.122192734	0.338449127	0.23032093	27.6503253
CEP55	Q53EZ4;H0Y432;Q53EZ4-2	0.394589741	0.376085016	0.385337378	29.11790379
CEP85	H7BZW2;Q6P2H3-4;Q6P2H3-2;Q6P2H3;Q6P2H3-3	0.302307526	0.290342268	0.296324897	29.50106718
CERS2	Q96G23;Q5SZE1;Q5SZE3;H0YKH6;Q5SZE4;H0YNU7;Q5SZE2;H0YLQ6	-0.043777703	-0.079292959	-0.061535331	31.11334181
CFAP20	Q9Y6A4;H3BPA3	0.136019834	-0.020225321	0.057897257	30.75164938
CFDP1	Q9UEE9;Q9UEE9-2	-0.254534963	-0.918937656	-0.586736309	29.76602832
CFL1	P23528;G3V1A4;E9PP50;E9PK25;E9PQB7;E9PLJ3;E9PS23	-0.454335241	-0.457234947	-0.455785094	34.96109276
CFL2	Q9Y281;Q9Y281-3;F8WDN3	-0.513721308	-0.37830041	-0.446010859	31.57314353
CGGBP1	Q9UFW8;C9JUJ0	-0.011546593	-0.094756997	-0.053151795	29.71117636
CHAC2	Q8WUX2	0.21057692	0.129263725	0.169920323	29.54522408
CHAF1A	Q13111;Q13111-2;Q13111-3	0.082660864	0.307076833	0.194868848	28.39268024
CHAF1B	Q13112	0.136569909	0.180240712	0.15840531	30.50675025
CHAMP1	Q96JM3	0.027176793	0.102398704	0.064787749	28.2831526
CHCHD2;CHCHD2P9	Q9Y6H1;Q5T1J5	-0.696405445	-0.728731158	-0.712568302	31.42175912
CHCHD3	C9JRZ6;Q9NX63;F8WAR4;A0A286YEX5	0.052269292	0.106673244	0.079471268	32.61474275
CHCHD6	J3QTA6;Q9BRQ6;J3QTB2;H0Y922	0.10889885	-0.064396953	0.022250948	28.02481226
CHD1	O14646-2;O14646;A0A1B0GTU9;O14647-2;O14647;H0Y8V4;A0A087WVF4	-0.0129047	-0.068349621	-0.040627161	29.96101766
CHD1L	Q86WJ1;Q86WJ1-2;A0A0A0MSH9;Q86WJ1-4;Q86WJ1-3;A0A0A0MRH8;Q86WJ1-5;A0A087WTM4;A0A087WWW4;A0A1W2PP16;A0A087WZM7	0.092204619	-0.142215569	-0.025005475	30.34272086
CHD4	A0A2R8Y521;A0A2U3TZM0;A0A2R8YFK9;A0A2R8Y5J0;Q14839;A0A0C4DGG9;A0A2R8Y212;F5GWX5;A0A2R8Y425;Q14839-2;A0A2R8YFD8;A0A2R8YD40;A0A2R8YDJ9;A0A2R8Y4X2;A0A2R8Y8C1;A0A2R8YDW2;A0A2R8YER1;A0A2R8Y5Z7;A0A2R8Y685;A0A2R8Y8B3;A0A2R8Y7I0;A0A2R8Y7M9;A0A2R8Y5M9;Q8TDI0;A0A2R8YE38;K7EMY3;A0A2R8Y445;F5H6N4;F2Z2R5;H7C0J3;H7C3H7;I3L229;A0A2R8Y7X1;K7EPV1;K7ESA5;F6T542;A0A2R8Y6G9;A0A2R8Y795	0.034717404	-0.12647772	-0.045880158	31.37327304
CHD8	Q9HCK8;A0A2R8Y840;Q9HCK8-2;H0YJG4;A0A2R8Y4P3;A0A2R8Y808;A0A2R8YFT4;H3BTW3;G3V2T9;A0A2R8YFI9;H0YJA4	0.557862816	0.52754625	0.542704533	30.58064792
CHEK1	J3KN87;E7EPP6;O14757-2;O14757-3;O14757;E9PPA5;E9PJI4;E9PKQ3;A0A087WY91;A0A087WT52	0.206075554	-0.154080579	0.025997488	28.47322934
CHERP	Q8IWX8;J3QK89	0.057153726	0.069871485	0.063512605	31.13368774
CHM	P24386;P26374	-0.995403622	-1.067339222	-1.031371422	26.82800341
CHMP2A	O43633;M0R1L7;M0R1T5;M0QXX8	-0.231720424	-0.415241457	-0.32348094	29.03393297
CHMP4B	Q9H444;P59074;Q96CF2	0.198883472	0.209652709	0.20426809	32.12043566
CHMP5	Q9NZZ3;Q9NZZ3-2	-0.464661809	-1.260693345	-0.862677577	30.8748419
CHMP7	Q8WUX9;E5RJI3;E5RIU9;Q8WUX9-2;E5RFR8	0.4295356	0.4436736	0.4366046	27.6127306
CHMP7	Q8WUX9;E5RJI3;E5RIU9;Q8WUX9-2;E5RFR8	0.431941794	0.525853986	0.47889789	27.86217569
CHORDC1	Q9UHD1;Q9UHD1-2;E9PPQ5;E9PIZ4;E9PSD5;E9PHZ2;E9PL00;E9PIF7	-0.043062652	0.166705338	0.061821343	33.65687358
CHP1	Q99653;H0YNG9;H0YKE7;F5GX29;H0YLY7;H0YLX1	-0.117346158	-0.073209421	-0.09527779	30.08720764
CHUK	O15111	-0.152245754	-0.122107442	-0.137176598	30.53128863
CIAO1	O76071	0.039820439	0.093710188	0.066765314	29.83999225
CIAPIN1	Q6FI81;H3BV90;H3BT65;Q6FI81-3;H3BUG4;H3BPG7;H3BQ23;Q6FI81-2;H3BTZ8	0.231783783	0.23212877	0.231956276	32.28978232
CIRBP	K7ENX8;K7ELV6;K7EJV5;K7ELT6;K7EJV1;K7EMY9;K7EPM4;K7ER40;K7EQR7;D6W5Y5;Q14011;Q14011-2;K7EQX4;K7ENN6;K7EIF7;K7EQL0	0.504029161	0.678101925	0.591065543	30.47798866
CISD1	Q9NZ45	-0.044810546	0.046244761	0.000717107	29.09428494
CISD2	Q8N5K1;A0A2R8Y540;I3L1N9;D6RCF4	-0.056827616	0.034108837	-0.01135939	31.7890454
CIT	O14578;O14578-4;H7BYJ3;O14578-3;O14578-2;H0YGG8	0.249211748	0.180006234	0.214608991	27.96139409
CIZ1	NA	-0.172628367	0.088822206	-0.041903081	29.4007658
CKAP2	Q8WWK9-6;Q8WWK9-5;Q8WWK9;Q8WWK9-4;C9J7Y4;C9J649	0.408953071	0.473735076	0.441344074	30.48115295
CKAP4	Q07065	0.144810963	0.079832918	0.112321941	32.74553025
CKAP5	Q14008-2;Q14008;Q14008-3;E9PQH5;H0YDX5;H0YCF6;H0YEK7	0.229850321	0.164171602	0.197010962	34.28724317
CKB	P12277;H0YJG0;G3V4N7;G3V461;H0YJK0;P06732;G3V2I1	-0.318956445	-0.209720818	-0.264338631	35.70498049
CKMT1A;CKMT1B	P12532;P12532-2;F8WCN3;C9JSQ1;C9J995;C9J8F6;C9JJX8;C9J6W7;C9JT96;P17540	-0.401860034	-0.486675738	-0.444267886	30.6974609
CKS2	NA	0.091351479	0.217337212	0.154344346	29.70963152
CLASP2	E7ERI8;E7EW49;O75122-3	-0.010732796	0.224108692	0.106687948	29.66840956
CLASP2	E7ERI8;E7EW49;O75122-3	0.041113636	0.034873832	0.037993734	30.09859069
CLASP2	E3W994;J3KR49;A0A0U1RQI6;O75122;B3KR06;E7ENG2;O75122-2;D6RBU8;C9J668;H7C4X8;H7C5M8;H7C4M5;H7C4I5	-0.059966404	0.265437961	0.102735779	29.59485899
CLASP2	E3W994;J3KR49;A0A0U1RQI6;O75122;B3KR06;E7ENG2;O75122-2;D6RBU8;C9J668;H7C4X8;H7C5M8;H7C4M5;H7C4I5	-0.005507149	0.139281388	0.066887119	29.95334325
CLASRP	NA	-0.205826965	-0.03269466	-0.119260812	28.01209756
CLCC1	Q96S66-2;Q96S66;Q96S66-4;Q96S66-3;Q5T1P5	0.040309407	0.193383414	0.11684641	29.62293462
CLIC1	O00299	-0.080746101	0.000908682	-0.03991871	34.30880828
CLIC4	Q9Y696;A6PVS0;A0A2R8Y4M1;A0A2R8YGW2;A0A2R8Y615;Q9NZA1-3;O15247;Q9NZA1-2;Q9NZA1;Q96NY7-2;Q96NY7	-0.375604371	-0.390368139	-0.382986255	32.04039943
CLINT1	Q14677;Q14677-3;Q14677-2;H0YD52	0.124458267	0.175907758	0.150183013	32.34167769
CLIP1	P30622-2;P30622-1;P30622;J3KP58;F5H0N7;F5H6A0;F5H1T5;F6VGP8;F5H367;F5H270;Q9UDT6-2;Q9UDT6	0.578815114	0.628420036	0.603617575	31.30939867
CLN6	A0A0S2Z5D0;H3BUV4;A0A1B0GTU6;Q9NWW5;A0A1B0GW73;H3BRN7;H3BNF1;A0A1B0GTV3;H3BTY4;A0A1B0GUD2;H3BUT1;Q9NWW5-2	0.536317687	-0.30280929	0.116754198	28.04313714
CLPB	Q9H078-2;A0A2U3TZY2;Q9H078;Q9H078-3;H0YGM0;Q9H078-5;Q9H078-4;A0A2R8Y602;F5H7A5;A0A2R8Y6R5;F5H392;A0A2R8YDH5;A0A2R8Y7E8;F5GX99	0.347694532	0.116486552	0.232090542	30.69494389
CLPP	Q16740;M0R208;A0A2R8YEF5;M0QYV5	0.199520773	0.205489093	0.202504933	31.39833519
CLPTM1	O96005;O96005-4;O96005-3;K7EQQ1;K7EJ16	-0.113594614	-0.033140105	-0.073367359	29.1137972
CLPX	O76031;H0YM48;H0YK07	0.261888145	0.230952031	0.246420088	30.61704309
CLSPN	Q9HAW4-3;Q9HAW4;E7ESG2;Q9HAW4-2	0.333038942	0.469762017	0.401400479	28.61117396
CLTA	P09496-2;P09496-4;P09496-3;P09496;F8WF69;P09496-5;C9J8P9	0.074295452	0.011356956	0.042826204	31.75900721
CLTB	P09497-2;P09497;H0Y9Q6;D6RJD1	-0.31914245	-0.656129205	-0.487635828	30.37928629
CLTC	A0A087WVQ6;Q00610-2;Q00610;J3KS13;K7EJJ5;J3KRF5;J3KSQ2;J3QL20;F5H5N6	-0.289453905	-0.265145862	-0.277299884	32.06957646
CLTC	A0A087WVQ6;Q00610-2;Q00610;J3KS13;K7EJJ5;J3KRF5;J3KSQ2;J3QL20;F5H5N6	-0.172890607	-0.130200147	-0.151545377	35.06533007
CLUH	I3L2B0;I3L4B5;I3L318	0.418675661	0.4584635	0.438569581	27.6806898
CLUH	I3L2B0;I3L4B5;I3L318	NA	0.3977712	NA	26.76968096
CLUH	K7EIG1;O75153	0.412279581	0.292564995	0.352422288	27.99437007
CLUH	K7EIG1;O75153	0.4058835	0.06597419	0.235928845	27.29248141
CLUH	I3L2B0;I3L4B5;I3L318	0.407801131	0.4610282	0.434414665	28.5296265
CLUH	I3L2B0;I3L4B5;I3L318	0.3969266	0.4319644	0.4144455	28.27083822
CLUH	K7EIG1;O75153	0.40716192	0.350429197	0.378795559	28.79102672
CLUH	K7EIG1;O75153	0.40140505	0.266065895	0.333735473	28.66293855
CMAS	Q8NFW8;Q8NFW8-2;F5H296;F5GYM0	0.438472475	-0.387501723	0.025485376	29.06862173
CMBL	Q96DG6	-0.128374835	-0.177008543	-0.152691689	31.06432804
CMPK1	P30085;P30085-2;Q5T0D2;E9PJD2	-0.379419415	-0.306439924	-0.342929669	32.08530164
CMSS1	C9J384;Q9BQ75-2;Q9BQ75;H7C515	0.342104513	0.164029386	0.25306695	30.01250508
CMTR1	Q8N1G2;H0YCQ1;Q5T7F5	0.394959498	-0.148837431	0.123061034	29.55160326
CNBP	P62633-8;P62633-4	0.041624111	-0.184011843	-0.071193866	30.24189651
CNBP	P62633-8;P62633-4	0.064682064	-0.043904386	0.010388839	30.39685313
CNBP	D6RAT4	0.010368964	-0.334515295	-0.162073166	30.68265857
CNBP	P62633-2;P62633;P62633-7;P62633-3;P62633-5;P62633-6	0.088871797	-0.154671849	-0.032900026	29.9113573
CNBP	D6RAT4	0.033426917	-0.339713293	-0.153143188	30.89477628
CNBP	P62633-2;P62633;P62633-7;P62633-3;P62633-5;P62633-6	0.111929751	-0.069948123	0.020990814	29.96921476
CNBP	P62633-8;P62633-4	0.041161644	-0.043904386	-0.001371371	30.70479563
CNBP	D6RAT4	0.009906497	-0.339713293	-0.164903398	31.14113028
CNBP	P62633-2;P62633;P62633-7;P62633-3;P62633-5;P62633-6	0.088409331	-0.069948123	0.009230604	30.21556876
CNDP2	Q96KP4;Q96KP4-2;J3QKT2;J3QKQ0;A0A087WYZ1;J3KSV5;J3QL02;J3QRD0;J3QLU1;J3QR27;J3QQN6;A0A087WVS2;J3KRD5;J3QRA8;J3KSS4;J3QRH4;J3QRP4	0.371430591	0.158131435	0.264781013	32.02479825
CNNM3	Q8NE01-2;Q8NE01-3;Q8NE01	-0.12201368	-0.08374834	-0.10288101	27.46842341
CNOT1	A5YKK6;A5YKK6-2;A5YKK6-3;A5YKK6-4;H3BNB1;H3BVC9;H3BMZ2;H3BTH2;H3BT18;H3BU44;H3BR89;H3BMH0	-2.882384	-3.7620865	-3.32223525	30.88184907
CNOT1	A5YKK6;A5YKK6-2;A5YKK6-3;A5YKK6-4;H3BNB1;H3BVC9;H3BMZ2;H3BTH2;H3BT18;H3BU44;H3BR89;H3BMH0	-2.702077348	-3.507763061	-3.104920204	31.32365276
CNOT10	Q9H9A5-2;Q9H9A5;Q9H9A5-4;Q9H9A5-3;Q9H9A5-6;E9PCN5;Q9H9A5-5;H7C0K1;H7C1X9	-0.851415836	-1.105057363	-0.978236599	28.11476963
CNOT2	F8VUB4;F8VV52;Q9NZN8-2;Q9NZN8-4;Q9NZN8;H0YHT8;H0YI80;F8VQF4;H0YI11;H0YH84;F8VRS8;F8W145;F8VP97;Q9NZN8-3;Q9NZN8-5	-0.196417146	-0.285523231	-0.240970188	28.80298775
CNOT3	B7Z6J7;O75175;A0A2R8Y7Z8;H7C148;A0A2R8Y4W0;H0Y5X7;H7C3F5;A0A2H2FJL5;A0A2R8Y691	0.393854286	0.179259031	0.286556658	30.27745767
CNOT4	O95628-8;O95628-4;O95628-9;O95628-10;O95628-5;O95628-3;O95628-2;O95628;O95628-7;O95628-6	0.264864072	-0.079133421	0.092865326	28.46408077
CNP	P09543-2;P09543;K7ERC4;C9K0L8;K7ERZ0;K7EN66	0.262842167	0.289869848	0.276356008	30.76831464
COA3	Q9Y2R0;K7EPV0	0.16102105	0.021917115	0.091469083	29.65817915
COA6	X6R5Z6;Q5JTJ3-3;Q5JTJ3;Q5JTJ3-2	0.000693006	0.167566495	0.08412975	29.46979664
COA7	Q96BR5	0.575468477	0.525968557	0.550718517	30.81787818
COASY	Q13057;Q13057-2;K7EN91;K7ES73;K7ESK6;K7EP09;K7EPT0;K7EQ60;K7EPC2	0.07182021	0.154872143	0.113346176	29.35720576
COBLL1	A0A0X1KG75;A0A0D9SG04;Q53SF7-4;Q53SF7-3;Q53SF7-2;Q53SF7;A0A0B4J1Z0	0.177482048	0.204809482	0.191145765	27.97242108
COG3	Q96JB2;Q96JB2-2	0.088051333	0.017591266	0.052821299	28.49943743
COG4	A0A0A0MS45;J3KNI1;Q9H9E3;Q9H9E3-2;H3BMV9;Q9H9E3-3;E9PRT5;H3BSD2;J3QLW1;J3KRB5	0.038639454	-0.371671371	-0.166515959	28.52552414
COG7	P83436	0.07399153	0.135151878	0.104571704	29.86051702
COG8	NA	-0.013180444	0.206190059	0.096504808	27.62040272
COIL	P38432	0.185074473	0.15582411	0.170449291	27.97973462
COL4A3BP	Q9Y5P4-3;Q9Y5P4;Q9Y5P4-2;A0A2R8Y5S9;A0A2R8YEK8;A0A2R8Y7Q9;A0A2U3TZL3;A0A2R8Y5H3;A0A2R8YE59;A0A2R8YE18;A0A2R8Y7C5;A0A2R8YEA4;A0A2R8YFI2;A0A2R8YFA1;A0A2R8YCI0;A0A2R8Y773;H0Y9J1;A0A2R8YDX6	0.05256589	-0.300189205	-0.123811658	28.54322863
COLGALT1	Q8NBJ5;M0QX72;M0QYH0	-0.1112373	-0.184604781	-0.147921041	30.96906819
COMMD9	Q9P000;Q9P000-2;E9PJ95	0.146380085	-0.080482255	0.032948915	30.3490046
COMT	P21964-2;P21964;E7EMS6;E7EUU8;F8WBW9;H7BZ45	-0.009313592	0.01446626	0.002576334	29.50190283
COMTD1	Q86VU5;R4GNF4	0.179312521	0.342735177	0.261023849	27.65405203
COPA	P53621;P53621-2	-0.177060999	-0.113200716	-0.145130858	33.2889468
COPB1	P53618;E9PP73;E9PP63;E9PKQ1	0.059689221	0.013940578	0.036814899	32.41740939
COPB2	P35606-2;P35606;D6RBT6;H0YAC7;D6R997;H0Y938;D6RBZ7;D6RCL6;D6RBG7	0.032322986	0.158509639	0.095416312	32.46790717
COPE	M0QXB4;O14579;O14579-3;O14579-2;M0R061	-0.114851152	-0.105503772	-0.110177462	31.637368
COPG1	Q9Y678;H0Y8X7;H0Y8G2	0.000770335	-0.010303556	-0.004766611	32.32355182
COPG2	Q9UBF2;Q9UBF2-2;H3BS45;F5H1S1;Q92521	-0.211348331	-0.250648911	-0.230998621	30.32048276
COPS2	P61201;P61201-2;B4DIH5;H0YKU5;H0YM03	-0.034599953	0.00879346	-0.012903247	31.28092159
COPS3	Q9UNS2;Q9UNS2-2;C9JLV5;H7C3P9;J3QKR0;K7ES36;J3KTQ1;J3QL22;J3QS85	-0.115830828	-0.045033335	-0.080432082	31.22731213
COPS4	Q9BT78;D6RAX7;D6RFN0;Q9BT78-2;D6RD63	0.100320339	0.082508469	0.091414404	32.50884494
COPS5	Q92905;E5RFS1;E5RG35;E5RK55;E5RHH5;E5RHF2	0.02973205	0.006428604	0.018080327	31.27320334
COPS6	Q7L5N1;E7EM64;H7C3T0	0.055923781	0.032951236	0.044437509	30.8657069
COPS7A	Q9UBW8;F5H7C6;F5GYF7;F5H248;F5H4U8;F5H4Z0;F5H3M6;G3XAP1;F5GXT7	-0.176169991	-0.122566087	-0.149368039	30.96655327
COPS7B	Q9H9Q2;J3KQ34;A0A087X1P5;J3KQ41;Q9H9Q2-3;Q9H9Q2-2;J3QT95;J3QT73;J3KQV6;J3QT67;J3QT66;J3QT69;J3QT50;J3QT43	0.160220205	0.287351449	0.223785827	31.35058898
COPS8	Q99627-2;Q99627;E9PGT6;H7C3S9	-0.183441042	-0.130249372	-0.156845207	30.0313376
COPZ1	F8VVA7;P61923;P61923-4;F8W651;F8VXB1;F8VUC5;F8W156;F8VXR1;F8VYZ4;P61923-5;F8VYK5;P61923-2;P61923-3	-0.371649415	-0.274420264	-0.323034839	31.15711976
COQ3	Q9NZJ6;F6WGP0	0.1353377	0.079447155	0.107392428	28.97472398
COQ5	Q5HYK3;F8VVX6;B4DP72;F8VP53;F8VVW7;Q5HYK3-2	0.634412547	0.202064535	0.418238541	28.8935175
COQ6	Q9Y2Z9-3;Q9Y2Z9;A0A0D9SFJ1;Q9Y2Z9-2;G3V2L5;G3V4A6;G3V434;G3V3A1	0.285863488	0.258833452	0.27234847	28.18251504
COQ9	O75208;H3BNT2;H3BPY0;H3BSJ5;H3BPC6;H3BRC0;H3BPW3;H3BVA5;O75208-2	0.414222558	0.553099997	0.483661278	29.69827789
CORO1C	Q9ULV4;Q9ULV4-2;Q9ULV4-3;B4E3S0;H0YHL7;F8VV53;F8W1H8;F8VUX3;F8VSA4;F8VRE9;F8VTT6;F8VVB7	-0.056748564	-0.232558674	-0.144653619	31.70739364
CORO7;CORO7-PAM16	P57737-3;A0A0A6YYL4;P57737;P57737-4;P57737-2;I3L167;Q9Y3D7;I3L0X9;I3L3T0;I3L1U7;E7EP81;I3NI06;I3L1G9;I3L2Y6;I3L1M1;I3L359;I3L426;I3L442;I3L351;I3L212;A0A0B4J298	-0.156691806	-0.009212698	-0.082952252	30.94815124
COTL1	Q14019;H3BT58	-0.16090374	-0.274769727	-0.217836734	31.13138404
COX17	Q14061;H7C4E5;C9J8T6	-0.30255895	-0.277972687	-0.290265818	30.09651814
COX4I1	P13073;H3BN72;H3BNV9;Q86WV2;H3BPG0;H3BNI5	-0.227694429	-0.28266308	-0.255178754	32.90549751
COX5A	P20674;H3BNX8;H3BRM5;H3BV69;H3BRI0	-0.257899767	-0.290591844	-0.274245806	32.9022603
COX5B	P10606	-0.28800023	-0.190807705	-0.239403968	32.34794147
COX6B1	P14854;K7EQD3	-0.371780306	-0.147651046	-0.259715676	30.57144732
COX6C	P09669	-0.1793663	-0.235926253	-0.207646276	31.44812146
COX7A2	H0UI06;P14406;D6R9C3;D6RIE3;D6RGV5	-0.201569493	-0.183253634	-0.192411563	32.04083058
COX7C	P15954;D6R9Z7	-0.120063396	-0.557042141	-0.338552768	29.94497713
CPD	O75976;O75976-2;J3QQJ4	-0.699131842	-0.566552103	-0.632841973	29.39045792
CPNE1	Q99829;B0QZ18;F2Z2V0;A6PVH9;E7ENH5;Q5JX44;Q5JX58;Q5JX45;Q5JX59;Q5JX60;Q5JX56;Q5JX52;Q5JX61;Q5JX55;Q5JX54;H0Y524;E7EV27;Q5JX57;Q5JX53	0.474166847	0.356764258	0.415465552	31.92870339
CPNE3	O75131;A0A087WYQ3;A0A087WXR6;E5RHZ0;H0YB26;A0A087WUS8;E5RFT7;A0A0G2JMP5;Q9HCH3;E7ENV7;O95741;O95741-2;Q96A23-2;Q86YQ8;Q9UBL6-2;Q96FN4;Q96A23;Q8IYJ1;Q96FN4-2;Q9HCH3-2;Q86YQ8-2;Q9UBL6	-0.749423065	-0.840364091	-0.794893578	32.21801162
CPOX	P36551;P36551-2;H0YA22;D6RER6	-1.256031589	-1.144484935	-1.200258262	31.29715525
CPS1	P31327;P31327-3;P31327-2;Q5R211	-0.441215318	-0.255009651	-0.348112485	28.20224405
CPSF1	Q10570;A0A087X101;E9PIM1	-0.701083515	-0.185065656	-0.443074586	28.69619455
CPSF2	Q9P2I0;H0YJF4	-0.03910519	-0.581290901	-0.310198046	29.42372857
CPSF3	Q9UKF6;G5E9W3	0.341915825	0.446242302	0.394079063	30.18647083
CPSF6	F8WJN3;Q16630-3;Q16630;Q16630-2;F8W084	0.00533021	-0.034317654	-0.014493722	33.01258531
CPSF7	F5H669;Q8N684-2;Q8N684;Q8N684-3;F5H6M0;F5H047;J3QT54;C9J286;C9J323;C9JM38;F5H5B7;F5H1W4;F5H2K8;F5H6P5;F5H6A8;F5GXA3	-0.010692209	-0.057039664	-0.033865936	30.99220124
CPT2	A0A1B0GV75;A0A1B0GTB8;A0A1B0GWC0;A0A1B0GVF3;P23786;A0A1B0GTM0;A0A1B0GUD9	0.51894617	0.259457883	0.389202026	31.16543876
CPVL	Q9H3G5;H7C0X5;C9JLV0;H7C218;C9J6L4;C9JI22	-0.60220004	-0.917793453	-0.759996747	29.29515629
CREB1;CREM;ATF1	NA	0.201741255	0.224379808	0.213060531	30.17960889
CREBBP	Q92793;Q92793-2;I3L466;I3L3I5	-0.425680832	-0.415145792	-0.420413312	29.57299851
CRKL	P46109	-0.294504109	-0.085037296	-0.189770703	31.35943225
CRLF3	Q8IUI8;Q8IUI8-2;J3KST8	0.40618904	0.37134255	0.388765795	30.3108415
CROCC	Q5TZA2;B1AKD8;Q5TZA2-2;A0A087WW81;Q86T23	-0.136811235	-0.085630026	-0.11122063	30.64820026
CRTAP	C9JP16;O75718	-0.191537622	-0.185772157	-0.18865489	29.39222109
CRTC2	Q53ET0;Q5T4K5;H0YDQ8;J3KNE6	0.27207615	0.28163114	0.276853645	28.33539664
CRYZ	Q08257;Q08257-3;A6NP24;C9JH92;Q08257-2	-0.172481955	-0.266775561	-0.219628758	31.76517916
CRYZL1	O95825;C9K0F7;H7C3I5;A6NND8;A6NHJ8;A6NMA8;O95825-2;H7C3S0;C9JQD0;C9JAL0;F8WF64;C9JZK8;H7C338	0.235562766	0.054237677	0.144900222	29.30679773
CS	O75390;B4DJV2;A0A0C4DGI3;F8W4S1;F8W1S4;F8VPA1;F8VPF9;H0YIC4;H0YH82;F8VX68;F8VRP1;F8VTT8;F8VWQ5;F8VRI6;F8VR34;F8VX07;F8VZK9;F8W642;F8W0J2;F8VU34	-0.007689488	-0.008928194	-0.008308841	34.79316151
CSDE1	O75534-2;O75534;O75534-3;O75534-4;E9PLT0;E9PNG3;E9PLD4;E9PJK7;E9PKN4	-0.665080108	-0.617046211	-0.64106316	33.98589122
CSE1L	P55060-3;P55060;P55060-4;P55060-2	0.080709174	0.133748182	0.107228678	34.16249665
CSK	P41240;H3BUM9;H3BN15;H3BU69;K7ENL8;K7ES68;K7EQY5;P42679-3;P42679;P42679-2	-0.082458241	0.192594392	0.055068076	30.93938333
CSNK2A1;CSNK2A3	P68400;E7EU96;A0A2R8YD58;A0A2R8YF43;A0A2R8Y5A0;A0A2R8YFU2;A0A2R8YDP2;Q8NEV1;A0A2R8Y4D6;P68400-2;A0A2R8Y4H0;V9GYA2;A0A2R8YEW1;A0A2R8YDY7;A0A2R8YCK2;A0A2R8Y3W6;A0A2R8Y7T1;A0A087WY74;A0A2R8YF47;V9GY80;A0A2R8YEL7;A0A2R8Y797;A0A2R8YCC9	-0.167307281	-0.355916107	-0.261611694	31.2111417
CSNK2A2	P19784;H3BSA1;H3BV19;H3BNI9	-0.09456277	-0.269172834	-0.181867802	30.42516727
CSNK2B;CSNK2B-LY6G5B-1181;CSNK2B-LY6G5B--991	Q5SRQ6;P67870;Q5SRQ3;N0E472;A0A0G2JM12;N0E644;A0A0G2JM58	0.094397658	-0.112628215	-0.009115278	30.60033325
CSRP1	P21291;E9PS42;E9PND2;E9PP21	0.253937259	0.193168323	0.223552791	29.04338884
CSRP2	Q16527;F8VQR7;F8VW96	-0.626327784	-0.447731303	-0.537029543	29.13553305
CSTB	P04080;A0A1W2PQG6;A0A1W2PS52	-0.42175162	-0.34308775	-0.382419685	33.89930544
CSTF1	Q05048;A0A0A0MSZ9	0.64181517	0.305242016	0.473528593	29.06635306
CSTF2	E9PID8;E7EWR4;P33240-2;P33240;A0A0A0MT56	0.3886249	0.3173368	0.35298085	29.23852575
CSTF2	E9PID8;E7EWR4;P33240-2;P33240;A0A0A0MT56	0.216868774	0.305657329	0.261263051	30.17727347
CSTF2	E9PID8;E7EWR4;P33240-2;P33240;A0A0A0MT56	0.4153673	0.3173368	0.36635205	30.11247742
CSTF2	E9PID8;E7EWR4;P33240-2;P33240;A0A0A0MT56	0.23469704	0.305657329	0.270177184	31.05122514
CSTF2T	Q9H0L4	0.14580305	-0.210430423	-0.032313686	28.79129471
CSTF3	Q12996;H0YE74;E9PLP8;Q12996-2;E9PJ06;Q12996-3	0.514699981	0.732983049	0.623841515	31.36266439
CTBP1	Q13363-2;Q13363;D6RAX2;E7ESU7;E7EPF8;E9PGB1;H0Y8W7;H0Y9M9;E7EUB3	-0.161835215	-0.123989435	-0.142912325	30.76031184
CTBP2	Q5SQP8;P56545;P56545-3;P56545-2;A0A087WYL1	-0.142240559	-0.076625738	-0.109433148	30.7678956
CTCF	A0A2R8Y595;A0A2R8YFL0;P49711;P49711-2	0.262968652	0.271392757	0.267180704	27.04236703
CTDP1	Q9Y5B0;A0A0J9YWB6;Q9Y5B0-4;A0A0J9YWJ4;K7EJD2;A0A0A0MR03;K7EPW4	0.500370172	0.521834831	0.511102502	29.2074672
CTH	P32929;P32929-3;P32929-2	0.899317059	0.842294464	0.870805761	29.67186805
CTNNA1	P35221-2;P35221;G3XAM7;E5RIB1;P35221-3;E5RG03;E5RGY6;E5RHV7;E5RJ41;E5RJL0;E5RIE0;E5RGY7;H0YBB8;E5RJP7;E5RGD2;E5RFM5;E5RFK9;E5RFM3;E5RFG3;E5RIT8;Q9UI47;E5RJZ2	-0.209193648	-0.256885521	-0.233039585	31.0567743
CTNNB1	A0A2R8Y804;A0A2R8Y543;A0A2R8Y750;A0A2R8YCH5;A0A2R8Y7Z0;A0A2R8Y5A3;P35222;A0A2R8Y5C3;B4DGU4;A0A2R8Y6G0;A0A2R8Y5Z1;A0A2R8Y815;E9PDF9;E7EV28;E7EMJ5;C9IZ65	-0.078187794	-0.159390709	-0.118789252	28.94726445
CTNND1	O60716;C9JZR2;O60716-3;O60716-5;O60716-2;O60716-6;O60716-9;O60716-7;O60716-10;O60716-11;O60716-13;O60716-8;O60716-4;O60716-18;O60716-15;O60716-12;O60716-14;O60716-21;O60716-19;O60716-17;O60716-16;O60716-22;O60716-24;O60716-23;O60716-20;O60716-29;O60716-27;O60716-26;O60716-25;O60716-32;O60716-31;O60716-30;O60716-28;E9PKY0;H0YC95;E9PRE2;E9PKL1	0.146707468	0.175933468	0.161320468	31.80679231
CTPS1	P17812;P17812-2	0.469531063	0.217601528	0.343566296	32.72542475
CTPS1	P17812;P17812-2	0.4617893	0.218514552	0.340151926	31.09197043
CTPS2	Q9NRF8;H0Y5S6	-0.445637721	-0.068385186	-0.257011453	30.05423546
CTR9	Q6PD62;H0YCE8	0.443741272	0.533644783	0.488693028	30.53063267
CTSB	P07858;E9PR54;E9PJ67;E9PCB3;E9PKQ7;E9PNL5;E9PHZ5;E9PLY3;E9PSG5;E9PQM1;R4GMQ5;E9PS78	-0.47297706	-0.373713153	-0.423345106	28.77647682
CTTN	Q14247;Q14247-3;Q14247-2;H0YEV2;H0YCD9	-0.481427386	-0.432785569	-0.457106478	33.91077541
CTU2	H3BSW6;Q2VPK5;Q2VPK5-3;Q2VPK5-5;H3BNM3;H3BPG4	0.223255865	0.277030729	0.250143297	28.46513271
CUL1	Q13616;A0A0C4DGX4;K7EKM2;A0A286YF31;Q8NI38-2	0.158997391	0.090335134	0.124666263	31.98993727
CUL2	A0A0A0MTN0;Q13617;Q13617-2;Q5T2B5;Q5T2B7	0.336797385	0.144320309	0.240558847	31.10820733
CUL3	Q13618-2;Q13618;Q13618-3;A0A087WTG3;H7C1L6;H7C399;A0A087X1R9	0.277756061	0.227345564	0.252550813	31.71591858
CUL4A	Q13619;A0A0A0MR50;Q13619-2;A0A087WWN2	0.025121327	-0.046646829	-0.010762751	30.48593358
CUL4B	K4DI93;Q13620-1;Q13620;Q13620-3;A6NE76	-0.375941604	-0.299835985	-0.337888794	30.68666155
CUL5	Q93034;H0YCA0;E9PP19	0.215039567	0.050713003	0.132876285	30.72811155
CUTA	O60888-3;O60888;O60888-2;C9IZG4;C9IZQ5	-0.284130977	-0.399580143	-0.34185556	29.52544252
CUTC	Q9NTM9;Q5TCZ7;A0A0B4J226	0.42580459	0.307949207	0.366876899	29.70742176
CUX1	Q13948;P39880-9;Q13948-10;Q13948-2;Q13948-9	0.1792563	0.1887428	0.18399955	29.04931083
CUX1	Q13948;P39880-9;Q13948-10;Q13948-2;Q13948-9	0.242467483	0.236170016	0.239318749	29.40406696
CUX1	A0A2R8Y852;P39880-3;P39880-5;P39880-2;P39880;A0A2R8YDI1;P39880-6;P39880-4;A0A2R8Y8D0	0.1792563	0.18396535	0.181610825	28.30393841
CUX1	A0A2R8Y852;P39880-3;P39880-5;P39880-2;P39880;A0A2R8YDI1;P39880-6;P39880-4;A0A2R8Y8D0	0.242467483	0.217175977	0.22982173	28.72379726
CWC15	Q9P013	0.398574184	0.434105749	0.416339967	30.34903038
CWC22	B7WP74;Q9HCG8	0.82964698	0.881609542	0.855628261	29.40059584
CWF19L1	Q69YN2;Q69YN2-3;Q69YN2-2;A0A286YF56;A0A0S2Z5Q6;A0A286YEP9	0.072995578	-0.013820274	0.029587652	30.06967843
CXorf57	Q6NSI4;B1AQ74;Q6NSI4-3;Q6NSI4-4	-0.00151001	-0.071623054	-0.036566532	28.29660262
CXXC1	Q9P0U4;Q9P0U4-2;K7EQ21;K7EKZ6;K7EQZ1	0.070825966	-0.141849823	-0.035511929	28.76426044
CYB5A	P00167-2;P00167;P00167-3;J3KNC7	0.192570706	-0.213669447	-0.010549371	31.65856667
CYB5B	H3BUX2;O43169;D6RFH4;J3KNF8;J3QR91	0.174005546	0.221563864	0.197784705	30.43971413
CYB5R1	Q9UHQ9;H7C0R7	0.357523537	-0.101296527	0.128113505	28.87138976
CYB5R3	P00387-2;P00387;P00387-3;B1AHF3	-0.572176936	-0.317594115	-0.444885526	31.40701638
CYC1	P08574	-0.117785776	-0.030451766	-0.074118771	30.58797535
CYCS	C9JFR7;P99999;CON__P62894	-0.62733471	-0.538470422	-0.582902566	33.07326291
CYFIP1	Q7L576;Q7L576-2;A0A0G2JR96;A0A0G2JQT1;Q7L576-3;A0A0G2JQH3;A0A087WVZ5;H0YL50	-0.150476319	-0.107675834	-0.129076076	30.41120087
CYP51A1	A0A0C4DFL7;Q16850;Q16850-2;H7C0D0;C9IYR8	-0.323443665	-0.29945058	-0.311447122	30.92602825
DAD1	F5GXX5;P61803;F5H895;A0A0B4J239	-0.226964795	-0.182916963	-0.204940879	31.54088242
DAG1	Q14118	0.403402493	0.423021713	0.413212103	29.53689216
DAK;TKFC	Q3LXA3;H0YCY6;Q3LXA3-2;E9PJG8;I3L252	-0.055591435	-0.339766745	-0.19767909	28.23145347
DAP3	P51398-2;P51398-3;P51398;V9GZ03;V9GYL9;V9GYA7;V9GZ61;V9GYC9;V9GYW1;V9GYJ9;V9GYF7;V9GY11	0.323783201	0.358873799	0.3413285	31.05618404
DARS	P14868;P14868-2;C9J7S3;C9JLC1;H7C278;C9JQM9;H7BZ35	0.157280041	0.10797946	0.132629751	32.89086069
DARS2	Q6PI48	0.157238282	0.064052646	0.110645464	30.88372608
DAXX	Q9UER7;Q9UER7-3;Q9UER7-4;Q9UER7-2;Q9UER7-5;A0A0G2JJZ4;Q4VX54	0.211952487	-0.010541007	0.10070574	29.11014065
DAZAP1	K7EQ55;K7EK33;Q96EP5;Q96EP5-2;K7EQ02	0.060492383	0.049540104	0.055016244	32.42144512
DBI	P07108;B8ZWD1;A0A0A0MTI5;P07108-3;P07108-2;P07108-4;P07108-5	-0.225834329	-0.225682792	-0.22575856	32.28914432
DBN1	Q16643;Q16643-3;D6RFI1;D6R9W4;Q16643-2;D6R9Q9	1.21557695	-0.985379816	0.115098567	29.93370003
DBNL	Q9UJU6;Q9UJU6-2;Q9UJU6-3;B4DDD6;Q9UJU6-6;H0Y5J4;Q9UJU6-5;Q9UJU6-4;F8WBG8;F8WC20;F8WBB2;F8WFE1;F2Z2V3;F8WB73;F8WCK3;F2Z3E3	0.009670693	0.079982827	0.04482676	30.44885376
DBNL	Q9UJU6;Q9UJU6-2;Q9UJU6-3;B4DDD6;Q9UJU6-6;H0Y5J4;Q9UJU6-5;Q9UJU6-4;F8WBG8;F8WC20;F8WBB2;F8WFE1;F2Z2V3;F8WB73;F8WCK3;F2Z3E3	0.189316789	0.116104709	0.152710749	28.89115542
DBR1	Q9UK59;F8WAY1;Q9UK59-2	-0.104334749	-0.215074037	-0.159704393	29.15964942
DCAF16	Q9NXF7	-0.769322225	-1.108858952	-0.939090588	27.84846433
DCAF7	P61962;A0A087WWI6;P61962-2	-0.126160978	-0.17878035	-0.152470664	30.63282204
DCAF8	G3V3G9;Q5TAQ9;V9GY54;Q5TAQ9-2;Q5TAQ8;H0YDY4	0.54561477	0.396818094	0.471216432	29.29994917
DCAKD	K7ESP4;Q8WVC6;Q8WVC6-2	0.045180001	-0.13003641	-0.042428205	28.52485275
DCK	D6RFG8;P27707;D6RCP9;D6RG38	-0.737557097	-1.353832227	-1.045694662	28.8136358
DCP1A	Q9NPI6-2;Q9NPI6;A0A087WT55;A0A087WXD0;A0A087WVE6	0.33895176	0.047915577	0.193433668	29.48116518
DCP1B	Q8IZD4;F5H4R4;B4DVJ6;F5GZK9;Q8IZD4-2	0.207899992	-0.009030452	0.09943477	28.66336758
DCPS	Q96C86	-0.334558739	-0.146891235	-0.240724987	30.66596922
DCTD	P32321;P32321-2;D6RBJ9;D6RAD7;D6RAR9;D6RC36;D6R9S0;D6RBN2	-0.846363088	-0.580063762	-0.713213425	29.37825926
DCTN1;DKFZp686E0752	Q14203-3;E7EX90;Q14203-4;Q14203;Q14203-6;Q14203-5;Q14203-2;Q6AWB1;E7EWF7;C9JJD0;C9JJN7;C9JTE5;C9JZA4;C9JKG6;E9PCY0;C9J1B7;C9JUI8	-0.007365049	-0.047759027	-0.027562038	33.03225134
DCTN2	Q13561;Q13561-3;Q13561-2;H0YI98;F8W1I6;F8VW18;F8VRV7;H0YHL1;F8VX93	-0.001970425	0.007004385	0.00251698	31.6421628
DCTN2	Q13561;Q13561-3;Q13561-2;H0YI98;F8W1I6;F8VW18;F8VRV7;H0YHL1;F8VX93	-0.015822608	0.026832206	0.005504799	32.92777514
DCTN3	O75935-3;O75935;X6RCK5;X6RLR1;X6RA56;A0A0A0MRV8;O75935-2	0.103232017	0.078724069	0.090978043	30.73340708
DCTN4	Q9UJW0;Q9UJW0-3;Q9UJW0-2;E5RGG1;H9KVE0;E5RI97;E5RK21	-0.089113413	0.125950341	0.018418464	29.00793757
DCTPP1	Q9H773;H3BSA6;H3BPN2	0.35466228	0.366397329	0.360529805	33.66192768
DCUN1D1	C9JVE2;Q96GG9;C9JRU6;C9J0B2;C9JUW4;C9J8R4	-0.178028142	-0.249841338	-0.21393474	29.81768242
DCUN1D5	Q9BTE7;E9PM04;H0YCN4;E9PQV9;E9PLH8;E9PM78;H0YD80;E9PLS2;H0Y9C5;H0Y907	0.048083573	-0.27283029	-0.112373359	29.62499688
DCXR	Q7Z4W1;J3KS22;J3KRZ4	0.144243926	0.023520754	0.08388234	30.71130335
DDA1	Q9BW61	0.1701599	0.079513472	0.124836686	27.90021169
DDAH1	O94760;B4DYP1;O94760-2	-0.129733282	-0.047328091	-0.088530687	30.18573159
DDAH2	O95865;H0Y7N1;A0A140T971;Q5SSV3;Q5SRR8	0.288457241	-0.419211051	-0.065376905	28.17310289
DDB1	Q16531;F5GY55;Q16531-2;F5H2L3;F5GWI0;F5GZY8;F5GYG8;F5H198	-0.25919259	-0.321952975	-0.290572783	33.68077484
DDI2	Q5TDH0;Q5TDH0-3;Q5TDH0-2;H0YII4;H0YI90;Q8WTU0	-0.696623409	-0.828673773	-0.762648591	31.42026132
DDOST	A0A0C4DGS1;P39656;P39656-3;P39656-2;U3KQ84	-0.311904634	-0.221390788	-0.266647711	32.38669383
DDRGK1	Q96HY6;A0A0A0MRX2;Q96HY6-2	0.076375448	0.100028009	0.088201729	30.43927928
DDT;DDTL	P30046;J3KQ18;B5MC82;P30046-2;A6NHG4;H7C342	0.364556033	3.02E-05	0.182293126	31.00596487
DDX1	Q92499;F1T0B3;A0A087X2G1;Q92499-3;Q92499-2	0.124871851	0.044193098	0.084532474	33.73692493
DDX17	A0A1X7SBZ2;A0A1W2PQ51;Q92841;Q92841-1;Q92841-3;Q92841-2;A0A0U1RQJ0	-0.045292769	-0.145318706	-0.095305738	33.40691289
DDX18	Q9NVP1;H7C452	-0.442063715	-0.265979291	-0.354021503	29.37293452
DDX20	Q9UHI6;E9PJ60;Q9UHI6-2	0.199045935	0.208778831	0.203912383	32.06244694
DDX21	Q9NR30;Q9NR30-2	0.544622944	0.583877269	0.564250107	33.376189
DDX23	Q9BUQ8;H0YI52	0.196909538	0.16552992	0.181219729	30.95129486
DDX24	G3V529;Q9GZR7;Q9GZR7-2;A0A087WXU8;A0A1W2PRR2;F5GYL3	0.29318093	0.345802434	0.319491682	29.77788721
DDX28	Q9NUL7	0.166984902	0.202368773	0.184676837	28.32831558
DDX39B	Q13838;Q13838-2;Q5STU3;A0A0G2JJZ9;F6WLT2;A0A140T9X3;A0A0A0MT12;F6TRA5;F6S4E6;F6UJC5;A0A140T9X9;A0A140TA18;A0A140T996;A0A140T973;A0A140T9K1;A0A140T9L4;F6R6M7;A0A0G2JJL7;F6QYI9;H0Y400;A0A140T9N3;A0A140T9K2;F6U6E2;A0A0G2JHN7;H0YCC6;F6S2B7	-0.087227119	-0.060388223	-0.073807671	32.32516935
DDX3X	NA	0.192370969	0.173020566	0.182695767	33.48099821
DDX41	J3KNN5;Q9UJV9;H0Y8L8;D6RGI7;H0YA06	0.343663988	0.324835881	0.334249935	30.60626665
DDX42	Q86XP3;A0A0A0MSJ0;Q86XP3-2;J3QRI2;J3KTK9	0.389121566	0.134545973	0.26183377	32.44671184
DDX46	A0A0C4DG89;Q7L014;D6RJA6;H0Y9U3	-0.206512038	-0.197621146	-0.202066592	32.75778574
DDX47	Q9H0S4;Q9H0S4-2;F5H1N9	0.290090749	0.20440726	0.247249004	28.4144897
DDX49	Q9Y6V7;Q9Y6V7-2;M0R1S3;M0QZC0;M0R0K1;M0QXD4	0.177910546	0.066260863	0.122085704	29.47372143
DDX5	J3KTA4;P17844;P17844-2;J3KRZ1;J3QRQ7;J3QSF1;J3QR02;J3KRX8;J3KTQ4;X6RLV5;J3QRN5	0.00987438	-0.003777523	0.003048429	34.41953462
DDX50	Q9BQ39;A0A087WVC1	0.024003018	0.154223031	0.089113025	30.73687329
DDX52	Q9Y2R4;A0A087X121	-0.363696607	-0.025228073	-0.19446234	29.04251051
DDX54	Q8TDD1-2;Q8TDD1;F8VRX4	-0.302303829	0.255942129	-0.02318085	28.83065116
DDX55	F5H5U2;Q8NHQ9;E7EX41;Q8NHQ9-2	0.402112133	0.570652548	0.48638234	28.84137091
DDX56	G3V0G3;Q9NY93-2;Q9NY93;F8WDT8;H7C3E9;F8WEI3	0.556195439	0.722256965	0.639226202	27.86000238
DDX59	Q5T1V6-2;Q5T1V6;H0Y6Y1;Q5T1W1;B7ZBU3;H0Y7Z8	0.22441888	0.003961071	0.114189976	28.15433731
DDX6	P26196;Q8IV96	-0.298100854	-0.271784532	-0.284942693	30.97804674
DEK	P35659;B4DFG0;P35659-2;D6RDA2;D6R9L5;H0Y993;H0Y8X0	-0.141011978	-0.253061145	-0.197036562	31.73257025
DENND4A	A0A0U1RR27;Q7Z401;Q7Z401-2;H3BTW5	0.805965222	0.654368319	0.73016677	27.64113595
DENR	O43583;F8VVL1	-0.723408995	-0.603590704	-0.66349985	31.22462201
DERA	Q9Y315;G3V158;E9PPM8;E9PML7;E9PMH9;E9PJ44;E9PJB9;E9PPK3	-0.404295489	-0.260498238	-0.332396864	28.00563466
DERL1	B4E1G1;Q9BUN8-2;Q9BUN8;E5RGY0	0.106013084	-0.0016279	0.052192592	29.14945067
DFFA	O00273-2	0.869713485	0.11958883	0.494651158	28.68902874
DFFA	O00273-2	NA	NA	NA	NA
DFFA	O00273-2	0.595993943	0.319299965	0.457646954	29.35119437
DFFA	O00273-2	0.3222744	0.5190111	0.42064275	30.01336
DFFA	O00273;K7ERT1	0.449677195	0.354293677	0.401985436	29.67305342
DFFA	O00273;K7ERT1	0.23965905	0.4716461	0.355652575	30.16506575
DFFA	O00273;K7ERT1	0.513378593	0.271934965	0.392656779	29.50290012
DFFA	O00273;K7ERT1	0.1570437	0.4242811	0.2906624	30.31677151
DGCR14	Q96DF8;F8WEF8	0.442831399	0.452899719	0.447865559	28.13746604
DGCR8	Q8WYQ5-3;Q8WYQ5;C9JSD5;Q8WYQ5-2	0.4531997	0.5130171	0.4831084	27.58207274
DHCR7	Q9UBM7;E9PM00;E9PJ54;E9PQ71;E9PIP9;H0YE57	0.602355467	0.335521528	0.468938497	30.84936991
DHFR	P00374-2;P00374;B4DM58;C9JJ68;Q86XF0	-0.277614533	-0.423609727	-0.35061213	30.29564201
DHPS	P49366;A0A087WZK0;P49366-3;P49366-2;M0R253;M0QX43;B4E3M2;M0R0V2;Q5J8M5;M0R1T4	0.164449857	0.109178309	0.136814083	29.64132264
DHRS4	Q9BTZ2-8;Q9BTZ2-4;Q9BTZ2;F5GWZ1;Q9BTZ2-3;Q9BTZ2-7;Q9BTZ2-2;Q9BTZ2-5;P0CG22	-0.423983118	-0.156909751	-0.290446434	28.96222567
DHRS7	Q9Y394-2;Q9Y394;A0A087X0Z7;H0YJ66;H0YJE4;H0YJR8	-0.268329502	0.17005834	-0.049135581	28.69636614
DHX15	O43143	0.089103949	0.111925192	0.10051457	33.50332875
DHX16	O60231;A0A140T947;Q5SQH5;A0A140T9T4;A2AB15;A0A140T8Y5	0.37794579	0.289754364	0.333850077	29.96273039
DHX29	Q7Z478;A0A087WYN9;H0Y8L1	0.051170673	0.105722704	0.078446688	30.50346056
DHX30	H7BXY3;Q7L2E3-3;Q7L2E3;Q7L2E3-2	0.513913296	0.134548952	0.324231124	31.8467311
DHX36	Q9H2U1;Q9H2U1-3;Q9H2U1-2;E7EWK3;A0A0G2JQU7;A0A0G2JRP3;H7C5F5;H7C514	0.424134059	0.403491982	0.41381302	31.47619198
DHX37	F5H3Y4;Q8IY37	0.233792075	0.249245469	0.241518772	28.28822104
DHX38	Q92620;Q92620-2;H3BQT9;H3BV01;J3KRT1;J3KTG2;J3KSA8	0.12198505	0.265913484	0.193949267	29.96913728
DHX40	Q8IX18-3;Q8IX18;Q8IX18-4;Q8IX18-2;J3KSW6;J3KSX9;F5H625;J3KS08;J3KTK0	-0.179330884	-0.33745661	-0.258393747	30.19514761
DHX57	Q6P158;H7C109;Q6P158-2;A0A087WZ11;Q6P158-3	0.089015889	0.379303283	0.234159586	30.6704483
DHX9	Q08211;Q08211-2	-0.175803094	-0.048013586	-0.11190834	34.16512894
DIABLO	A0A024RBT2;Q9NR28-2;Q9NR28;H7BZK7;A0A2U3TZH2;Q9NR28-3;H7BZQ7	-0.131392221	-0.117538141	-0.124465181	31.04014876
DIAPH1	H9KV28;A0A140T8Z0;A0A0G2JH68;O60610-2;O60610-3;O60610;A0A2R8Y5N1;H7C2W8;B4E2I7;A0A2R8YEF8	0.064872707	0.086575279	0.075723993	32.55500994
DIAPH3	Q9NSV4-5;Q9NSV4-4;Q9NSV4;Q9NSV4-6;Q9NSV4-7;Q9NSV4-1;Q9NSV4-2	0.103406315	0.070146378	0.086776346	28.60835053
DICER1	Q9UPY3-2;Q9UPY3;Q9UPY3-3;H0YJZ6	0.173405568	0.228135669	0.200770618	29.78616011
DIDO1	Q9BTC0;Q9BTC0-1;Q9BTC0-2;Q9BTC0-3	0.293699487	0.55632028	0.425009884	31.30437029
DIEXF	Q68CQ4;H7C2R4	0.71297024	0.626160608	0.669565424	29.94386125
DIMT1	Q9UNQ2;A0A0C4DGB1;D6RCL3	0.672287694	0.497716815	0.585002254	29.10925734
DIP2B	Q9P265	0.074760827	-0.006642663	0.034059082	30.6944428
DIS3	Q9Y2L1;G3V1J5;Q9Y2L1-2;F2Z2C0	0.062444815	0.096125512	0.079285164	31.76015408
DIS3L2	Q8IYB7;Q8IYB7-2;H7C440;Q8IYB7-3;C9JGP4;Q8IYB7-4;Q8IYB7-5;H7C036	0.2188453	0.272168111	0.245506706	28.505082
DKC1	O60832;O60832-2;C9IYT0;H7C0M1;H7BZF2;H7C2Q9;H7C2Q2	0.096139745	0.274851509	0.185495627	31.30999924
DKFZp566H1924;NPTN	Q9UFM8;Q9Y639-3;Q9Y639-1;Q9Y639-4;Q9Y639-5;Q9Y639;H3BQ94	0.068047686	-0.0290342	0.019506743	30.19918263
DLAT	P10515;E9PEJ4;H0YDD4	-0.31330435	-0.283322013	-0.298313182	32.57738808
DLD	P09622;E9PEX6;P09622-2;P09622-3;F8WDM5;A0A1W2PR83;F2Z2E3	-0.191707196	-0.167466909	-0.179587052	33.60728601
DLG1	Q12959-2;Q12959-7;Q12959-3;Q12959;Q12959-4;Q12959-6;Q12959-5;A0A0C4DFT3;Q12959-9;Q12959-8;E7EQD7;B7Z264;E9PIW2;Q15700-2;B5MCC5;B4E2H8;H7C325;B7Z2T4;E9PN83;Q15700;Q15700-5;Q15700-3;Q15700-4;H7C166;P78352-3;P78352;F2Z2L0;P78352-2;C9IYP1;F8W750;A8MUT6;C9JCP6;C9JN61;C9JUA9;K7EQM6	-0.505310167	-0.524570253	-0.51494021	29.98488239
DLG3	Q5JUW8;Q92796-3;Q92796-2;Q92796	-0.011586464	0.46888825	0.228650893	28.2943646
DLGAP5	Q15398;Q15398-1;Q15398-3;G3V543;G3V4E5	0.504595396	0.410831666	0.457713531	29.59820807
DLST	P36957;P36957-2;Q86SW4;H0YJF9;G3V3F0;G3V5M3	0.160086965	0.154902981	0.157494973	31.76723775
DMAP1	Q9NPF5;Q5TG40;Q5TG37;Q5TG38;Q5TG39	0.406748405	0.442085612	0.424417008	29.39733948
DNAAF5	Q86Y56;Q86Y56-2;H0Y650;E9PGY2;Q86Y56-3;H7C3B1	0.032814982	0.003015894	0.017915438	32.54618519
DNAJA1	P31689;P31689-2	0.361425547	0.385763791	0.373594669	33.09748754
DNAJA2	O60884;I3L320;A0A087WT48	0.330999159	0.326144952	0.328572056	32.59599619
DNAJA3	Q96EY1-2;Q96EY1;Q96EY1-3;I3L1T6	0.21958274	0.193515072	0.206548906	30.13060709
DNAJB1	P25685;P25685-2;M0R080;M0QYT3;M0QXK0;M0QZD0;M0R1D6;M0R128;A0A1B0GX60	0.606339816	0.540309349	0.573324583	31.36370493
DNAJB11	Q9UBS4;H7C2Y5	0.181228945	0.194775351	0.188002148	31.56057831
DNAJC10	Q8IXB1-2;Q8IXB1;Q8IXB1-3;E7EP04;Q71S60;A0A087WXH7;H7C1G0	0.140922386	-0.774770694	-0.316924154	28.79388596
DNAJC11	Q9NVH1;Q9NVH1-3;Q9NVH1-2;B1AK20;Q5TH61	0.025905278	0.129655296	0.077780287	29.69726129
DNAJC12	S4R3E2;Q9UKB3	0.126348484	0.285080494	0.205714489	29.00693238
DNAJC13	O75165;H0Y8Q2;H0YA63	0.077071309	-0.014045746	0.031512782	29.67199312
DNAJC17	Q9NVM6;S4R343;H0YLQ7;H0YK99	0.319729884	0.458603651	0.389166768	28.09785125
DNAJC19	Q96DA6;Q96DA6-2;F2Z3A7;G5E9V2;A0A2R8Y817	0.102702508	-0.064159054	0.019271727	28.53305656
DNAJC2	Q99543;Q99543-2;H7C3L7;F2Z3H0;F2Z3N9;C9IZ83	0.132655603	0.103576472	0.118116038	31.32208826
DNAJC21	Q5F1R6;Q5F1R6-3;Q5F1R6-2;A0A2R8Y534;A0A2R8Y4Q0;A0A2R8Y4N5	-0.062061507	0.008094932	-0.026983288	29.26794642
DNAJC3	Q13217;X6R9L0	-0.06425004	-0.274603601	-0.16942682	29.93591213
DNAJC5	Q9H3Z4-2;Q9H3Z4	-0.251538367	-0.513599581	-0.382568974	28.21498946
DNAJC7	Q99615;Q99615-2;K7EPP7;K7ESP1;K7EIH8;K7ER44;K7EJL5;K7EN19;K7EJV7;K7ELJ8;K7EJE9;K7EK03;K7EJ24;K7EQ73	0.289797956	0.315091642	0.302444799	33.26526874
DNAJC8	O75937;S4R3J5	-0.085641736	0.021785185	-0.031928275	33.24332706
DNAJC9	Q8WXX5	0.287117625	0.184777511	0.235947568	31.81422371
DNMT1	P26358;P26358-2;P26358-3;K7ENW7;K7EJL0;K7EMU8;K7ENQ6;K7EIZ6;K7ERQ1;K7ELB1	0.177740007	0.161865541	0.169802774	33.40584966
DNPEP	A0A024R442;E7ETB3;Q9ULA0;E7EMB6;C9JBE1;E7EPX3;B9ZVU2;F8WAN0;E5RJ35;C9JRG3;C9J1E2	0.190081948	-0.145423148	0.0223294	29.09170106
DNPH1	H0Y8X4;O43598;O43598-2	-0.362677317	-0.490523078	-0.426600198	31.13417551
DNTTIP2	Q5QJE6	0.894013221	0.655359499	0.77468636	27.75897709
DOCK1	A0A096LNH6;Q14185	-0.599783434	-0.375868735	-0.487826084	28.59799337
DOCK7	Q96N67;Q96N67-2;Q96N67-5;Q96N67-4;Q96N67-3;Q96N67-6;A0A1B0GWE0;Q96N67-7;A0A1B0GUE9;A0A0U1RQJ5;A0A0U1RRC1;A0A0U1RR97;A0A1B0GVW2;Q96HP0;A0A0U1RQT6;A0A0C4DGY6;A0A0U1RQG7	0.155057448	0.110994114	0.133025781	30.90444271
DOHH	Q9BU89	0.336581896	0.594772686	0.465677291	30.83510756
DPCD	Q9BVM2;Q5JQQ4;Q5JQQ2	0.192488875	0.347159902	0.269824388	28.65543832
DPF2	J3KMZ8;Q92785;Q92785-2;E9PN04	0.142157709	0.136326784	0.139242246	30.09679072
DPH1	Q9BZG8;I3L1H5;Q9BZG8-3;Q9BZG8-2;I3L3X9;U3KQN3;A0A0A0MTR4;V9GYS2	0.204300378	0.27577136	0.240035869	30.03416157
DPH2	Q9BQC3;H0YCR5;Q9BQC3-3;Q9BQC3-2;E9PLL2;E9PMH7;E9PJH6	0.572678291	0.222976321	0.397827306	29.86987363
DPH5	Q9H2P9;Q9H2P9-5;Q9H2P9-6;Q9H2P9-4;Q9H2P9-3;Q9H2P9-2	0.060694749	0.213493018	0.137093883	30.18793815
DPM1	Q5QPK2;O60762;H0Y368;Q5QPJ9	-0.255088786	-0.385441313	-0.320265049	30.55952253
DPP3	G3V1D3;G3V180;Q9NY33-4;Q9NY33;Q9NY33-2;E9PQ14;E9PKK8;E9PPK9;E9PNX5;E9PQF2	-0.041475317	-0.122113073	-0.081794195	32.052083
DPP9	Q86TI2;Q86TI2-4;Q86TI2-2;M0R2A8;M0R2G6;M0R3C4;M0QXG6;M0R0I1;M0R3E8;M0R162;A0A2R8YF65;M0QXI5	-0.102169834	-0.200412617	-0.151291226	29.77705643
DPY30	Q9C005	0.186047662	-0.15991416	0.013066751	31.06594542
DPYSL2	A0A1C7CYX9;Q16555-2;Q16555;E5RFU4	-0.609192046	-0.496810621	-0.553001333	31.20260716
DPYSL2	A0A1C7CYX9;Q16555-2;Q16555;E5RFU4	-0.609192046	-0.484560747	-0.546876396	30.26577372
DPYSL3	Q14195-2;Q14195;D6RF19;Q14117	-0.547212392	-0.452435479	-0.499823935	31.04821443
DPYSL5	Q9BPU6;E7EWB4	0.032932416	-0.007300361	0.012816028	30.62445406
DR1	Q01658	-0.116438861	-0.060013712	-0.088226286	31.25757137
DRAP1	E9PQX9;C9JCC6;Q14919;Q14919-2;E9PNC7;E9PMW2	0.132936583	-0.288878006	-0.077970712	28.56488109
DRG1	Q9Y295;H0YI06;F8WEE0	0.31950633	0.245565477	0.282535904	32.65842636
DRG2	P55039;A8MZF9;J3QRI9;J3QKW7;J3KRL5;J3QR71;J3QL90;J3QKV7;J3QLF3	0.152381643	0.195382577	0.17388211	29.97735643
DSG2	NA	-0.328100684	-0.431678907	-0.379889796	27.90788973
DSP	P15924;P15924-3;P15924-2	-0.058033418	-0.017874444	-0.037953931	33.79192185
DST	E9PHM6;F6QMI7;Q03001-8;Q03001;F8W9J4;Q03001-14;A0A0U1RQJ2;Q6P0N6;E7ETB9;Q03001-3;Q03001-9;Q03001-13;Q5T0V7;H0YC82;Q03001-10	0.124763484	-0.012712831	0.056025327	30.46385641
DSTN	P60981;P60981-2;F6RFD5	-0.481686973	-0.346187897	-0.413937435	32.10996758
DTL	F5GZ90;Q9NZJ0;Q9NZJ0-2	0.156359035	-0.101750002	0.027304516	28.62786419
DTNA;DTNB	Q9Y4J8;Q9Y4J8-16;Q9Y4J8-15;Q9Y4J8-14;Q9Y4J8-2;Q9Y4J8-13;Q9Y4J8-4;Q9Y4J8-5;Q9Y4J8-3;Q9Y4J8-11;Q9Y4J8-10;K7ERH7;Q9Y4J8-8;Q9Y4J8-6;M0R021;M0QZ28;O60941-2;Q9Y4J8-12;O60941-7;O60941;E7EVB6;O60941-4;O60941-3;O60941-5;O60941-6;E9PEY4;Q9Y4J8-7;Q9Y4J8-9;K7ER73	0.421704688	0.443199484	0.432452086	28.40869665
DTYMK	P23919;P23919-2;H7C312;H7BZ20;G5E9E9;H7C3A4	-0.102213967	-0.034748797	-0.068481382	31.80632411
DUS2	E7EUN9;Q9NX74;J3QLD5;I3L0K0;H3BMK6;I3L1K5;H3BQX4;H3BM64;I3L4H0;I3L4Y9	0.896494756	1.00090934	0.948702048	29.24757945
DUS3L	Q96G46;Q96G46-2;Q96G46-3;K7EJX8;K7EM42;K7EPA4;K7EMI3;K7ER20;K7EQU9	0.557940511	0.355340664	0.456640587	31.25250269
DUSP3	P51452;P51452-2;K7ES89;K7ELG5	-0.807707852	-0.674581319	-0.741144585	29.91746418
DUT	H0YNW5;P33316-2;P33316;A0A0C4DGL3;H0YKC5;H0YMM5;H0YNJ9;H0YKI0;H0YMP1	-0.169409759	-0.227775381	-0.19859257	32.25451899
DUT	H0YNW5;P33316-2;P33316;A0A0C4DGL3;H0YKC5;H0YMM5;H0YNJ9;H0YKI0;H0YMP1	-0.1073215	-0.153027	-0.13017425	30.49590444
DUT	H0YNW5;P33316-2;P33316;A0A0C4DGL3;H0YKC5;H0YMM5;H0YNJ9;H0YKI0;H0YMP1	-0.169409759	-0.227775381	-0.19859257	30.36574932
DUT	H0YNW5;P33316-2;P33316;A0A0C4DGL3;H0YKC5;H0YMM5;H0YNJ9;H0YKI0;H0YMP1	-0.1073215	-0.153027	-0.13017425	29.19333963
DYNC1H1	Q14204;A0A2R8Y706;A0A2R8YFZ7;A0A2R8Y5T0;A0A2R8Y6H2;A0A2R8Y542;A0A2R8YGC7;A0A2R8Y6I5;H0YJ21	-0.384349406	-0.26964988	-0.326999643	35.48698035
DYNC1I2	Q13409;Q13409-2;Q13409-7;Q13409-3;Q13409-5;Q13409-6;E7EQL5;E7EV09;E7EMU4;E7EQU2;E7ESD3;E7ETL8;E7ET01;E9PGG1;E7ERR6;E7ERH4;E7EUM4;E7EU01;E5RJ75;C9J3E7;E5RFE1	-0.102321985	-0.171405579	-0.136863782	31.01334819
DYNC1LI1	Q9Y6G9;E9PHI6;C9JGM7;C9JLW1	0.271016401	0.250825194	0.260920798	33.11826219
DYNC1LI2	O43237;O43237-2;J3KRI4;B4E2E0;J3KRZ2;H3BUM4	-0.423396947	-0.317898733	-0.37064784	31.40174417
DYNC2H1	Q8NCM8-2;Q8NCM8;Q8NCM8-3	-0.090504509	0.146644263	0.028069877	29.59850407
DYNLRB1;DYNLRB2	Q9NP97;B1AKR6;Q8TF09;H3BNG9;H3BPA0;Q7Z4M1;Q9NP97-2;H3BQI1	-0.157354168	-0.168603616	-0.162978892	31.32482838
DYNLT1	P63172	0.025417085	-0.112310002	-0.043446459	30.41567292
EARS2	H3BTB7;Q5JPH6;Q5JPH6-2	0.135385416	0.090792181	0.113088798	30.11749077
EBNA1BP2	H7C2Q8;Q99848	0.329733505	0.305534934	0.31763422	30.6798898
EBP	Q15125;C9J719;C9JJ78	0.101812815	0.013685127	0.057748971	30.08802132
ECH1	Q13011;M0R248;M0QZW4	0.085185824	0.186405002	0.135795413	30.31144616
ECHS1	P30084	-0.207430886	-0.212925376	-0.210178131	33.94005961
ECI1;DCI	P42126;Q96DC0;P42126-2;H3BS70	-0.162531464	-0.035085565	-0.098808515	30.03068165
ECM29;KIAA0368	Q5VYK3;J3KN16;R4GMY1;F6XAQ5;R4GMY3	0.284484117	0.21641152	0.250447819	33.20995937
EDC3	Q96F86;H3BSQ0;H3BPN4;H3BPW9;H3BQ37;H3BTD6;H3BQP5;H3BU87;H3BMB8;H3BTH0	0.412751565	0.262309616	0.337530591	32.31727257
EDC4	Q6P2E9;Q6P2E9-2;I3L2F4;I3L3M2;I3L0V0	0.122047762	0.174331672	0.148189717	32.46006128
EDF1	O60869-2;O60869-3;O60869	-0.11001919	-0.133095671	-0.121557431	33.52220167
EDRF1	Q3B7T1-5;Q3B7T1;Q3B7T1-3;Q3B7T1-4;H0YCQ0;H0Y353	0.690493161	0.466227117	0.578360139	28.45820996
EEA1	Q15075	0.10112644	0.183505795	0.142316118	33.48659454
EEF1A1;EEF1A1P5	P68104;Q5VTE0;A0A087WVQ9;P68104-2;A0A087WV01;Q5JR01;A6PW80	-0.064075865	-0.011718127	-0.037896996	33.73193232
EEF1A2	A0A2U3TZH3;Q05639;A0A2R8Y488;A0A2R8Y660;A0A2R8YDN5	-0.659562313	-0.173971736	-0.416767025	29.74852691
EEF1B2	P24534;F2Z2G2;C9JZW3;F8WF65	-0.096821913	-0.011603047	-0.05421248	33.90872409
EEF1D	P29692-3;E9PL71;E9PN91	-0.371890598	0.00753075	-0.182179924	29.38204363
EEF1D	P29692-3;E9PL71;E9PN91	-0.3999206	-0.1232689	-0.26159475	28.96284883
EEF1D	P29692;P29692-2;E9PRY8;E9PK01;E9PQZ1;A0A087X1X7;E9PI39;E9PQ49;E9PPR1;E9PL12;H0YE72;E9PMW7;E9PIZ1;H0YCK7;H0YE58;E9PK72;E9PKK3;E9PQC9;E9PJD0;E9PNW6	-0.220800822	-0.149035833	-0.184918328	31.38170098
EEF1D	P29692;P29692-2;E9PRY8;E9PK01;E9PQZ1;A0A087X1X7;E9PI39;E9PQ49;E9PPR1;E9PL12;H0YE72;E9PMW7;E9PIZ1;H0YCK7;H0YE58;E9PK72;E9PKK3;E9PQC9;E9PJD0;E9PNW6	-0.159270935	-0.29271895	-0.225994943	31.03237198
EEF1D	P29692-4;E9PK06	-0.343860596	0.1383304	-0.102765098	29.23102355
EEF1D	P29692-4;E9PK06	NA	NA	NA	28.81182876
EEF1D	P29692-4;E9PK06	-0.284746548	-0.07551595	-0.180131249	29.90341296
EEF1D	P29692-4;E9PK06	-0.2256325	-0.2893623	-0.2574974	29.55408396
EEF1D	P29692-4;E9PK06	-0.316394348	-0.07616495	-0.196279649	29.16859296
EEF1D	P29692-4;E9PK06	-0.2889281	-0.2906603	-0.2897942	28.81926396
EEF1D	P29692-4;E9PK06	-0.343860596	0.1383304	-0.102765098	28.58423555
EEF1D	P29692-4;E9PK06	NA	NA	NA	28.16504076
EEF1D	P29692;P29692-2;E9PRY8;E9PK01;E9PQZ1;A0A087X1X7;E9PI39;E9PQ49;E9PPR1;E9PL12;H0YE72;E9PMW7;E9PIZ1;H0YCK7;H0YE58;E9PK72;E9PKK3;E9PQC9;E9PJD0;E9PNW6	-0.218384983	-0.0788726	-0.148628792	31.00496917
EEF1D	P29692;P29692-2;E9PRY8;E9PK01;E9PQZ1;A0A087X1X7;E9PI39;E9PQ49;E9PPR1;E9PL12;H0YE72;E9PMW7;E9PIZ1;H0YCK7;H0YE58;E9PK72;E9PKK3;E9PQC9;E9PJD0;E9PNW6	-0.09290937	-0.2960756	-0.194492485	30.58577437
EEF1D	P29692;P29692-2;E9PRY8;E9PK01;E9PQZ1;A0A087X1X7;E9PI39;E9PQ49;E9PPR1;E9PL12;H0YE72;E9PMW7;E9PIZ1;H0YCK7;H0YE58;E9PK72;E9PKK3;E9PQC9;E9PJD0;E9PNW6	-0.218384983	-0.0788726	-0.148628792	30.35818117
EEF1D	P29692;P29692-2;E9PRY8;E9PK01;E9PQZ1;A0A087X1X7;E9PI39;E9PQ49;E9PPR1;E9PL12;H0YE72;E9PMW7;E9PIZ1;H0YCK7;H0YE58;E9PK72;E9PKK3;E9PQC9;E9PJD0;E9PNW6	-0.09290937	-0.2960756	-0.194492485	29.93898637
EEF1D	P29692;P29692-2;E9PRY8;E9PK01;E9PQZ1;A0A087X1X7;E9PI39;E9PQ49;E9PPR1;E9PL12;H0YE72;E9PMW7;E9PIZ1;H0YCK7;H0YE58;E9PK72;E9PKK3;E9PQC9;E9PJD0;E9PNW6	-0.241899355	-0.1494685	-0.195683928	30.64688098
EEF1D	P29692;P29692-2;E9PRY8;E9PK01;E9PQZ1;A0A087X1X7;E9PI39;E9PQ49;E9PPR1;E9PL12;H0YE72;E9PMW7;E9PIZ1;H0YCK7;H0YE58;E9PK72;E9PKK3;E9PQC9;E9PJD0;E9PNW6	-0.190918735	-0.29336795	-0.242143343	30.29755198
EEF1D	P29692-3;E9PL71;E9PN91	-0.323137899	-0.0914336	-0.207285749	30.56825302
EEF1D	P29692-3;E9PL71;E9PN91	-0.31277655	-0.2063156	-0.259546075	30.21892403
EEF1D	P29692-3;E9PL71;E9PN91	-0.344236432	-0.091866267	-0.218051349	29.83343302
EEF1D	P29692-3;E9PL71;E9PN91	-0.34442435	-0.2069646	-0.275694475	29.48410403
EEF1D	P29692-3;E9PL71;E9PN91	-0.371890598	0.00753075	-0.182179924	30.02883163
EEF1D	P29692-3;E9PL71;E9PN91	-0.3999206	-0.1232689	-0.26159475	29.60963683
EEF1E1;EEF1E1-BLOC1S5	O43324;D6RBD7;C9J1V9;O43324-2;H0YAL7;D6RCQ0	0.22277046	0.175604275	0.199187368	32.60560086
EEF1G	P26641;P26641-2	0.101515132	0.091093356	0.096304244	36.23288085
EEF2	P13639;M0R0I6	0.049682262	0.104367033	0.077024648	37.62028484
EEF2K	O00418;H3BRH4	0.205025575	0.165929094	0.185477335	29.78375912
EEFSEC	P57772;C9J8T0;P57772-2	0.260325793	0.476233695	0.368279744	28.27949792
EFHD2	Q96C19;H0Y4Y4	-1.207725294	-1.115863425	-1.161794359	31.08755135
EFTUD1	Q7Z2Z2;Q7Z2Z2-2;H0YK75	0.5805127	0.016288979	0.298400839	29.1024414
EFTUD2	Q15029-2;Q15029;Q15029-3;K7EP67;K7EJ74;K7EIT3	0.311637035	0.292999314	0.302318174	32.8427631
EGLN1	Q9GZT9-2;Q9GZT9;Q9GZT9-3;G3V3M1;F8W1G2;Q9H6Z9	0.268839851	-0.032873785	0.117983033	30.12572365
EHBP1	Q8NDI1-3;Q8NDI1-2;Q8NDI1;C9JEP1;C9IYU2;H7C1E6;B5MC86	0.194778698	0.341536595	0.268157647	29.01194815
EHD1	A0A024R571;Q9H4M9;C9JC03;C9J2Z4;C9JDQ8;C9JIJ3;C9IZH1;Q9NZN3-2	0.003642352	0.099481686	0.051562019	30.46802425
EHD4	Q9H223	0.240417586	0.13302215	0.186719868	30.06965908
EIF1	P41567;K7EM18;K7EQP2	-0.022980442	0.02091437	-0.001033036	30.42595282
EIF1AD	E9PLI6;E9PS76;Q8N9N8;E9PQD0;E9PS30;E9PNH5	0.144327643	0.251092459	0.197710051	30.76271126
EIF1AX;EIF1AY	P47813;O14602;X6RAC9;A6NJH9	-0.58088621	-0.532831079	-0.556858645	31.97511195
EIF1B	O60739	0.01181436	-0.239501042	-0.113843341	29.64288414
EIF2A	Q9BY44;Q9BY44-3;F8WAE5;Q9BY44-4;Q9BY44-2;C9IZE1;H7C5R5;H7C5Q3;F8WF18;F8WAT3	0.421760729	0.484429753	0.453095241	32.53146447
EIF2AK2	P19525-2;P19525;F8WBH4;C9JZT2	-0.467884145	-0.369360119	-0.418622132	30.03393848
EIF2B1	Q14232;F5H0D0;Q14232-2;H0YGG4	0.030810499	0.095475476	0.063142988	31.74151492
EIF2B2	P49770;H0YJJ8;G3V5E5;H0YK01	0.219257235	0.369504973	0.294381104	30.79971839
EIF2B3	Q9NR50;Q9NR50-3;Q9NR50-2;H0Y580;A0A0D9SEN0	0.444866436	0.412171221	0.428518829	31.7728875
EIF2B5	Q13144;C9JRD9;H7C2X0	0.343560548	0.293364802	0.318462675	30.71299193
EIF2D	P41214;P41214-2;A0A087X1L6;Q5SY38	0.265792649	0.288014223	0.276903436	29.86205556
EIF2S1	P05198;H0YJS4;G3V4T5	0.149395944	0.100629799	0.125012871	32.42232966
EIF2S2	P20042	0.414856377	0.482440921	0.448648649	32.58773279
EIF2S3;EIF2S3L	P41091;Q2VIR3;Q2VIR3-2;H7BZU1	0.027942223	0.01476221	0.021352217	34.8541481
EIF3A	Q14152;Q14152-2	0.240294785	0.242620534	0.24145766	35.09109129
EIF3B	P55884;P55884-2;C9JZG1;C9JQN7	0.087116248	0.138692814	0.112904531	34.02951685
EIF3C;EIF3CL	Q99613;B5ME19;Q99613-2;H3BPE3;H3BPE4;H3BTY8	0.152011671	0.130780639	0.141396155	34.47286418
EIF3D	O15371-3;O15371;O15371-2;B0QYA5;B0QYA4;B0QYA6;B0QYA8;A0A0D9SGB5	0.195537234	0.176504827	0.186021031	32.8817025
EIF3E	P60228;E5RGA2;H0YBR5;E5RHS5;H0YAW4;E5RIT4;E5RIP5;E5RJ25;E5RII3;H0YBP5	0.225477851	0.288232987	0.256855419	33.18474203
EIF3F	O00303;H0YDT6;E9PQV8;A0A1W2PP79	0.198814219	0.179664593	0.189239406	33.01198474
EIF3G	O75821;K7ER90;K7EL20;K7ENA8;K7EL60;K7EP16;K7ENH0	-0.001769901	0.020542081	0.00938609	32.2382199
EIF3G	O75821;K7ER90;K7EL20;K7ENA8;K7EL60;K7EP16;K7ENH0	0.026932203	0.038260344	0.032596274	34.33519991
EIF3H	B3KS98;O15372;A0A087WZK9;E5RGU4;E5RFW7;E5RFH0;E5RJT0;E5RHC7;E5RH59	0.208064897	0.220281132	0.214173015	32.786644
EIF3I	Q13347;Q5TFK1	0.040554252	-0.024013286	0.008270483	33.76378754
EIF3J	O75822;O75822-3;O75822-2;H0YLP3;H0YGJ7	0.241208597	0.112531448	0.176870023	32.38967649
EIF3K	Q9UBQ5-2;Q9UBQ5;K7ES31;K7ERF1;K7EQM4;A0A087WVB9;B4DQ48;K7EK53	0.072872684	0.204887296	0.13887999	33.20061439
EIF3L	B0QY89;Q9Y262;Q9Y262-2;B0QY90;C9JHP4;C9K0Q7;H7C3A0;H0Y7E6	0.287171505	0.241186415	0.26417896	32.86447832
EIF3M	Q7L2H7;J3KNJ2;Q7L2H7-2;E9PN86;H0YCQ8;E9PRY0;E7ESM3;E9PRI2	0.293195935	0.308020571	0.300608253	33.20886419
EIF4A1	P60842;J3KT12;P60842-2;J3KTB5;J3QS69;J3QL43;J3KSZ0;J3QR64;J3QLN6;J3KTN0;J3QKZ9;J3KS25;J3QL52;J3KS93	0.0227277	-0.0919082	-0.03459025	31.01419137
EIF4A1	P60842;J3KT12;P60842-2;J3KTB5;J3QS69;J3QL43;J3KSZ0;J3QR64;J3QLN6;J3KTN0;J3QKZ9;J3KS25;J3QL52;J3KS93	0.047823537	-0.048227995	-0.000202229	31.53920168
EIF4A1	J3KT04	NA	NA	NA	26.59047254
EIF4A1	J3KT04	0.098015212	0.039132416	0.068573814	28.48391772
EIF4A1	P60842;J3KT12;P60842-2;J3KTB5;J3QS69;J3QL43;J3KSZ0;J3QR64;J3QLN6;J3KTN0;J3QKZ9;J3KS25;J3QL52;J3KS93	0.1656869	0.1762669	0.1709769	30.94622422
EIF4A1	P60842;J3KT12;P60842-2;J3KTB5;J3QS69;J3QL43;J3KSZ0;J3QR64;J3QLN6;J3KTN0;J3QKZ9;J3KS25;J3QL52;J3KS93	0.131851056	0.107699658	0.119775357	31.58983002
EIF4A1	J3KT04	-0.1202315	-0.3600833	-0.2401574	27.76436941
EIF4A1	J3KT04	-0.011108144	-0.160475442	-0.085791793	29.04434617
EIF4A2	Q14240;Q14240-2;E7EQG2;J3KSN7;E7EMV8;J3QQP0;E9PBH4;F8WE11;C9JUF0	-0.056021157	-0.107366022	-0.08169359	31.16641172
EIF4A3	P38919;I3L3H2	0.486658544	0.363294797	0.424976671	32.0438288
EIF4B	E7EX17;P23588;P23588-2;F8VX11;F8VP89;F8VSC7;F8W0K0;F8VYE9;F8VRU1	-0.091480274	-0.020879639	-0.056179956	33.21135191
EIF4B	E7EX17;P23588;P23588-2;F8VX11;F8VP89;F8VSC7;F8W0K0;F8VYE9;F8VRU1	-0.164609917	-0.020879639	-0.092744778	32.26905391
EIF4E	P06730;P06730-2;D6RBW1;P06730-3;H0Y8J7;D6RFJ3	0.130296199	0.180393234	0.155344717	32.2061624
EIF4E2	O60573;C9JEL3;B9A044;B8ZZ50;O60573-2;B8ZZL3;B4E1E4;B9A023	-0.189901428	0.004558288	-0.09267157	29.09878196
EIF4EBP1	Q13541	0.195701242	0.120248241	0.157974742	29.21613819
EIF4EBP2	Q13542	-1.253874736	-1.751081243	-1.50247799	30.25376974
EIF4ENIF1	B1AKL4;Q9NRA8;Q9NRA8-3;Q9NRA8-2;B1AKL5;B1AKL6;B0QYZ7	0.113029725	-0.049319975	0.031854875	29.74541962
EIF4G1	E7EUU4;Q04637-8;Q04637;Q04637-3;Q04637-9;E9PGM1;E7EX73;Q04637-4;Q04637-5;Q04637-7;Q04637-6;C9JF13;C9J6B6;C9K073;C9J2Z7;H7C044;H7C0V6;C9JHW9;C9JIH5;F8WCF2;C9JWH9;REV__J3KQX6;REV__Q8NEG2;REV__C9JQZ6;B1AN91;C9JWW9;REV__F5H7J8;REV__Q8NEG2-2;B1AN92;C9J556;C9JWH7;C9JSU8	0.128181703	0.133395773	0.130788738	33.97840598
EIF4G1	E7EUU4;Q04637-8;Q04637;Q04637-3;Q04637-9;E9PGM1;E7EX73;Q04637-4;Q04637-5;Q04637-7;Q04637-6;C9JF13;C9J6B6;C9K073;C9J2Z7;H7C044;H7C0V6;C9JHW9;C9JIH5;F8WCF2;C9JWH9;REV__J3KQX6;REV__Q8NEG2;REV__C9JQZ6;B1AN91;C9JWW9;REV__F5H7J8;REV__Q8NEG2-2;B1AN92;C9J556;C9JWH7;C9JSU8	0.19261685	0.157439288	0.175028069	33.79002432
EIF4G2	D3DQV9;P78344;H0Y3P2;P78344-2;H0YCH5;H0YEC5;H0YD77;E9PKF8;H0YCF8;H0YE22;H0YEN8;H0YDC0;H0YD99;H0YEI7;H0YEW3;H0YE44	0.245549769	0.177801548	0.211675659	33.11598639
EIF4G3	A0A0U1RQK7;A0A0A0MSA7;O43432;O43432-3;O43432-4;O43432-2	0.021715245	0.243946241	0.132830743	31.94054508
EIF5	P55010;H0YLZ1;H0YN40;H0YMJ8;H0YM54;H0YK11;H0YK29	0.085059532	0.024606787	0.054833159	32.4441545
EIF5	P55010;H0YLZ1;H0YN40;H0YMJ8;H0YM54;H0YK11;H0YK29	0.032503098	-0.012582055	0.009960522	30.88348117
EIF5A;EIF5AL1	P63241;I3L397;I3L504;P63241-2;Q6IS14;F8WCJ1;C9J7B5;C9J4W5;Q9GZV4	-0.375578294	-0.308703467	-0.34214088	33.78617689
EIF5B	A0A087WUT6;O60841	0.349285413	0.423603061	0.386444237	34.39888581
EIF6	P56537;P56537-2;B7ZBH1;A0A0U1RQV5;F8WD20;A0A0B4J1Y7;F8WDS6	0.070163934	-0.033576834	0.01829355	31.81214937
ELAC2	Q9BQ52;Q9BQ52-4;G5E9D5;E7ES68;Q9BQ52-3;Q9BQ52-2;V9GZ72;V9GYS7;H7C2I4;J3QRS2;V9GYU5;J3QL08;J3QLK4	0.400872286	0.315494199	0.358183242	31.78467253
ELAVL1	Q15717;Q15717-2;M0QZR9;M0R055;B1APY9;B1APY8;A0A0R4J2E6;P26378-4;P26378-2;P26378-5;P26378;P26378-3	0.142702673	0.204893169	0.173797921	32.46742005
ELL	P55199;U3KQ90;U3KQA3	0.224244877	0.045730724	0.134987801	27.89491981
ELP2	Q6IA86-2;Q6IA86-3;Q6IA86-5;Q6IA86;Q6IA86-6;Q6IA86-7;Q6IA86-4;K7ER35;F5GYE9;F5GWY6	0.135079994	0.109642673	0.122361333	29.39363331
ELP3	Q9H9T3-2;Q9H9T3;B4DKA4;Q9H9T3-4;Q9H9T3-5;E5RHY2;E5RIC0;E5RIZ7;E5RHR2;H0YAP7	0.309406358	0.255650171	0.282528265	29.35574822
ELP4	Q96EB1;A0A1W2PRF0;A0A1W2PRF5;A0A1W2PR08;A0A1X7SBS0;A0A1W2PS93;A0A1W2PPP6;G5E9D4;A0A1W2PRJ0;A0A1W2PQZ6;A0A1W2PNY5;Q96EB1-3;Q96EB1-2;A0A1W2PNW2;A0A1W2PP47;A0A1W2PQA7;E9PPJ9	0.238479647	0.400020926	0.319250287	27.87444327
EMC1	Q8N766-2;Q8N766;Q8N766-4;Q8N766-3;A0A286YEW0;Q5TG59;H7C4E3;H7C5A2	0.260037998	0.098115319	0.179076658	31.51673598
EMC2	Q15006;H0YAS9;E5RGJ2	0.182772542	0.39983508	0.291303811	31.51108885
EMC3	Q9P0I2-2;Q9P0I2;S4R3U9;C9JLM9	0.226570012	-0.024922088	0.100823962	28.24044126
EMC7	Q9NPA0;H0YDT8;H0YDX2	0.303234231	0.092457225	0.197845728	30.47109226
EMD	P50402;Q5HY57;F8WEQ1	0.073620512	0.138287967	0.105954239	31.45739432
EMG1	Q92979;V9GYP5;A0A087WWQ2;A0A087WVM7	1.037720511	0.856522421	0.947121466	30.50858011
EML2	O95834;K7EIK7;O95834-2;O95834-3;A0A0C4DGQ7;K7EII6;C9JRL6;K7EKG3;K7ELI8;K7ELB2;K7EJV6	0.669467151	-0.092329572	0.28856879	29.07288981
EML4	B5MBZ0;Q9HC35;Q9HC35-2	0.045435552	0.039901587	0.042668569	31.65431217
ENAH	A0A0U1RRM6;Q8N8S7-3;Q8N8S7-2;Q8N8S7;A0A075B6E5;A0A0U1RQP7	0.058454852	0.078174623	0.068314737	32.07733767
ENAH	A0A0U1RRM6;Q8N8S7-3;Q8N8S7-2;Q8N8S7;A0A075B6E5;A0A0U1RQP7	0.058454852	0.078174623	0.068314737	32.43745708
ENDOD1	O94919	-0.217911498	0.548050545	0.165069524	28.60106087
ENO1	P06733;A0A2R8Y6G6;P06733-2;K7EM90;A0A2R8YEM5;A0A2R8Y879;K7ERS8;A0A2R8Y6I8;A0A2R8Y798;A0A2R8YEG5;E5RI09;E5RG95	-0.371116503	-0.290143356	-0.330629929	37.79484122
ENOPH1	Q9UHY7;D6RA00;A0A0C4DGY8;Q9UHY7-2	-0.046266902	-0.112305924	-0.079286413	30.35498908
ENSA	A6NMQ3;Q5T5H1;O43768-2;O43768;O43768-9;O43768-3;O43768-4;A0A1W2PRU0;O43768-6;O43768-5;O43768-7;O43768-8	-0.165289266	-0.236921597	-0.201105432	31.7594678
ENY2	Q9NPA8-2;Q9NPA8;E5RHX8;J3KNT2;E5RI00;E5RHT9;E5RJ84	-0.266991436	-0.148870736	-0.207931086	30.14043409
EP300	Q09472;A0A0U1RQG3;A0A0U1RR87;I3L0Q1	0.05820676	0.208343715	0.133275237	28.38430512
EP400	Q96L91-3;Q96L91-5;Q96L91-2;Q96L91;Q96L91-4;A0A0A0MR70	-0.051933456	0.355150017	0.15160828	28.91757939
EPB41	P11171;P11171-2;P11171-4;P11171-3;A0A2R8YD30;Q4VB86;P11171-7;P11171-5;A0A2R8Y5Z6;A0A2R8Y5G2;A0A2U3TZH6;A0A2R8YCW8;A0A2R8Y7Y3;A0A2R8Y570;A0A2R8Y6G5;A0A2R8YFR9;A0A2R8Y420;P11171-6;A0A2R8Y7N0;A0A2R8Y6D0;A0A1B0GWG0;A0A2R8Y4N6;A0A2R8Y6T6;A0A2R8Y5C8;A0A2R8YFU8;A0A2R8Y783	-0.03420711	-0.013683837	-0.023945473	32.05046916
EPB41L2	O43491;E9PHY5;O43491-4;E9PK52;O43491-3;O43491-2;E9PII3;A0A2R8Y5B3;H0Y5B0;Q6R5J7;E9PQD2;E9PMV8;E9PQN0;E9PRG1;E9PIG0;Q6ZSX4;E9PJP4;E9PPC9;E9PMG5;E9PN54	-0.192748255	-0.301756481	-0.247252368	31.68350395
EPB41L2	O43491;E9PHY5;O43491-4;E9PK52;O43491-3;O43491-2;E9PII3;A0A2R8Y5B3;H0Y5B0;Q6R5J7;E9PQD2;E9PMV8;E9PQN0;E9PRG1;E9PIG0;Q6ZSX4;E9PJP4;E9PPC9;E9PMG5;E9PN54	-0.192748255	-0.301756481	-0.247252368	32.06532795
EPB41L3	Q9Y2J2-2;Q9Y2J2-4;A0A0A0MRA8;A8K968;Q9Y2J2;Q9Y2J2-3;A0A1B0GTF8;A0A0J9YY18;A0A0J9YWE1;A0A0J9YWN0;A0A0J9YWS4;Q4VXN1;Q4VXN0;Q9H4G0-4;Q9H4G0-3;Q9H4G0-2;A0A0C4DH22;Q9H4G0	0.128870052	0.03079669	0.079833371	29.07296196
EPHX1	P07099	-0.156064798	0.009081653	-0.073491573	30.28752279
EPN1	Q9Y6I3-3;Q9Y6I3;Q9Y6I3-1;D6R907;D6RBI9;D6RBR6;D6RFG3;D6REL6;I6L9I8;Q9H201-2;Q9H201	-0.458057731	-0.533404917	-0.495731324	29.88092694
EPRS	P07814;V9GYZ6;V9GZ76	0.121537587	0.087511735	0.104524661	35.7950014
EPS15	P42566;B1AUU8;P42566-2;S4R3U1	-0.004330376	-0.130341757	-0.067336066	31.60442052
EPS15L1	M0R165;Q9UBC2-3;Q9UBC2;Q9UBC2-2;Q9UBC2-4;M0R2S2;M0R1V5;K7EJR2;M0R330;M0QX30;M0R3I1	0.400690548	0.410278419	0.405484484	31.97754746
ERBB2IP	Q96RT1-7;Q96RT1-6;Q96RT1-4;Q96RT1-5;Q96RT1-3;Q96RT1-9;Q96RT1-2;Q96RT1;Q96RT1-8;H0YA04	-0.131119204	0.132626638	0.000753717	27.17770734
ERC1	Q8IUD2;Q8IUD2-3;X6RLX0;G8JLD3;Q8IUD2-2;Q8IUD2-4;X6RM00;Q8IUD2-5;K7EPP6;A0A0U1RQM4;A0A0U1RQN0;K7EPD6;A0A0U1RR82;K7EP25;K7EIZ7;A0A0U1RRM0;K7EKH8;A0A0U1RQD6	0.463161985	0.438674312	0.450918149	30.5093578
ERCC2	P18074;E7EVE9;A8MX75;P18074-2;K7EIT8;K7ENL1;B4E0F6;K7EKF3	0.153564013	0.150410194	0.151987103	29.52578926
ERCC3	A0A2R8Y6W8;P19447;A0A2R8Y681;A0A2R8YES7;A0A2R8Y5L2;H7C309;A0A2R8Y762	0.329240024	0.47286225	0.401051137	28.32399268
ERCC6	Q03468;D6R9X7;P0DP91	0.468015871	0.501403558	0.484709714	27.14429105
ERCC6L	Q2NKX8;B5MDQ0	0.248879198	0.200238949	0.224559074	28.77763882
ERGIC3	A0A1W2PPS8;H0Y621;H0Y5K5;Q9Y282;Q9Y282-3;Q9Y282-2;H0Y802;H0Y6Z0	0.08396864	0.053862535	0.068915588	30.82791427
ERH	P84090;G3V279	-0.182860676	-0.121684977	-0.152272826	32.23444004
ERICH1	H0YB25;E5RHA3;Q86X53;H0YBT6	0.401485958	0.564775681	0.48313082	27.79038514
ERLIN1	O75477;B0QZ43	0.582948522	0.543952246	0.563450384	28.5998022
ERLIN2	E5RHW4;O94905;E5RJ09;O94905-2;O94905-3	0.098352007	0.039018008	0.068685007	30.47366631
ERMP1	Q7Z2K6;E7ER77;A0A0C4DGF0;Q7Z2K6-2	-0.151686041	-0.508438157	-0.330062099	28.53448942
ERO1L	Q96HE7;G3V3E6;G3V5B3;G3V503;G3V2H0	-0.546225066	-0.337406633	-0.44181585	31.23857596
ERP29	P30040;F8VY02;F8W1G0	-0.174965651	-0.169380435	-0.172173043	31.91970041
ERP44	Q9BS26	-0.098232894	0.021472788	-0.038380053	32.17664213
ESD	P10768;X6RA14;H7BZT7;U3KQT1	-0.168671918	-0.1706311	-0.169651509	33.1207146
ESPL1	Q14674;Q14674-2;H3BRX7;H3BM31	0.313797482	0.234761104	0.274279293	29.37373624
ESYT1	Q9BSJ8;Q9BSJ8-2;F8VZB1	-0.528549406	-0.422213015	-0.475381211	31.49870131
ESYT2	H7BXI1;A0A087WXU3;A0FGR8-2;A0FGR8;A0FGR8-6;A0FGR8-4;A0FGR8-5	-0.268947907	-0.26899875	-0.268973328	29.90986257
ETF1	P62495;B7Z7P8;P62495-2;I3L492;D6RJE8;D6RCB3	0.15467411	0.204326783	0.179500447	33.30060408
ETFA	P13804;H0YLU7;P13804-2;H0YK49;H0YNX6;H0YKF0;H0YL12;H0YL83;J3KN60;H0YM12	-0.264089111	-0.267353854	-0.265721482	33.56884944
ETFB	P38117;P38117-2;M0QY67	-0.279038376	-0.231167089	-0.255102732	32.67741789
ETFDH	Q16134;Q16134-3;D6RAD5	-0.446846597	-0.467722804	-0.4572847	30.14741373
EWSR1	B0QYK0;Q01844-6;Q01844-3;Q01844;Q01844-5;A0A0D9SFL3;C9JGE3;Q01844-2;H7BY36;Q01844-4	0.2557846	-0.04264427	0.106570165	30.35430041
EWSR1	B0QYK0;Q01844-6;Q01844-3;Q01844;Q01844-5;A0A0D9SFL3;C9JGE3;Q01844-2;H7BY36;Q01844-4	0.267802824	0.039884292	0.153843558	31.2574096
EWSR1	B0QYK0;Q01844-6;Q01844-3;Q01844;Q01844-5;A0A0D9SFL3;C9JGE3;Q01844-2;H7BY36;Q01844-4	0.1282935	-0.04264427	0.042824615	29.16703541
EWSR1	B0QYK0;Q01844-6;Q01844-3;Q01844;Q01844-5;A0A0D9SFL3;C9JGE3;Q01844-2;H7BY36;Q01844-4	0.210066386	0.039884292	0.124975339	30.3075976
EXD2	Q9NVH0;Q9NVH0-2;C9JLF4	0.00417705	0.011875581	0.008026316	29.09016281
EXOC1	Q9NV70-2;Q9NV70	0.124464836	0.105724995	0.115094915	29.39102174
EXOC2	Q96KP1;Q2MDF5	0.126834492	0.107536785	0.117185638	30.54505587
EXOC3	O60645-2;O60645-3;O60645;D6RB59;D6RBR9;H0Y995	0.077738838	0.146380843	0.11205984	30.40053654
EXOC4	Q96A65;Q96A65-2	0.087912756	0.053193811	0.070553284	30.87377738
EXOC5	A0A0A0MSI8;O00471;F8W9B8;G3V4Z7	-0.301173458	-0.336451037	-0.318812247	29.45122461
EXOC6	E7EW84;Q8TAG9;Q8TAG9-2;B1AP46;F2Z3K0	0.300715963	0.006915127	0.153815545	27.44610662
EXOC7	A0A0A0MSB8;Q9UPT5-2;Q9UPT5-5;Q9UPT5-1;Q9UPT5-6;Q9UPT5;A0A0A0MRE1;B4DJ07;Q9UPT5-4;C9JME6;B5MCY9;K7ERQ5;C9JKC2	0.032676603	-0.02473254	0.003972032	29.36655395
EXOC8	Q8IYI6	-0.109177924	0.145545183	0.01818363	29.33604023
EXOSC1	B1AMU7;Q9Y3B2;R4GMQ7;B1AMU3;B1AMU4;R4GNH9	0.185786067	0.071088716	0.128437392	29.93193316
EXOSC10	Q01780;Q01780-2;K7EJ37	0.160410393	0.018465643	0.089438018	31.41043704
EXOSC2	Q13868;A3KFL2;A3KFL5;Q13868-3;Q13868-2;A3KFL1	0.543744256	0.507262929	0.525503592	29.69500808
EXOSC3	Q9NQT5;Q9NQT5-2	0.059770329	0.08933236	0.074551344	30.59898272
EXOSC4	Q9NPD3;E9PI41;E9PPI9	0.53579931	0.495329628	0.515564469	30.7984824
EXOSC5	Q9NQT4;M0R050;M0R102	-0.05969933	-0.029395135	-0.044547233	30.1161321
EXOSC6	Q5RKV6	-0.37848474	-0.297854922	-0.338169831	31.19915515
EXOSC7	Q15024	0.340025506	0.345614021	0.342819763	28.87914151
EXOSC8	Q96B26	-0.008636179	-0.073210909	-0.040923544	28.58309469
EXOSC9	D6RIY6;Q06265;Q06265-2;D6RA17;Q06265-3;Q06265-4;D6R905;D6RAP4;H0Y9L5	0.309152961	0.000108917	0.154630939	29.10118003
EZR	E7EQR4;P15311	0.019237485	0.000140152	0.009688818	34.48365424
F8A1	P23610	-0.28336375	-0.314145061	-0.298754405	27.85659661
FABP5	Q01469;I6L8B7;A8MUU1;REV__Q5QNW6-2;REV__Q16778;REV__Q99879;REV__Q99877;REV__Q93079;REV__Q8N257;REV__Q5QNW6;REV__U3KQK0;REV__P58876;REV__P57053;REV__P33778;REV__P23527;REV__P06899;REV__O60814;REV__Q99880;REV__P62807	-0.033428313	0.011479021	-0.010974646	34.30775094
FADD	Q13158	0.420348711	0.400405947	0.410377329	29.8068628
FAF1	Q9UNN5;B1ANM7;Q9UNN5-2;B3KT28	0.063013132	0.232175317	0.147594225	31.04156975
FAF2	Q96CS3;D6RBG6	0.234876152	0.232983178	0.233929665	30.22046761
FAH	P16930;H0YLC7;P16930-2	0.03280343	-0.046188341	-0.006692456	28.87652099
FAHD2A;FAHD2B	Q96GK7;Q6P2I3;C9JGM0	-0.291580459	-0.219748062	-0.25566426	29.02922228
FAIM	Q9NVQ4;Q9NVQ4-3;Q9NVQ4-2;C9JDZ2	0.049400204	0.109768992	0.079584598	30.47887727
FAM107B	C9J3Q3;C9J6N5;C9JQ40;C9JW51;A0A1C7CYX8;Q9H098;Q9H098-2;C9JYP1;C9J6Y8;X6RET8;C9JP05	-0.244724601	-0.479093601	-0.361909101	28.43104912
FAM114A2	Q9NRY5;E7ESJ7;E5RGF9;E5RHI8;E5RFK2;E5RK42;E5RHP2;E5RH43	-0.367957798	-0.281958163	-0.324957981	29.81812983
FAM118B	E9PMJ2;J3KP39;Q9BPY3;G3V179;E9PIM5;E9PMW3	0.199424004	0.452818644	0.326121324	29.39417976
FAM120A	Q9NZB2;Q9NZB2-6;Q9NZB2-4;Q9NZB2-2;Q9NZB2-5;A0A0C4DG79;A0A0C4DH52;Q5T035	-0.510500553	-0.46565805	-0.488079301	31.61007809
FAM129B	Q96TA1-2;Q96TA1	-0.32518707	-0.075200654	-0.200193862	30.11982599
FAM136A	E7EQY1;Q96C01;C9J2Y4;C9JF51	0.064395655	-0.073736225	-0.004670285	30.85634416
FAM162A	Q96A26;F8W7Q4;E9PH05	0.20262172	-0.042374217	0.080123751	31.7648175
FAM169A	D6RB01;Q9Y6X4;D6RC41;D6R953	0.092039904	-0.05915001	0.016444947	27.36860364
FAM175B	Q15018	0.309944708	0.379102856	0.344523782	29.92754154
FAM192A	Q9GZU8;H3BP64;H3BUL4;H3BMX9;H3BU93;H3BTP8;H3BSY6;H3BNK9;H3BQQ6;H3BTI2;H3BPH9;H3BPF9;H3BN22;Q6P4H7;H3BSF0	0.3331235	0.255475167	0.294299334	30.00124388
FAM195B	I3L2L5;I3L4Q0;C9JLW8;I3L317;I3L3A7	-0.256147783	-0.530879511	-0.393513647	29.51764394
FAM49B	Q9NUQ9;E5RI16;E5RK61;E5RFS4;E5RHU5;E5RGI7;E5RJE1;E5RIR8;E5RJL8;Q9NUQ9-2;E5RK81;E5RH75;A0A1W2PRQ0;A0A087X178	-0.28397758	-0.135903778	-0.209940679	30.14610769
FAM50A	B0S8I6;Q14320;Q9Y247	-0.126563657	-0.084329798	-0.105446728	30.64678358
FAM76B	F5GX09;Q5HYJ3;Q5HYJ3-3;Q5HYJ3-2;E9PQL1;Q8TAV0-5;Q8TAV0-2;Q8TAV0;Q8TAV0-4;Q8TAV0-3	-0.070740816	0.295353214	0.112306199	26.03019073
FAM84B	Q96KN1	-0.316573769	-0.319248968	-0.317911369	30.10555414
FAM91A1	Q658Y4;E7ER68;G3V120;H0YC80;H0YBR6	-0.646214875	-0.24391311	-0.445063992	28.57026049
FAM96B	Q9Y3D0;H3BNV7;J3KS95	0.351492549	0.066645269	0.209068909	29.68013496
FAM98A	Q8NCA5-2;Q8NCA5;E9PH82;C9J3G8	0.207624808	0.235631627	0.221628218	31.44223455
FAM98B	Q52LJ0-2;Q52LJ0;H0YNA1	-0.171253198	-0.050442213	-0.110847706	31.18979902
FANCD2	Q9BXW9;Q9BXW9-1;Q9BXW9-3;H7BZJ7;Q9BXW9-4	0.337701574	-0.049782963	0.143959306	30.88154948
FANCI	Q9NVI1;Q9NVI1-1;Q9NVI1-2;F8W7R3;H3BP78;Q9NVI1-4;H3BT54;H3BMG4;H3BN35;H3BQE2;H3BS60	0.071875649	0.092848417	0.082362033	33.01898479
FAR1	Q8WVX9;E9PNW8	-0.591482476	-0.76132397	-0.676403223	29.20662069
FARSA	Q9Y285;K7ER00;Q9Y285-2;K7EPH2;K7ER16;K7ERS0;K7EK06	0.339241097	0.203678835	0.271459966	32.48568065
FARSB	Q9NSD9;Q9NSD9-2	0.103033155	0.045865933	0.074449544	32.83811382
FASN	P49327;A0A0U1RQF0;A0A0U1RRG3;J3KTF0	-0.322883811	-0.169977441	-0.246430626	36.44223991
FASTKD2	Q9NYY8;Q9NYY8-2	0.670208672	0.59557411	0.632891391	30.73875333
FASTKD3	Q14CZ7;D6RAR6	0.489783669	0.399576114	0.444679892	27.62097216
FAU	E9PR30;E9PMS9;J3KN89;E9PM49;P35544	-0.044314709	-0.213094872	-0.12870479	30.61556991
FBL	P22087;M0QXL5;M0R2Q4;M0R0P1;M0R299;M0R2U2;M0R1H0;M0R2B0	0.142350862	0.174446132	0.158398497	30.90614215
FBXL12	Q9NXK8;Q9NXK8-2;K7ELM5;K7EIR3;K7EQJ7;K7EPT3;K7EK37	0.664330905	0.272874848	0.468602876	28.35861111
FBXL18	Q96ME1-4;H0Y6I6;Q96ME1-2;Q96ME1;Q96ME1-3	-0.486107001	0.126687161	-0.17970992	28.46050644
FBXO22	Q8NEZ5;H3BTR7;H3BTH6;Q8NEZ5-3;H3BRE0;H3BVA4;H3BUC1;Q8NEZ5-2	0.094284298	0.044174588	0.069229443	29.98211813
FBXO30	Q8TB52	0.046491099	0.152401118	0.099446108	28.20944183
FBXO5	Q9UKT4-2;Q9UKT4	-0.293000341	0.018660953	-0.137169694	28.57260112
FBXO7	Q9Y3I1-3;Q9Y3I1-2;Q9Y3I1	0.021376141	-0.121436276	-0.050030068	27.58085474
FCHO2	Q0JRZ9;H7BXJ4;Q0JRZ9-2;Q0JRZ9-3;H0YAE2	0.748621022	0.709945041	0.729283032	27.9135761
FDFT1	P37268;E9PNM1;A0A1W2PQ47;P37268-3;P37268-2;P37268-4;E9PJG4;P37268-5;E9PS69;E9PQ90;E9PNJ2;E9PSH1	-0.29955572	-0.035357453	-0.167456586	29.80534193
FDPS	P14324-2;P14324;A0A087WVN4;A0A087X1D8;A0A087X090;A0A087WTP2	0.413068938	0.096687234	0.254878086	31.78472258
FDX1L	Q6P4F2;A0A0A0MTS8;E7EQL1;Q6P4F2-2	0.129906639	0.750008555	0.439957597	28.65498086
FDXR	P22570-7;P22570-2;P22570;P22570-3;A0A0A0MSZ4;P22570-5;A0A0C4DFN8;A0A0C4DGN7;P22570-4;A0A0A0MT64;J3QQX3;A0A0A0MTR6;P22570-6;A0A0A0MTN9;J3QKZ8;J3QQW7;J3KS64	-0.744573819	0.042358637	-0.351107591	29.95474848
FEN1	P39748;P39748-2;I3L3E9;F5H1Y3	0.095025576	0.161617309	0.128321443	33.50668748
FERMT2	H0YJ34;Q96AC1;Q96AC1-3;Q96AC1-2;A0A0U1RRM8;H0YJB6;G3V3J0;G3V5R2;G3V281;G3V1L6;Q9BQL6-4;Q9BQL6-2;Q9BQL6	0.183961228	0.119076038	0.151518633	31.24978044
FGFR1OP	O95684-2;O95684;A0A087WV25;O95684-3	0.492392502	0.477793674	0.485093088	31.16787703
FH	P07954-2;P07954	-0.029771493	-0.068998519	-0.049385006	32.42605408
FHL1	Q13642-1;Q13642-4;Q13642-5;Q5JXI8;Q13642;Q5JXI3;Q5JXH7;Q5JXH8;A0A0D9SFB0;Q5JXI2;Q5JXH9;A0A0D9SFI6;A0A0D9SFZ9;Q13642-3;Q5JXI0;A0A0D9SGB2;A0A0D9SG53;A0A0D9SGD1;A0A0D9SEY7;A0A0D9SGC5	-0.784633068	-0.686013786	-0.735323427	32.57704349
FHL3	Q13643	0.156768033	0.173923242	0.165345637	28.50882404
FHOD1	Q9Y613;J3KTH7	0.111601949	0.050225812	0.080913881	29.63352213
FIBP	O43427-2;O43427;H0YCE7;E9PSD3;E9PJW6	-0.129203984	-0.291790308	-0.210497146	28.24223709
FIP1L1	Q6UN15-4;Q6UN15-5;Q6UN15;A0A0B4J203;Q6UN15-3	0.884030282	0.573735054	0.728882668	28.22367622
FIP1L1	Q6UN15-4;Q6UN15-5;Q6UN15;A0A0B4J203;Q6UN15-3	0.884030282	0.573735054	0.728882668	28.79488277
FIS1	Q9Y3D6	-0.295344654	-0.260128377	-0.277736515	30.18908066
FKBP10	Q96AY3;H0Y827;Q96AY3-2;K7ELI6;K7ESG6;K7EM43;C9JPC3	-0.10946282	-0.103535669	-0.106499245	29.76945936
FKBP15	A0A0A0MT60;Q5T1M5;Q5T1M5-2;X6RKW4;Q5T1M5-3	0.815741432	0.925852708	0.87079707	31.9554615
FKBP15	A0A0A0MT60;Q5T1M5;Q5T1M5-2;X6RKW4;Q5T1M5-3	0.721549188	0.925852708	0.823700948	30.93231433
FKBP2	P26885;F5H0N4	0.077698479	-0.527180291	-0.224740906	29.50768885
FKBP3	Q00688;G3V5F2	-0.116996896	-0.261939201	-0.189468048	32.68415652
FKBP4	Q02790;F5H1U3;H0YFG2;F5H120	0.036777756	0.086286068	0.061531912	35.04967454
FKBP5	Q13451;Q13451-2	0.306899487	0.502731877	0.404815682	31.07667046
FKBP8	Q14318;Q14318-2;A0A0A0MTJ1;Q14318-3;U3KQI1;U3KQ64;M0R1Q0;M0R1S6;M0R2Q6;M0R2K9	-0.71594479	-0.542460642	-0.629202716	29.50904591
FLAD1	Q8NFF5-3;Q8NFF5-2;Q8NFF5;Q5T196;Q8NFF5-4;Q8NFF5-5;Q5T191;Q5T190	0.466609973	0.424560851	0.445585412	28.64061727
FLNA	P21333-2;P21333;Q60FE5;A0A087WWY3;F8WE98;H0Y5C6;H0Y5F3;H7C2E7	-0.667909519	-0.358874141	-0.51339183	34.80516815
FLNA	P21333-2;P21333;Q60FE5;A0A087WWY3;F8WE98;H0Y5C6;H0Y5F3;H7C2E7	-0.6176537	-0.6309645	-0.6243091	37.94270325
FLNA	P21333-2;P21333;Q60FE5;A0A087WWY3;F8WE98;H0Y5C6;H0Y5F3;H7C2E7	-0.675695113	-0.419423827	-0.54755947	32.90402543
FLNA	P21333-2;P21333;Q60FE5;A0A087WWY3;F8WE98;H0Y5C6;H0Y5F3;H7C2E7	-0.65446	-0.58574385	-0.620101925	33.52222162
FLNB	O75369-2;O75369-9;O75369;O75369-8;O75369-6;O75369-3;E7EN95;O75369-7;O75369-5;O75369-4;H7C5L4;A0A0A0MT44;A0A0C4DGA1	-0.163940621	-0.143790475	-0.153865548	35.14463382
FLNC	Q14315-2;Q14315	-0.138270385	-1.107817555	-0.62304397	30.96708095
FLYWCH2	I3L4I0;I3L1Y9;Q96CP2	-0.1209998	-0.5111355	-0.31606765	29.18296673
FMR1	Q06787;Q06787-3;Q06787-5;Q06787-6;Q06787-4;Q06787-9;Q06787-7;Q06787-8;Q06787-2;G3V0J0;A8MQB8;R9WNI0;Q06787-10;A0A087WXI3;Q06787-11;Q8IXW7;A0A087WY29;A0A087WWR6	-0.032586514	-0.063464344	-0.048025429	31.06498384
FN1	P02751-15;P02751-8;P02751-13;P02751-7;P02751;P02751-11;P02751-3;P02751-17;P02751-14;P02751-9;P02751-5;P02751-6;P02751-10;P02751-4;P02751-12;H0Y7Z1;P02751-16;H0Y4K8	-0.754046962	0.379837157	-0.187104903	27.62647783
FN3KRP	Q9HA64;I3L2G3;I3L139;I3L407;I3L3W5	0.210380798	0.532240439	0.371310619	29.86295887
FNBP1L	A0A075B6Q2;S4R347;Q5T0N5-3;Q5T0N5-4;Q5T0N5-2;Q5T0N5-5;Q5T0N5	0.792559724	0.402053045	0.597306384	29.36348685
FNBP4	Q8N3X1;Q8N3X1-2	-0.01220085	0.381353125	0.184576138	28.34215898
FNDC3A	Q9Y2H6-2;Q9Y2H6;G5E9X3;A0A087X1M6	0.007691196	0.078078094	0.042884645	29.37330173
FNTA	P49354;B3KVN2;E9PQP6;P49354-2;H0YCW1;E9PPM9	-0.039575372	0.106699926	0.033562277	29.71396187
FOCAD	Q5VW36;S4R400;S4R3N8;S4R450	-0.072694079	0.812069918	0.369687919	29.25648294
FOXJ3	C9JVP0;Q9UPW0-2;Q9UPW0;C9JXI1;H7C1Y6	-0.328734728	-0.200162172	-0.26444845	28.17707942
FOXK1	P85037;P85037-2;U3KQ26;E9PM37;E9PPI7	-0.381872533	-0.533956237	-0.457914385	29.61756584
FRA10AC1	Q70Z53-2;Q70Z53-4;Q70Z53-5;Q70Z53-3;Q70Z53	0.220751142	-1.0919504	-0.435599629	28.84268425
FRG1	Q14331;E9PRR7;E9PLY7	0.526249965	0.069859667	0.298054816	29.59806624
FSCN1	Q16658;C9JFC0;A0A0A0MSB2;C9JPH9	-0.483297963	-0.370412875	-0.426855419	34.78756537
FSD1	Q9BTV5;M0R2F6;M0R366;M0QY68	0.408112737	0.422242543	0.41517764	27.9924111
FTO	A0A1B0GTC3;A0A1B0GVH5;Q9C0B1;A0A1B0GUC3;A0A1B0GV98;A0A1B0GTC5;A0A1B0GU26;A0A1B0GTY1;A0A1B0GTI3;A0A1B0GUY7;Q9C0B1-4;Q9C0B1-2;A0A1B0GTZ8;X6R3I0;Q9C0B1-3	-0.420815756	-0.326801158	-0.373808457	30.17500008
FTSJ1	Q9UET6;Q9UET6-2;B7Z4K4	0.743113534	0.199546	0.471329767	28.3404901
FTSJ3	Q8IY81;J3KS36	0.632500867	0.740994532	0.686747699	28.9234371
FUBP1	E9PEB5;Q96AE4;Q96AE4-2;C9JSZ1;M0R251;M0R263	0.043612494	-0.049529231	-0.002958369	34.73578912
FUBP3	Q96I24;Q96I24-2	-0.333791777	-0.241609957	-0.287700867	32.22183177
FUS	P35637;P35637-2;H3BPE7	-0.155890396	0.13389529	-0.010997553	31.59522088
FXN	C9JAX1;Q16595;H7C585;A0A2R8Y5A1;Q16595-2;Q16595-3;A0A2R8Y4G3;A0A2R8Y577	0.04365347	0.185119927	0.114386699	29.15641703
FXR1	P51114-2;P51114;B4DXZ6;E9PFF5;E7EU85;P51114-3;C9JAJ4;C9JZE0;C9JY20;H7C4S4;C9JYQ6;C9J5B4;C9IZ22	0.371676672	0.449209275	0.410442974	32.14155096
FXR2	P51116;I3L1Z2	0.289554354	0.296308116	0.292931235	29.83893033
FYCO1	Q9BQS8;Q9BQS8-4;Q9BQS8-3;Q9BQS8-2	1.48941482	1.266409776	1.377912298	29.85857241
G3BP1	Q13283;E5RIZ6;E5RI46;E5RIF8;E5RH42;E5RJU8;Q13283-2;E5RH00	-0.221800711	-0.248025977	-0.234913344	33.4243307
G6PD	P11413;P11413-2;P11413-3;E7EUI8;E7EM57;E9PD92	-0.338233567	-0.219180497	-0.278707032	30.32924006
GAB1	Q13480-2;B7Z3B9;Q13480	0.363553115	0.115744199	0.239648657	27.64454608
GABARAPL2	P60520;H3BSM5;H3BQ50	-0.450936237	-0.356092114	-0.403514175	30.4217781
GABPA	Q06546	-0.105943911	-0.061979513	-0.083961712	29.74350893
GADD45GIP1	Q8TAE8	-0.064500318	0.053680337	-0.005409991	30.14682592
GAK	O14976;O14976-2;A0A087X1U9;D6RAW3;H0Y8H5;D6RF16;D6RC24;D6RAQ7;D6RE78;H0Y9M4	-0.128771991	0.064392646	-0.032189673	29.8122731
GALK1	P51570;P51570-2;K7ERJ9;K7EII7;K7ERN9	0.154012321	0.08503567	0.119523996	30.31614778
GALM	Q96C23;H7C320;H7C1B5;B8ZZ75	0.779154	0.052693759	0.41592388	28.51860698
GANAB	Q14697;Q14697-2;F5H6X6;E9PKU7;E9PNH1;Q14697-3	-0.290309521	-0.292757513	-0.291533517	35.24915981
GANAB	Q14697;Q14697-2;F5H6X6;E9PKU7;E9PNH1;Q14697-3	0.245368653	-0.292757513	-0.02369443	32.30772488
GAPDH	P04406;P04406-2;E7EUT5;H0Y4M7;E7EX67;H0Y6T3;O14556;O60733-4;O60733-3;O60733	-0.346303272	-0.27562259	-0.310962931	36.58301996
GAPVD1	Q14C86-5;Q14C86-2;Q14C86;Q14C86-6;Q14C86-3;Q14C86-4;F8W9S7;C9IZ08;B4DGD8;H0Y7I9;B0QZ65;H0Y4E7;A0A0A0MQV8;C9IZX9	0.239553974	0.246581232	0.243067603	32.88132842
GARS	P41250;H7C443	0.40529308	0.298860094	0.352076587	33.48561609
GART	P22102;P22102-2;F8WD69;C9JBJ1;C9JTV6;C9JZG2;C9JKQ7;A0A140TA71;H7C366	0.2209491	0.3108619	0.2659055	33.21624563
GART	P22102;P22102-2;F8WD69;C9JBJ1;C9JTV6;C9JZG2;C9JKQ7;A0A140TA71;H7C366	0.2209491	0.3108619	0.2659055	32.40136183
GART	P22102;P22102-2;F8WD69;C9JBJ1;C9JTV6;C9JZG2;C9JKQ7;A0A140TA71;H7C366	0.259686404	0.266175248	0.262930826	34.05003483
GART	P22102;P22102-2;F8WD69;C9JBJ1;C9JTV6;C9JZG2;C9JKQ7;A0A140TA71;H7C366	0.2209491	0.3108619	0.2659055	31.78760063
GART	P22102;P22102-2;F8WD69;C9JBJ1;C9JTV6;C9JZG2;C9JKQ7;A0A140TA71;H7C366	0.2209491	0.3108619	0.2659055	31.25844583
GART	P22102;P22102-2;F8WD69;C9JBJ1;C9JTV6;C9JZG2;C9JKQ7;A0A140TA71;H7C366	0.259686404	0.266175248	0.262930826	33.09760483
GART	P22102;P22102-2;F8WD69;C9JBJ1;C9JTV6;C9JZG2;C9JKQ7;A0A140TA71;H7C366	0.22569905	0.20648545	0.21609225	34.67511063
GART	P22102;P22102-2;F8WD69;C9JBJ1;C9JTV6;C9JZG2;C9JKQ7;A0A140TA71;H7C366	0.22569905	0.20648545	0.21609225	33.56845383
GART	P22102;P22102-2;F8WD69;C9JBJ1;C9JTV6;C9JZG2;C9JKQ7;A0A140TA71;H7C366	0.249940602	0.211486498	0.23071355	35.02261149
GATAD2A	Q86YP4-2;Q86YP4;Q86YP4-3;C9JHD7;C9JJK9	0.13892632	0.140081869	0.139504094	30.13537658
GATAD2B	A0A0U1RRM1;Q8WXI9;A0A0U1RR30;A0A0U1RRK3;A0A0U1RR34	0.094367652	0.074273646	0.084320649	31.77654132
GATC	H0YIV9;F8VRU3;O43716	-0.313914922	0.233455778	-0.040229572	29.2607631
GBAS	O75323;O75323-2;F8WBI5;C9J7B1;C9K068;H7C333	-0.106877028	-0.562013236	-0.334445132	29.56225939
GBE1	Q04446;E9PGM4	-0.076229783	0.152739551	0.038254884	29.02175626
GBF1	Q92538-3;Q92538-2;Q92538	0.467661063	0.329462725	0.398561894	30.84101545
GCC2	Q8IWJ2;B8ZZW2;B8ZZA5;H7BYJ9;H7C010;U3KQE0;U3KPU4	0.060913129	0.058026752	0.059469941	30.48162302
GCFC2	P16383-2;P16383;H7C335;S4R465;P16383-3;P16383-4	0.321949492	-0.25431329	0.033818101	28.79386769
GCLM	P48507;P48507-2	0.1550144	0.139410486	0.147212443	30.74319196
GCN1L1	Q92616	-0.055525353	0.039920932	-0.007802211	34.22705097
GDI1	P31150;G5E9U5	-0.261680094	-0.094917127	-0.17829861	29.75528918
GDI2	P50395;P50395-2;Q5SX87;Q5SX91;V9GYF8;Q5SX90;Q5SX86;V9GYJ7	0.09551103	0.17308248	0.134296755	32.10134216
GDI2	P50395;P50395-2;Q5SX87;Q5SX91;V9GYF8;Q5SX90;Q5SX86;V9GYJ7	0.094635317	0.166056043	0.13034568	33.45697892
GDPD1	Q8N9F7;J3QQN7;Q8N9F7-3;Q8N9F7-2;J3KTA9;J3QRR6	0.324271502	-0.216448914	0.053911294	27.42147298
GEMIN2	O14893-2;O14893;O14893-3;H0YEL0;G5EA29;H0YDP6;S4R421	1.444243	-0.04837582	0.69793359	28.40959969
GEMIN2	O14893-2;O14893;O14893-3;H0YEL0;G5EA29;H0YDP6;S4R421	0.477015042	0.070454804	0.273734923	28.15367768
GEMIN2	O14893-2;O14893;O14893-3;H0YEL0;G5EA29;H0YDP6;S4R421	1.444243	-0.04837582	0.69793359	28.34602469
GEMIN2	O14893-2;O14893;O14893-3;H0YEL0;G5EA29;H0YDP6;S4R421	0.477015042	0.070454804	0.273734923	28.10281768
GEMIN4	I3L2C7;P57678;I3L4A4;I3L399;E7EN12;I3L4M4;I3L1J7	0.286232182	0.438160073	0.362196127	31.20311298
GEMIN5	Q8TEQ6	0.491170309	0.465704324	0.478437317	32.13121575
GEMIN6	Q8WXD5	0.679741602	0.7173341	0.698537851	29.67354177
GET4	Q7L5D6-2;Q7L5D6;C9JPA8;C9JHN8;C9JY46	-0.026903288	0.68280069	0.327948701	29.4153973
GFM1	Q96RP9;Q96RP9-2;C9IZ01;F8WAU4	0.309679683	0.164878478	0.237279081	31.86639694
GFPT1	Q06210-2;Q06210;O94808;E5RJP4	0.056387845	0.224474202	0.140431023	30.35637357
GGA2	Q9UJY4	-0.199690126	-0.024243003	-0.111966564	28.72961252
GGA3	Q9NZ52-2;Q9NZ52;J3KSS7;Q9NZ52-3;Q9NZ52-4;J3KSG3;J3QRS8;B7Z1E9;J3QRP3	0.57243945	0.632060456	0.602249953	29.14789963
GGCT	O75223;B8ZZK2;M0QZK8;O75223-3;O75223-2;O75223-4;H7BZK5;A0A0B4J1Y4	-0.278004228	-0.144103554	-0.211053891	30.95489852
GGH	Q92820	-0.178067118	-0.360649656	-0.269358387	30.34802649
GID8	Q9NWU2	-0.386773092	-0.293956167	-0.340364629	29.2135123
GIGYF2	Q6Y7W6-4;Q6Y7W6-5;Q6Y7W6;I1E4Y6;Q6Y7W6-3;E7ESB6;C9JHW1;F8WCD5;C9JPV7;C9JXQ0;C9J0V6;C9JHT0;C9JRZ2;C9JH18;C9JW88	0.044799666	0.042033853	0.04341676	31.23641928
GIGYF2	Q6Y7W6-4;Q6Y7W6-5;Q6Y7W6;I1E4Y6;Q6Y7W6-3;E7ESB6;C9JHW1;F8WCD5;C9JPV7;C9JXQ0;C9J0V6;C9JHT0;C9JRZ2;C9JH18;C9JW88	0.03008376	0.094180775	0.062132267	30.79423142
GINS1	Q14691	-0.332337671	-0.437392364	-0.384865018	28.6306578
GINS2	Q9Y248;M0QXS3;M0R043	-0.019084306	-0.294837204	-0.156960755	29.68060339
GINS3	Q9BRX5;Q9BRX5-3;Q9BRX5-2	-0.205592984	-0.216210406	-0.210901695	29.00361081
GINS4	Q9BRT9;E5RFF9;E5RH56;Q9BRT9-2	0.022507085	-0.08385605	-0.030674483	29.57189362
GIPC1	O14908;K7EM11;O14908-2;K7ELJ2;K7ESN1	0.188383819	0.275482084	0.231932951	31.32342009
GIT1	A0A0C4DGN6;Q9Y2X7;Q9Y2X7-3;J3QRU8;J3QLH1;K7EN79;Q9Y2X7-2	-0.421576927	-0.465563119	-0.443570023	28.76830687
GIT2	Q14161-8;Q14161-5;Q14161;R4GNG3;F8WAK2;F8VXI9;Q14161-9;Q14161-10;Q14161-4;Q14161-3;Q14161-11;Q14161-7;Q14161-6;F8W822;Q14161-2	0.311925352	0.203548348	0.25773685	28.81742335
GJA1	P17302	0.515621222	0.602074226	0.558847724	27.77271128
GLA	P06280;V9GYN5	-0.187308891	-0.381758093	-0.284533492	27.51088378
GLG1	Q92896;Q92896-3;Q92896-2;H3BM42	0.018433909	-0.13923712	-0.060401605	30.15435384
GLMN	Q92990;Q92990-2;M0QX84;M0QXG8	0.575093246	0.513140823	0.544117035	30.50856304
GLO1	Q04760;Q04760-2	-0.243156438	-0.277874953	-0.260515696	34.22954627
GLOD4	Q9HC38-2;I3L3Q4;F6TLX2;Q9HC38;Q9HC38-3;I3L1F4;I3NI27;I3NI24;I3L2C2;I3L277;I3L1I0	0.10297856	0.091264161	0.097121361	32.34137473
GLRX3	O76003	0.0261812	-0.012490313	0.006845444	32.36146375
GLRX5	Q86SX6	-0.258663707	-0.376289388	-0.317476547	30.49335551
GLS	O94925-3;O94925;B8ZZC5;H7BZD1;B8ZZA8;O94925-2;C9JIJ6;B7Z509;H7C201	0.330277492	0.405822398	0.368049945	31.59951799
GLUD1;GLUD2	P00367;P00367-3;P49448;P00367-2	-0.8468212	-0.75290377	-0.799862485	32.75255496
GLUL	P15104;A0A2R8YDT1	0.152646693	-0.028613867	0.062016413	32.03597767
GMDS	O60547;O60547-2	-0.285026781	0.461537343	0.088255281	29.7411617
GMFB	G3V4P8;P60983;G3V3X4;M0QYG8;M0R1D2;M0R0C1;M0QYJ8;O60234	-0.434505644	-0.380064507	-0.407285076	31.21138456
GMNN	H7C608;E2QRF9;O75496	0.418998924	0.498941644	0.458970284	28.60129374
GMPPB	Q9Y5P6;Q9Y5P6-2	0.403354717	0.237926205	0.320640461	29.45306877
GMPR2	Q9P2T1-2;H0YMB3;Q9P2T1;F8WAN9;Q9P2T1-3;H0YNJ6;A0A087WWM4;H0YLV5;H0YK13;H0YN22;H0YK71;H0YLB8;H0YNS9;H0YMW6;H0YNH0;P36959;H0YKE1	0.343070735	0.291772479	0.317421607	29.38944349
GMPS	P49915;P49915-2	0.357991641	0.252931979	0.30546181	34.55661084
GNA11	P29992;K7EL62;O95837;A0A087WVZ3	-0.28581351	-0.442834732	-0.364324121	28.71131372
GNAS	Q5JWF2;Q5JWF2-2;P63092-4;P63092;P63092-2;P63092-3;A0A0A0MR13;H0Y7E8;A2A2R6;Q5JWE9;S4R3E3;A0A1W2PS82;H0Y7F4;A0A1W2PRJ7;A0A1W2PRE1;Q5JWD1;A0A087WTB6;A0A087WZE5;P11488;A8MTJ3;P19087;P38405;P38405-2;A0A1W2PQK2	-0.262759085	-0.358232278	-0.310495682	29.87602997
GNB1	P62873-2;P62873;F6UT28;B1AKQ8;F6X3N5;B3KVK2	-0.201610658	-0.310299015	-0.255954837	31.69705445
GNB2L1	P63244;J3KPE3;H0Y8W2;H0YAF8;D6RAC2;H0YAM7;D6RHH4;D6R9L0;D6R9Z1;D6REE5;D6RFX4;D6RFZ9;E9PD14;D6RAU2;D6RBD0;H0Y8R5;H0Y9P0;D6R909;D6RHJ5;D6RGK8;D6RDI0	-0.032394125	-0.08862447	-0.060509298	33.03303319
GNB2L1	P63244;J3KPE3;H0Y8W2;H0YAF8;D6RAC2;H0YAM7;D6RHH4;D6R9L0;D6R9Z1;D6REE5;D6RFX4;D6RFZ9;E9PD14;D6RAU2;D6RBD0;H0Y8R5;H0Y9P0;D6R909;D6RHJ5;D6RGK8;D6RDI0	0.082432012	-0.08862447	-0.003096229	32.29576592
GNB2L1	P63244;J3KPE3;H0Y8W2;H0YAF8;D6RAC2;H0YAM7;D6RHH4;D6R9L0;D6R9Z1;D6REE5;D6RFX4;D6RFZ9;E9PD14;D6RAU2;D6RBD0;H0Y8R5;H0Y9P0;D6R909;D6RHJ5;D6RGK8;D6RDI0	-0.032394125	-0.085604919	-0.058999522	31.45590516
GNG5	P63218	-0.31897712	-0.359939085	-0.339458103	30.33794694
GNL1	P36915;A0A140T8Y2;P36915-2;A2AB27	0.613038331	-0.106589679	0.253224326	29.44395381
GNL2	Q13823;H0YG10	0.149173459	-0.040817798	0.054177831	30.20552979
GNL3	Q9BVP2-2;Q9BVP2;C9JZT7;B4DMU5;C9JYH9	0.48512407	0.367648341	0.426386206	32.35058747
GNL3L	Q9NVN8	-0.212075347	-0.105742494	-0.158908921	28.98737485
GNPDA1	P46926;D6R9P4;D6RAY7;P46926-2;D6RFF8;D6RB13;D6R917;V9GYK3;Q8TDQ7-4	0.306992048	0.0933468	0.200169424	29.91345863
GNPNAT1	Q96EK6;G3V5E4;G3V4W4	-1.289737264	-1.326340936	-1.3080391	30.0702305
GNS	H7C3P4;F6S8M0;P15586-2;P15586;F5H4C6;H0YFA9	0.058529195	0.080541948	0.069535571	29.5556729
GOLGA1	Q92805;Q5T165;R4GNH1	0.666843974	0.45746594	0.562154957	28.26024207
GOLGA2	A0A2Q2TH77;Q08379;Q08379-2;A0A1W2PQY5;B7ZC06;H0Y7B8;A0A087WYC0	-0.017127106	-0.662200143	-0.339663624	28.66841875
GOLGA3	Q08378-2;Q08378;Q08378-4;A0A087WV43	0.305764271	-0.491620122	-0.092927925	28.59916492
GOLGA4	H0Y6I0;Q13439-4;Q13439;Q13439-3;Q13439-5;C9JHJ5;E7EVX2;A0A087WTW2	0.283569521	0.284792937	0.284181229	30.54640723
GOLGA5	Q8TBA6;Q8TBA6-2;H0YK03	0.3755568	0.080941931	0.228249366	27.81194745
GOLGB1	Q14789-4;Q14789-3;Q14789;Q14789-2;E7EU81;H0Y867;H7C5I7	0.109852239	0.104156541	0.10700439	32.04967373
GOLIM4	O00461;F8W785	-0.76836063	-0.952547184	-0.860453907	30.02498081
GOLM1	Q8NBJ4-2;Q8NBJ4;F8WAT9;C9JYM4	0.285291611	0.094407737	0.189849674	30.54384085
GOLPH3	Q9H4A6	0.40500385	0.272220015	0.338611933	29.71962861
GOPC	Q9HD26-2;Q9HD26;F5H1Y4;Q9HD26-3;A0A0J9YVX5	-0.042221699	-0.203979196	-0.123100448	29.58188764
GORASP2	Q9H8Y8;Q9H8Y8-3;Q9H8Y8-2;C9J9V9;H7C0J2;C9J0V5;G3V0G1;Q9BQQ3-2;Q9BQQ3	0.297938516	0.237547619	0.267743068	31.87076228
GOSR1	F6RU00;B4DQA8;K7EJC8;E9PCW1;O95249;G5E9T8	0.18903212	0.320223167	0.254627643	29.53902013
GOT1	P17174;P17174-2	0.432915572	0.520478255	0.476696914	33.06617374
GOT2	P00505;P00505-2	0.085299287	0.102980602	0.094139945	34.70385705
GPATCH1	Q9BRR8	0.237599234	0.301061025	0.269330129	27.96688715
GPATCH11	Q8N954;Q8N954-2	0.049478409	0.39195735	0.22071788	28.34015835
GPATCH4	Q5T3I0;Q5T3I0-3;A0A0A0MRK1;E9PAV9;F8W895;E9PPY4;F2Z3C6;Q5T3I0-2	0.621239544	0.608738618	0.614989081	30.89753812
GPATCH8	Q9UKJ3-2;Q9UKJ3;K7EKU0;Q7Z570;A4D1E1	0.428472788	0.181591283	0.305032035	29.63397971
GPD1L	Q8N335;C9JM46;C9K0P5;C9JFA7;P21695-2;P21695	0.415290706	-0.379977414	0.017656646	29.39633089
GPD2	P43304;P43304-2;F5GYK7;E7EM56	0.020719771	-0.287579305	-0.133429767	30.56046957
GPHN	F5H039;Q9NQX3;Q9NQX3-2;G3V582;H0YJ30;H0YJR5;G3V4R0;G3V355;G3V4D2	0.331605678	0.383514065	0.357559871	31.70342637
GPI	P06744;A0A2U3TZU2;A0A0A0MTS2;P06744-2;A0A0J9YXP8;A0A2R8Y6C7;K7EQ48;A0A0J9YYH3;A0A0J9YX90;K7ERC6;K7EPY4;K7EP41;K7ENA0;A0A0J9YXM3;K7ELR7;A0A2R8YF08;K7ERK8;K7EIL4;A0A0J9YXH9;A0A0J9YYI8	-0.394331618	-0.333562309	-0.363946964	34.84879906
GPKOW	Q92917	0.472168514	0.358137689	0.415153102	30.70148979
GPN1	Q9HCN4;Q9HCN4-5;Q9HCN4-2;Q9HCN4-4;Q9HCN4-3;F8WD09	0.179173236	0.23254556	0.205859398	30.07375218
GPR89A;GPR89B	B7ZAQ6-2;B7ZAQ6-3;P0CG08;B7ZAQ6;A0A087WW78;A0A087WW82;U3KPV2;E9PKY3	0.01050879	0.115049764	0.062779277	30.35948754
GPRIN1	NA	0.287241062	0.415408671	0.351324866	26.60922531
GPS1	Q13098-7;Q13098;Q13098-5;C9JFE4;A8K070;A0A096LPJ3;A0A096LP07;Q13098-6;J3KSA5;J3KRJ4;J3QLT0;J3KTB0;J3QS88;J3KRE8;J3QS84;J3QL53;J3QLE8;J3QQX0	-0.051391895	-0.067114622	-0.059253259	32.42379847
GPX1	A0A087WUQ6;P07203;A0A2R8Y6B6;P07203-2	-0.816976229	-0.923165545	-0.870070887	29.13892036
GRB2	P62993;P62993-2;J3KT38;J3QRL5;J3QLF6	0.183916452	0.258600423	0.221258438	32.24039612
GRHPR	Q9UBQ7;U3KQ56	-0.01926214	-0.027637432	-0.023449786	30.90820367
GRIPAP1	A0A087WT45;Q4V328;A0A075B793;Q4V328-4;Q4V328-2;Q4V328-3;A0A087WXA6;A0A087WZF5	0.165555239	0.02344457	0.094499904	28.88142667
GRPEL1	Q9HAV7	0.511723317	0.531121026	0.521422172	33.82063799
GRSF1	F5H5I6;Q12849;H0Y8R1;H0YAK1;Q12849-5;H0YAM1	0.256592883	0.229042338	0.242817611	31.64816061
GRWD1	Q9BQ67;M0QX71	0.60007539	0.47687234	0.538473865	31.87808342
GSK3A	P49840;A8MT37;M0QYV0	-0.018086262	-0.031170783	-0.024628522	30.11424947
GSK3B	P49841;P49841-2	-0.124227208	0.163108756	0.019440774	28.55474983
GSR	P00390-2;P00390-3;P00390;P00390-5;P00390-4;A0A2R8YF59;H0YC68	-0.461317046	-0.392680425	-0.426998736	32.04173479
GSS	A0A2R8Y430;P48637;A0A2R8Y5T7;P48637-2;A0A2R8Y7I7;A0A2R8Y6Q7;A0A2R8YF34;A0A2R8Y2X9;A0A2R8Y6Y6;A0A2R8Y4V9;A0A2R8Y790;A0A2R8Y446;A0A0S2Z4J7;A0A2R8Y2F2	0.2156369	-0.090170472	0.062733214	31.2610563
GSTK1	E9PFN5;Q9Y2Q3;Q9Y2Q3-4;Q9Y2Q3-3;Q9Y2Q3-2;C9JNT3	-0.213482688	0.194221996	-0.009630346	29.29739502
GSTM3	P21266;A0A0A0MTN3;Q5T8Q9;Q5T8R1;P46439	-0.211692599	-0.194671538	-0.203182068	30.62449903
GSTO1	P78417;Q5TA02;P78417-3;P78417-2;Q5TA01	-0.356749157	-0.061239415	-0.208994286	31.78278623
GSTO1	P78417;Q5TA02;P78417-3;P78417-2;Q5TA01	-0.08707729	-0.061239415	-0.074158353	32.34915044
GSTP1	P09211;A8MX94;A0A087X2E9;A0A2R8Y5E5;A0A087X243	-0.476741627	-0.400042549	-0.438392088	34.54185424
GTF2B	Q00403;B1APE2;B1APE1	0.5324359	0.473785368	0.503110634	30.62043139
GTF2E1	P29083;C9IYL4;C9J329;E9PER7	-0.503251426	0.030623984	-0.236313721	28.68990878
GTF2F1	P35269;M0QXD6;M0R0R9;M0R0Z3	0.290854621	0.316181722	0.303518172	31.88216431
GTF2F2	P13984	0.315868127	0.350332213	0.33310017	31.79182353
GTF2H1	P32780;P32780-2;E9PL58;E9PI26	0.075305829	0.254581818	0.164943824	27.70882702
GTF2H3	F5GXG6;F5H6X0;F5GX35;F5H4K7;F5GWD3;Q13889-2;Q13889;H0YFF7	0.027696739	0.186802001	0.10724937	28.73337364
GTF2H4	Q92759;A0A0G2JHJ2;Q92759-2	1.126963551	0.638980342	0.882971946	27.93638958
GTF2I	P78347-2;P78347-4;P78347-3;P78347;P78347-5;C9J6M0;A0A087WW90;A0A0D9SF80;Q86UP8-3;Q86UP8;Q6EKJ0	0.077682941	0.070306581	0.073994761	33.61017937
GTF3C1	Q12789-3;Q12789;H3BU37;H3BRD0;I3L1Z3;H3BU55	0.108286961	0.085196919	0.09674194	30.47316085
GTF3C2	Q8WUA4;H0Y4Q6;A0A087WZD8;Q8WUA4-2;H7C3X9;H7C318	0.206077031	0.281073757	0.243575394	29.78952265
GTF3C3	Q9Y5Q9;Q9Y5Q9-2;H7C0C0;F8WC64;H0YFI7;H7BZV8;H7C143	0.324112253	0.219518201	0.271815227	29.20748168
GTF3C4	Q9UKN8;F2Z356	0.001059496	-0.087757371	-0.043348938	30.09228619
GTF3C5	Q9Y5Q8;Q9Y5Q8-3;Q9Y5Q8-2;Q5T7U1;H7BY84;Q5T7U4;Q5T7U0;H0Y5D2	0.284261788	0.368621212	0.3264415	31.22845428
GTPBP1	O00178;B0QY59;F5H716;F5H257	0.260160945	0.132998779	0.196579862	29.82378651
GTPBP10	A4D1E9;C9J8R7;C9JNI1;A4D1E9-2;C9JEQ8;F8WBY0;F8WCN4;F8WBB5;A4D1E9-3	0.264507572	0.200477059	0.232492315	28.75035048
GTPBP3	Q969Y2-3;Q969Y2;Q969Y2-4;Q969Y2-2;M0R0S9;M0R1X0	0.289733013	0.154082112	0.221907562	29.90009451
GTPBP4	Q9BZE4;Q9BZE4-2;Q9BZE4-3;Q5T3R7	0.773937167	0.547257691	0.660597429	28.38167147
GTSE1	Q9NYZ3	0.129083995	0.159516286	0.144300141	29.2637835
GUF1	Q8N442	-0.265270347	-0.921151299	-0.593210823	28.55883598
GUK1	Q16774;B1ANH5;B1ANH0;B1ANG9;B1ANH6;B1ANH2;Q16774-2;Q16774-3;B1ANH3	-0.473686337	-0.773564434	-0.623625385	29.65850878
GUK1	Q16774;B1ANH5;B1ANH0;B1ANG9;B1ANH6;B1ANH2;Q16774-2;Q16774-3;B1ANH3	-0.473686337	-0.497239166	-0.485462751	28.42428752
GXYLT1	Q4G148-2;Q4G148	-0.988187887	-0.925046134	-0.956617011	28.55386305
GYG1	P46976-2;P46976;C9JQ42;G5E9W8;P46976-3;C9J8R8;C9J7C7	0.453538747	0.416709041	0.435123894	29.00872394
GYS1	P13807-2;P13807;M0QYU1;P54840	0.315717464	0.04075788	0.178237672	30.18954658
H1FX	Q92522	-0.614467317	-0.593431948	-0.603949632	32.23651028
HACD2	Q6Y1H2;C9JWG1	0.19913195	-0.606338437	-0.203603243	28.48628033
HACD3	H3BS72;Q9P035;H3BPZ1;Q9P035-2;H3BRL8;H3BMZ1	-0.367789155	-0.25815915	-0.312974152	32.83293724
HACL1	Q9UJ83-2;Q9UJ83;Q9UJ83-3;Q9UJ83-4;B3KPX4;C9JJM7;C9J306;Q7Z773;F8WCH9	0.48627999	0.260512051	0.373396021	29.48779656
HADH	A0A1W2PQV5;A0A0A0MSE2;A0A0D9SFP2;E9PF18;Q16836;Q16836-3;Q16836-2;A0A1W2PQC2;A0A1W2PRT2;A0A1W2PNM1;A0A1W2PQ55;A0A1W2PP40;A0A1W2PQ78	-0.349787409	-0.216069885	-0.282928647	32.30317417
HADHA	H0YFD6;P40939;A0A2R8Y4F5;A0A2R8YG21;A0A2R8Y688;P40939-2	-0.214685647	-0.212078519	-0.213382083	33.01696062
HADHB	P55084-2;P55084;F5GZQ3;B5MD38;C9JEY0;C9JE81;C9K0M0	-0.193361771	-0.145858154	-0.169609962	30.91704372
HAGH	H3BPK3;H3BPQ4;Q16775-2;Q16775;H3BQW8;Q16775-3	0.119350122	0.3418957	0.230622911	29.918372
HARS	P12081-4;P12081;B4DDD8;B3KWE1;P12081-3;P12081-2;B4E1C5;E7ETE2;D6RF05;A0A2R8YCI2;A0A2R8YFR1	0.421089533	0.300665448	0.36087749	33.1841243
HARS2	A0A2R8Y6I1;A0A2R8Y3N3;A0A2R8Y5P7;P49590-2;P49590;D6RJE6;D6RB22;B4DQ67;A0A2R8Y4X6;A0A2R8Y5E8	-0.083754773	-0.443079176	-0.263416974	28.49237313
HAT1	O14929;O14929-2;F8WEW1;F8W9G7	-0.363128754	-0.544658034	-0.453893394	30.84591902
HAUS3	Q68CZ6;Q68CZ6-2	0.106511623	-0.194709281	-0.044098829	29.66943741
HAUS4	Q9H6D7;G3V541;Q9H6D7-3;G3V2T6;Q9H6D7-4;Q9H6D7-2;H0YIZ6;H0YJ09;G3V4X7;G3V5A5;G3V2I5	0.152715314	-0.884350411	-0.365817549	28.67598868
HAUS5	O94927;O94927-2;U3KQG4	-0.042297918	0.03800803	-0.002144944	27.55076324
HAUS6	Q7Z4H7-3;Q7Z4H7;Q5VY60;Q7Z4H7-2;Q5SYF9	0.173659432	0.431349628	0.30250453	28.67342583
HAUS8	Q9BT25-2;Q9BT25-3;Q9BT25	0.637458229	0.232765245	0.435111737	28.31598724
HAX1	O00165-5;O00165;O00165-2;E9PIQ7;O00165-3;Q5VYD6;O00165-4;O00165-6	0.167373337	0.10518815	0.136280743	29.11382611
HBS1L	Q9Y450;Q9Y450-4;J3QT46;B7Z524;H0YDX7;H0YES5;E9PHZ9;E9PN23;G5E991;E9PMN1;E9PLR4;Q9Y450-2;E9PS53;E9PJ90;H0YD85	-0.080357454	-0.025543138	-0.052950296	31.44587459
HBS1L	Q9Y450;Q9Y450-4;J3QT46;B7Z524;H0YDX7;H0YES5;E9PHZ9;E9PN23;G5E991;E9PMN1;E9PLR4;Q9Y450-2;E9PS53;E9PJ90;H0YD85	-0.162364139	-0.01321208	-0.087788109	29.82407021
HBS1L	Q9Y450;Q9Y450-4;J3QT46;B7Z524;H0YDX7;H0YES5;E9PHZ9;E9PN23;G5E991;E9PMN1;E9PLR4;Q9Y450-2;E9PS53;E9PJ90;H0YD85	0.04609534	-0.008900572	0.018597384	32.11308716
HBS1L	Q9Y450;Q9Y450-4;J3QT46;B7Z524;H0YDX7;H0YES5;E9PHZ9;E9PN23;G5E991;E9PMN1;E9PLR4;Q9Y450-2;E9PS53;E9PJ90;H0YD85	0.027315052	0.00558624	0.016450646	30.94908616
HCCS	P53701	0.789165716	0.444034283	0.616599999	30.10065667
HCFC1	A6NEM2;P51610-4;P51610;P51610-2;P51610-3;H7C1C4;Q9Y5Z7	0.043848729	0.018644992	0.03124686	29.93825763
HCFC1	A6NEM2;P51610-4;P51610;P51610-2;P51610-3;H7C1C4;Q9Y5Z7	-0.01368374	-0.1331689	-0.07342632	29.50738217
HCFC1	A6NEM2;P51610-4;P51610;P51610-2;P51610-3;H7C1C4;Q9Y5Z7	0.043848729	0.018644992	0.03124686	30.00386515
HCFC1	A6NEM2;P51610-4;P51610;P51610-2;P51610-3;H7C1C4;Q9Y5Z7	-0.01368374	-0.1331689	-0.07342632	29.4868146
hCG_2014768;TMA7	A0A024R1R8;Q9Y2S6	-0.272021635	-0.560858031	-0.416439833	30.38112974
HDAC1	Q13547;Q5TEE2	-0.191844753	-0.16214732	-0.176996036	29.09353276
HDAC2	Q92769;Q92769-3;H3BM24;E5RH52;E5RG37;E5RFP9;E5RFI6;E5RJ04;E5RGV4;E5RHE7;E5RK19;E7ESJ6	0.074754791	0.027078114	0.050916453	29.08133719
HDAC6	A0A2R8YDE6;Q9UBN7;Q9UBN7-2;A0A2R8Y5Z4;A0A2R8YD35;C9J172;Q9BRX7;A0A2R8Y4G2;A0A2R8YCS4;E7EP63;E7ER52;A6NDI8;E7EPS2	-0.175769526	-0.148439909	-0.162104717	28.29321419
HDDC2	Q7Z4H3-2;Q7Z4H3;V9GYS5;V9GZ04;Q7Z4H3-3	-0.156087902	0.00473102	-0.075678441	31.24790922
HDDC3	Q8N4P3;H0YNP9;Q8N4P3-2;H0YKT9	0.26835759	0.255966687	0.262162139	29.96902292
HDGF	P51858;P51858-2;P51858-3	-0.449594224	-0.483013021	-0.466303622	32.54839573
HDGFRP2	Q7Z4V5-2;Q7Z4V5;K7EPS6;K7ERA4;M0R0J3;A0A087WX58;A0A087WZ99	-0.034669531	-0.126779246	-0.080724389	30.29425887
HDGFRP2	Q7Z4V5-2;Q7Z4V5;K7EPS6;K7ERA4;M0R0J3;A0A087WX58;A0A087WZ99	-0.04257563	-0.187576695	-0.115076163	29.77011174
HDHD3	Q9BSH5	0.646011927	0.638550791	0.642281359	27.99525663
HDLBP	A0A024R4E5;Q00341;Q00341-2;H0Y394;H7C0A4;H7C2D1;C9JIZ1;C9J5E5;C9JZI8;H7BZC3;C9JHS7;C9JHZ8;C9JES8;C9JK79;C9JT62;C9JHN6;C9JEJ8;C9JBS3;C9JQ82;C9JMQ6;C9J739;C9JHS9	-0.17680958	-0.197875682	-0.187342631	33.53985204
HEATR1	Q9H583;Q5T3Q7;Q6P664	0.427505602	0.456069979	0.44178779	31.85003519
HEATR3	Q7Z4Q2;Q7Z4Q2-2;Q7Z4Q2-3	0.019902572	0.189944921	0.104923747	30.19307602
HEATR5A	F5H619;Q86XA9-2;Q86XA9;H7C5W6;H0YIW3;F8VQQ6;Q86XA9-3;H0YHE0;H0YHS5	0.604291482	0.530066934	0.567179208	28.53981686
HEBP1	Q9NRV9;F5GWX2;H0YG71	-0.15130362	0.19301286	0.02085462	28.96311635
HEBP2	Q9Y5Z4;Q9Y5Z4-2;Q5THN1;C9IZA0	-0.705324218	-0.722154117	-0.713739167	30.5597338
HECTD1	A0A087X2H1;Q9ULT8;H0YJP0;G3V4V5;H0YJD4;A0A087WVU6;H0YJV8	0.147075378	0.213352513	0.180213946	32.80112565
HECTD3	Q5T447;Q5T447-2	0.189346519	0.20493241	0.197139465	29.85130167
HELLS	A0A087WSW7;F6XU50;A0A0B4J1V9;Q9NRZ9-3;Q9NRZ9-2;Q9NRZ9;Q9NRZ9-6;Q9NRZ9-5;Q9NRZ9-4;Q9NW36;B1ALG6;Q9NRZ9-8;Q9NRZ9-7;Q8TE73	-0.500562712	-0.009668928	-0.25511582	30.48108625
HELZ	J3QS41;P42694;P42694-2;A0A075B6R3	0.032730857	-0.239199074	-0.103234109	27.93498897
HERC2	O95714;A0A0J9YVP0;A0A0J9YXQ8;A0A0G2JPS8;H3BUQ1;Q9BVR0	-0.243084845	-0.237579025	-0.240331935	30.20004893
HEXB	P07686;Q5URX0;H0YA83;H0Y9B6	-0.225423844	-0.206494948	-0.215959396	30.28795146
HEXIM1	O94992	-0.25101822	-0.040424322	-0.145721271	30.0991879
HGH1	Q9BTY7;E9PIX0	0.267544854	0.111435476	0.189490165	29.6410149
HGS	O14964;O14964-2;I3L1E3;I3L1P5;I3L2H4;I3L165	-0.062395251	0.010137245	-0.026129003	30.09226941
HIBADH	P31937;H7BZL2	-0.181298633	-0.163359935	-0.172329284	29.55274171
HIBCH	Q6NVY1;Q6NVY1-2;B8ZZZ0;B9A058;H7C126;H7C400;F8W8A6;H7BYI7	-0.115470083	-0.135212479	-0.125341281	30.61967797
HIF1AN	Q9NWT6;E9PNR8;E9PL41	0.359863432	0.264774335	0.312318884	29.97285125
HIGD2A	Q9BW72	0.122414115	0.078550386	0.100482251	28.81784935
HINT1	P49773;D6REP8;D6RE99;D6RD60;D6RC06	-0.260299371	-0.282248973	-0.271274172	32.7430897
HIP1R	O75146;O75146-2;H0YH66	0.325244935	0.216338612	0.270791774	29.82989332
HIRIP3	Q9BW71;Q9BW71-2;Q9BW71-3	0.393325193	0.437659992	0.415492593	31.12166636
HIST1H1A	Q02539	-0.974630429	-0.732337879	-0.853484154	28.23777873
HIST1H1C	P16403	-0.757428948	-0.866234435	-0.811831692	31.37693606
HIST1H1E	P10412;P16401;P22492	-0.413393699	-0.870531263	-0.641962481	30.58984702
HIST1H4A	P62805	-0.359464045	-0.483746548	-0.421605297	32.9019034
HK1	P19367;P19367-4;P19367-2;P19367-3;B1AR63;Q2TB90;A0A2R8Y626;B1AR62	0.130330678	0.13088427	0.130607474	32.11526425
HK2	P52789;E9PB90;P52790	0.695954039	0.740512746	0.718233393	31.93411032
HLA-A	NA	-0.205427952	-0.800126418	-0.502777185	28.1517415
HLTF	A0A0C4DGA6;Q14527-2;Q14527;H7C5K0	0.0817085	-0.058975378	0.011366561	29.23401421
HM13	Q8TCT9-5;Q8TCT9;Q8TCT9-4;Q8TCT9-2;A0A075B6F6;A0A0C4DGU3	0.716135423	-0.072998637	0.321568393	29.16424334
HMBS	F5H345;P08397-2;P08397;P08397-4;P08397-3;F5GY90;A0A1W2PNU5;F5H226;F5H0P4;F5H4W5;F5H4X2	0.473367873	0.462039491	0.467703682	32.25271489
HMCES	E7EMP6;Q96FZ2;D6RGK7;D6RAZ3;D6R9T3;D6RAI0	-0.116861668	-0.11580867	-0.116335169	27.80283759
HMGB2	P26583;D6R9A6	-0.056230126	-0.175780599	-0.116005362	34.39202358
HMGB3	E9PES6;E7ES08;E7EQU1;O15347	-0.49149739	-0.501409538	-0.496453464	32.4220086
HMGCS1	Q01581;D6RIW1;P54868-3;P54868-2;P54868	-0.6460929	-0.600941249	-0.623517075	32.51129676
HMOX2	P30519;I3L159;I3L1F5;A0A087WT44;I3L276;I3L4P8;A0A1B0GXH0;I3L463;I3L1Y2	0.235677377	0.61589911	0.425788244	28.31296539
HMOX2	P30519-2;I6L899	0.691444916	0.565608065	0.628526491	28.33002395
HN1	Q9UK76;J3KT51;Q9UK76-2;Q9UK76-3;J3KSH8;F2Z3M5	0.39573195	0.48240995	0.43907095	32.04198286
HN1	Q9UK76;J3KT51;Q9UK76-2;Q9UK76-3;J3KSH8;F2Z3M5	0.382648613	0.524211483	0.453430048	32.92831184
HN1	Q9UK76;J3KT51;Q9UK76-2;Q9UK76-3;J3KSH8;F2Z3M5	0.4666532	0.4775625	0.47210785	31.19020144
HN1	Q9UK76;J3KT51;Q9UK76-2;Q9UK76-3;J3KSH8;F2Z3M5	0.41156757	0.542688525	0.477128048	32.73264027
HN1L	Q9H910-3;A6NGP5;H3BMV3;Q9H910;H3BMT0;H3BTV5;H3BU16;Q9H910-2;B4E1P3;H3BMM8;H3BS08	0.291451162	-1.052486048	-0.380517443	30.65348678
HN1L	Q9H910-3;A6NGP5;H3BMV3;Q9H910;H3BMT0;H3BTV5;H3BU16;Q9H910-2;B4E1P3;H3BMM8;H3BS08	0.241662974	-1.052486048	-0.405411537	30.78150478
HNRNPA0	Q13151	0.11228717	0.23878537	0.17553627	32.25766301
HNRNPA1;HNRNPA1L2	F8W6I7;P09651-2;P09651;P09651-3;F8VZ49;Q32P51;F8VTQ5;A0A2R8Y4L2;H0YH80;F8W646;F8VYN5	0.033982365	-0.007893817	0.013044274	35.10754585
HNRNPA2B1	P22626;P22626-2;A0A087WUI2	-0.034261492	0.017350057	-0.008455718	35.44109065
HNRNPA3	P51991;P51991-2;H7C1J8	-0.122641507	-0.054973498	-0.088807502	33.08768455
HNRNPAB	Q99729-3;D6R9P3;D6RD18;D6RBZ0;Q99729-2;Q99729-4;Q99729	0.35149315	0.320221162	0.335857156	33.54935569
HNRNPD	Q14103-2;Q14103-4;D6RBQ9	-0.209353122	0.228828104	0.009737491	30.04894236
HNRNPD	Q14103-2;Q14103-4;D6RBQ9	-0.063942869	-0.116924039	-0.090433454	30.55405787
HNRNPD	Q14103-2;Q14103-4;D6RBQ9	-0.129943437	0.370900249	0.120478406	28.84697736
HNRNPD	Q14103-2;Q14103-4;D6RBQ9	0.015466816	0.025148107	0.020307461	29.35209287
HNRNPD	D6RF44	-0.188077248	0.228828104	0.020375428	30.93891234
HNRNPD	D6RF44	-0.091137079	-0.116924039	-0.104030559	31.54505095
HNRNPD	Q14103-3;Q14103;H0Y8G5;H0YA96;D6RAF8;D6RD83	0.092310452	0.228828104	0.160569278	31.63028426
HNRNPD	Q14103-3;Q14103;H0Y8G5;H0YA96;D6RAF8;D6RD83	0.189250621	-0.116924039	0.036163291	32.23642287
HNRNPD	D6RF44	-0.135137458	0.370900249	0.117881396	29.49655434
HNRNPD	D6RF44	-0.038197289	0.025148107	-0.006524591	30.10269295
HNRNPD	Q14103-3;Q14103;H0Y8G5;H0YA96;D6RAF8;D6RD83	0.145250242	0.370900249	0.258075246	30.18792626
HNRNPD	Q14103-3;Q14103;H0Y8G5;H0YA96;D6RAF8;D6RD83	0.242190411	0.025148107	0.133669259	30.79406487
HNRNPDL	A0A087WUK2;O14979;O14979-3;O14979-2	0.250631866	0.142240675	0.196436271	33.04905262
HNRNPF	P52597;A0A1B0GW42	0.306266734	0.345426536	0.325846635	32.87256671
HNRNPH1	P31943;G8JLB6;E9PCY7;D6RIU0;D6RBM0;D6RFM3;D6RIT2;D6RIH9;D6RJ04;D6RDU3;D6R9T0;E5RGV0;H0YB39;D6RAM1;E5RGH4;H0YBD7;E7EQJ0;H0YBG7;E7EN40;H0YAQ2;D6RDL0;D6RF17;D6R9D3	-0.420417239	-0.52637975	-0.473398495	31.22853968
HNRNPH1	P31943;G8JLB6;E9PCY7;D6RIU0;D6RBM0;D6RFM3;D6RIT2;D6RIH9;D6RJ04;D6RDU3;D6R9T0;E5RGV0;H0YB39;D6RAM1;E5RGH4;H0YBD7;E7EQJ0;H0YBG7;E7EN40;H0YAQ2;D6RDL0;D6RF17;D6R9D3	-0.248235866	-0.544541325	-0.396388596	31.33427568
HNRNPH3	P31942-2;P31942;P31942-3;P31942-6;P31942-5;P31942-4	0.129710432	0.058403949	0.09405719	30.87402192
HNRNPK	P61978-2;P61978;S4R359;S4R457	-0.495824028	0.387928137	-0.053947946	31.85524464
HNRNPK	P61978-2;P61978;S4R359;S4R457	0.992528427	0.2134036	0.602966014	30.62481403
HNRNPK	P61978-3;Q5T6W2	-0.235755756	0.064586387	-0.085584685	30.54850197
HNRNPK	P61978-3;Q5T6W2	2.740949154	-0.4332799	1.153834627	29.31807136
HNRNPL	P14866;M0QXS5;P14866-2;M0R1W6;B4DVF8;M0QYL7	0.053667837	0.213699133	0.133683485	32.10868581
HNRNPLL;HNRPLL	B7WPG3;C9IYN3;D6W592;Q8WVV9-5;Q8WVV9-4;Q8WVV9;H7C464;Q8WVV9-3;Q8WVV9-2;C9JJZ7;H7BXH8	-0.108371868	-0.015554258	-0.061963063	29.73017429
HNRNPM	A0A087X0X3;P52272-2;P52272;M0R019;M0R2T0;M0QYQ7;M0R0N3;M0R0Y6;M0R2I7;M0QY96	0.012858918	0.020245611	0.016552265	32.89027677
HNRNPM	A0A087X0X3;P52272-2;P52272;M0R019;M0R2T0;M0QYQ7;M0R0N3;M0R0Y6;M0R2I7;M0QY96	0.081579195	0.1477774	0.114678298	30.9886664
HNRNPM	A0A087X0X3;P52272-2;P52272;M0R019;M0R2T0;M0QYQ7;M0R0N3;M0R0Y6;M0R2I7;M0QY96	-0.012725868	0.029331201	0.008302666	34.5705151
HNRNPM	A0A087X0X3;P52272-2;P52272;M0R019;M0R2T0;M0QYQ7;M0R0N3;M0R0Y6;M0R2I7;M0QY96	0.043202015	0.09763989	0.070420953	32.66890473
HNRNPR	O43390;O43390-2;O43390-3;O43390-4;B4DT28;A0A286YEZ8	0.017101225	0.082639675	0.04987045	31.21453369
HNRNPR	O43390;O43390-2;O43390-3;O43390-4;B4DT28;A0A286YEZ8	0.017101225	0.082639675	0.04987045	31.17682672
HNRNPU	Q00839	-0.219963103	-0.200484326	-0.210223714	31.02184391
HNRNPU	Q00839	-0.192424168	-0.080776617	-0.136600393	29.24574094
HNRNPU	Q00839-2;A0A1W2PPS1;A0A1X7SBS1;A0A1W2PP35;Q5RI18;A0A1W2PPH7;A0A1W2PPL4;A0A1W2PP34;A0A1W2PQL0;A0A1W2PQ74;A0A1W2PRZ7;A0A1W2PQD4;A0A1W2PPE9;A0A1W2PRI6;A0A1W2PP22;A0A1W2PNG3;A0A087WVI9	-0.180872303	-0.038127065	-0.109499684	28.20762824
HNRNPU	Q00839-2;A0A1W2PPS1;A0A1X7SBS1;A0A1W2PP35;Q5RI18;A0A1W2PPH7;A0A1W2PPL4;A0A1W2PP34;A0A1W2PQL0;A0A1W2PQ74;A0A1W2PRZ7;A0A1W2PQD4;A0A1W2PPE9;A0A1W2PRI6;A0A1W2PP22;A0A1W2PNG3;A0A087WVI9	-0.223525405	-0.071213551	-0.147369478	29.40467707
HNRNPU	Q00839	-0.192715135	-0.13533641	-0.164025772	29.48524761
HNRNPU	Q00839-2;A0A1W2PPS1;A0A1X7SBS1;A0A1W2PP35;Q5RI18;A0A1W2PPH7;A0A1W2PPL4;A0A1W2PP34;A0A1W2PQL0;A0A1W2PQ74;A0A1W2PRZ7;A0A1W2PQD4;A0A1W2PPE9;A0A1W2PRI6;A0A1W2PP22;A0A1W2PNG3;A0A087WVI9	-0.180435853	0.043712625	-0.068361614	27.92022024
HNRNPUL1	Q9BUJ2-2;Q9BUJ2;A0A0A0MRA5;B7Z4B8;Q9BUJ2-4;M0R3F1;Q9BUJ2-3;M0QYZ0;M0QYI8;M0QYM5;M0R0K8;M0R203;M0QZV6;M0R247;A0A087X1I2;Q9BUJ2-5	-0.048151889	-0.113582239	-0.080867064	32.71535457
HNRNPUL1	Q9BUJ2-2;Q9BUJ2;A0A0A0MRA5;B7Z4B8;Q9BUJ2-4;M0R3F1;Q9BUJ2-3;M0QYZ0;M0QYI8;M0QYM5;M0R0K8;M0R203;M0QZV6;M0R247;A0A087X1I2;Q9BUJ2-5	-0.034490619	-0.128613479	-0.081552049	30.58806957
HNRNPUL2-BSCL2;HNRNPUL2	H3BQZ7;Q1KMD3	-0.186021255	0.196381815	0.00518028	29.82182368
HOMER1	Q86YM6;Q86YM7;Q86YM7-2	-0.237294356	-0.109808021	-0.173551188	28.60629953
HOOK3	Q86VS8;H0YDM4;H0YE69	-0.20866797	-0.196954447	-0.202811209	30.5517559
HP1BP3	Q5SSJ5;X6RGJ2;Q5SSJ5-3;Q5SSJ5-2;B0QZK4;Q5SWC8;B0QZK9;B0QZK8;Q5SSJ5-5	-0.113452234	-0.629626821	-0.371539527	28.52309932
HPRT1	P00492	0.023730115	-0.075690151	-0.025980018	33.47225948
HRSP12	P52758;H0YBX3;H0YB34;E5RIP8	-0.357431742	-0.255530374	-0.306481058	29.44630887
HS1BP3	Q53T59;F6TR53;B5MC96;H7C0Y9;F8WDN8;H7BZZ1	0.295965143	0.145176589	0.220570866	29.39043334
HSD17B10	Q99714;Q99714-2;Q5H928	-0.215301406	-0.18472431	-0.200012858	33.95386403
HSD17B11	D6RCD0;Q8NBQ5	0.606012711	0.052823268	0.329417989	28.72147513
HSD17B12	Q53GQ0;A0A1B0GV93;A0A1B0GVY6;E9PI21	-1.004724743	-0.716268187	-0.860496465	30.67357552
HSD17B4	A0A2R8YD50;P51659;E7EWE5;P51659-3;P51659-2;E7ER27;G5E9S2;E7ET17;A0A2R8Y7L2;E7EPL9;A0A2R8YDT8;A0A2R8YF45;A0A2R8Y7W2;A0A2R8YEG2	-0.353090089	-0.267712794	-0.310401442	31.86903431
HSD17B4	A0A2R8YD50;P51659;E7EWE5;P51659-3;P51659-2;E7ER27;G5E9S2;E7ET17;A0A2R8Y7L2;E7EPL9;A0A2R8YDT8;A0A2R8YF45;A0A2R8Y7W2;A0A2R8YEG2	-0.40795895	-0.21758012	-0.312769535	30.87624631
HSDL1	Q3SXM5;Q3SXM5-2;H3BQI7;H3BT52;H3BNH5	-0.59283628	-0.503663234	-0.548249757	28.35949421
HSDL2	Q6YN16;Q6YN16-2	0.086338401	0.034432891	0.060385646	31.88668702
HSF1	E9PMQ6;Q00613-2;Q00613;E9PI02;A0A087X1F9	0.057843464	0.045478345	0.051660904	28.50309346
HSP90AA1	P07900;P07900-2;G3V2J8;Q58FG0;Q14568;Q58FG1	-0.027071122	0.052566252	0.012747565	36.35687637
HSP90AB1	P08238	-0.062692356	-0.026365115	-0.044528735	36.10985387
HSP90B1	P14625;Q96GW1;A0A1W2PRR1;H0YIV0;F8W026	-0.378813739	-0.402489286	-0.390651513	35.2397603
HSP90B1	P14625;Q96GW1;A0A1W2PRR1;H0YIV0;F8W026	-0.254930609	-0.31245598	-0.283693294	35.47364044
HSPA13	P48723	0.39243972	0.413429092	0.402934406	29.34139439
HSPA14	Q0VDF9;H7C2A1;B0YIZ1	-0.123533146	-0.178675562	-0.151104354	30.48983341
HSPA1B;HSPA1A	A0A0G2JIW1;P0DMV9;P0DMV8;P0DMV8-2;V9GZ37	0.754148283	0.831219947	0.792684115	37.97085623
HSPA1L	P34931;Q53FA3	0.510668634	0.542765328	0.526716981	29.33058436
HSPA4	P34932;A0A087WYC1;A0A087WTS8;P34932-2	0.194390512	0.296778881	0.245584696	35.33587533
HSPA4L	O95757;E9PDE8;D6RJ96	0.265441245	0.347838444	0.306639845	33.35849433
HSPA5	P11021	0.430365029	0.454752623	0.442558826	36.29431666
HSPA9	P38646;D6RJI2;D6RA73;H0Y8S0;H0YBG6	0.365002695	0.354733969	0.359868332	36.05919133
HSPB11	Q9Y547;A6NIR2;X6R7Y7	-0.164196785	0.046290408	-0.058953188	29.77142783
HSPBP1	Q9NZL4;Q9NZL4-3;Q9NZL4-2;K7EN20;K7EL16;K7EMM7	0.027173877	0.170794609	0.098984243	30.95112105
HSPD1	P10809;E7EXB4;E7ESH4;P10809-2;C9JL25;C9JL19;C9JCQ4;C9J0S9	0.033275684	0.127251724	0.080263704	37.67057912
HSPE1	P61604;B8ZZL8;B8ZZ54	0.251339538	0.210601063	0.230970301	35.16369643
HSPH1	Q92598-2;Q92598;Q92598-4;Q92598-3;A0A0A0MSM0;R4GN69;Q5TBM3	0.5895717	0.7603576	0.67496465	35.52919006
HSPH1	Q92598-2;Q92598;Q92598-4;Q92598-3;A0A0A0MSM0;R4GN69;Q5TBM3	0.651897602	0.770001462	0.710949532	35.12760258
HSPH1	Q92598-2;Q92598;Q92598-4;Q92598-3;A0A0A0MSM0;R4GN69;Q5TBM3	0.6207193	0.70904935	0.664884325	35.29233003
HSPH1	Q92598-2;Q92598;Q92598-4;Q92598-3;A0A0A0MSM0;R4GN69;Q5TBM3	0.651887368	0.732581341	0.692234355	35.10355838
HTATSF1	O43719;Q5H919;Q5H918	-0.278144928	-0.362539967	-0.320342448	31.01932179
HTRA2	A0A0C4DG44;O43464-3;O43464;O43464-2;O43464-4	0.518394881	0.504158834	0.511276858	29.78527025
HTT	P42858	-0.459328012	-0.420345201	-0.439836606	29.70027641
HUS1	O60921;O60921-2;H7C272;C9JA95;C9JCK8;F8WAW9	-0.356652384	0.127042645	-0.114804869	28.90754891
HUWE1	Q7Z6Z7-2;Q7Z6Z7-3;Q7Z6Z7;H0Y659;A0A087X146;A0A1B0GXC7;A0A087X1S3	-0.12530963	-0.137183457	-0.131246543	33.37824688
HUWE1	Q7Z6Z7-2;Q7Z6Z7-3;Q7Z6Z7;H0Y659;A0A087X146;A0A1B0GXC7;A0A087X1S3	-0.11732102	-0.131444419	-0.124382719	29.84073633
HYOU1	A0A087X054;Q9Y4L1;E9PJ21;A0A087WWI4;K7EQK2;Q9Y4L1-2;J3KTF1;J3QL06;Q9BST8;J3QQH7;J3QLE9;A0A087X214;A0A087WW13;A0A2R8Y358;A0A1W2PS94;Q9BXT5	-0.028484814	-0.016719007	-0.022601911	33.26055017
IARS	P41252;A0A0A0MSX9;J3KR24;Q5TCD1;Q5TCC6;Q5TCC9	-0.20675255	-0.092376935	-0.149564743	31.62948388
IARS	P41252;A0A0A0MSX9;J3KR24;Q5TCD1;Q5TCC6;Q5TCC9	-0.103772427	-0.099706962	-0.101739694	31.74404374
IARS2	Q9NSE4	-0.30399606	-0.212711058	-0.258353559	32.07511518
IBA57	Q5T440	0.699056144	-0.778847872	-0.039895864	29.40667343
ICT1	Q14197;J3KS15;J3QRF8	-0.164649494	0.83792135	0.336635928	29.66512485
IDE	P14735;P14735-2;Q5T5N3	-0.430261969	-0.332864851	-0.38156341	31.01590508
IDH1	O75874;C9J4N6;C9JLU6;C9JJE5	0.14118879	0.426225155	0.283706973	30.84113507
IDH2	P48735;P48735-2;H0YL11	-0.306007697	-0.064151774	-0.185079735	29.29671831
IDH3A	P50213;H0YL72;P50213-2;H0YMU3;H0YLI6;H0YKD0;H0YM46;H0YNF5;H0YM64	0.040448902	0.053160763	0.046804833	32.12768626
IDH3B	A0A087WZN1;O43837;A0A087X2E5;O43837-2;O43837-3;A0A0D9SG66	-0.288215644	-0.141285078	-0.214750361	30.18885358
IDH3G	G5E9Q7;P51553-2;P51553;E9PF84;E7EQB8;H7C1W2;H0Y5Q7	0.049478863	0.179925054	0.114701958	29.93686089
IDI1	Q13907;Q13907-2;C9JKM8;C9JD53	-0.220677497	-0.153283402	-0.186980449	30.19935299
IFIT5	Q13325;Q13325-2	0.632708571	0.253045495	0.442877033	28.85551691
IFT27	Q9BW83-2;Q9BW83;F5GZ09;B1AH58;H0Y6C7;B1AH56	-0.394041547	-0.392837431	-0.393439489	28.44066551
IFT74	Q96LB3;E5RGX6;E5RIF0;E5RH29;Q96LB3-2	0.426495614	0.256837776	0.341666695	28.17960182
IGBP1	P78318;A0A1W2PR95	0.117717515	0.354574263	0.236145889	29.87416492
IGF2BP1	Q9NZI8;Q9NZI8-2	0.011145951	-0.012193299	-0.000523674	34.00018948
IGF2BP2	F8W930;Q9Y6M1-1;Q9Y6M1;Q9Y6M1-5;Q9Y6M1-6;Q9Y6M1-3;Q9Y6M1-4	-0.266880097	-0.082449285	-0.174664691	31.16210376
IGF2BP3	O00425;O00425-2;F8WD15	-0.051572451	-0.029072303	-0.040322377	32.02471627
IGF2R	P11717;S4R328	0.058094323	0.038060749	0.048077536	33.23363104
IGHMBP2	P38935;F5H5K3;H3BRR1;F5GX64	0.381682323	0.369328897	0.37550561	28.80834089
IK	Q13123;E7EQZ7;D6REL4;D6RCQ4;D6RAY9	0.101116094	-0.140060745	-0.019472326	29.5393442
IKBIP	Q70UQ0-4	0.761654223	0.525306999	0.643480611	29.77474484
IKBIP	Q70UQ0-4	0.417838939	0.101393023	0.259615981	29.94600949
IKBIP	Q70UQ0-4	0.383919557	0.075002732	0.229461144	29.09103817
IKBIP	Q70UQ0-4	0.040104272	-0.348911244	-0.154403486	29.26230282
IKBIP	Q70UQ0;Q70UQ0-2;Q70UQ0-3	0.668478599	0.298158875	0.483318737	29.61038409
IKBIP	Q70UQ0;Q70UQ0-2;Q70UQ0-3	0.324663314	-0.1257551	0.099454107	29.78164874
IKBIP	Q70UQ0;Q70UQ0-2;Q70UQ0-3	1.046213265	0.748463142	0.897338204	30.29409076
IKBIP	Q70UQ0;Q70UQ0-2;Q70UQ0-3	0.702397981	0.324549166	0.513473574	30.4653554
IKBKAP	O95163;F5H2T0;H0YDF3	0.015063716	0.081529859	0.048296787	31.28838571
IKBKB	O14920;O14920-2;O14920-4;G3V105;E5RGW5;O14920-3;J3KNS5;E5RJH2;E5RGA0;E5RIW0;E5RFT3;E5RFG5	0.077898768	0.188952687	0.133425727	28.25292206
IKBKG	A0A087X0G7;A0A087WUW6;A0A087X1B1;Q9Y6K9;Q9Y6K9-2;C9JN51;Q9Y6K9-3;A0A087WV30;C9J2V2;C9JH59;C9JCG6;A0A087X1K7	0.5963964	0.57262855	0.584512475	30.80592093
IKBKG	A0A087X0G7;A0A087WUW6;A0A087X1B1;Q9Y6K9;Q9Y6K9-2;C9JN51;Q9Y6K9-3;A0A087WV30;C9J2V2;C9JH59;C9JCG6;A0A087X1K7	0.445003399	0.135712599	0.290357999	30.23036756
ILF2	B4DY09;Q12905;X6R6Z1;A0A0A0MRL0	0.077818207	0.119842794	0.0988305	33.83396044
ILF3	Q12906-7;Q12906-6;Q12906-4;Q12906;Q12906-3;Q12906-2;Q12906-5;K7EKJ9;K7EQR9;K7ER69;K7EKY0;K7EJ09;K7ENK6;K7EM82;K7ERM6;K7EPG3;K7EQ75	-0.035406775	-0.096571148	-0.065988962	31.56301808
ILF3	Q12906-7;Q12906-6;Q12906-4;Q12906;Q12906-3;Q12906-2;Q12906-5;K7EKJ9;K7EQR9;K7ER69;K7EKY0;K7EJ09;K7ENK6;K7EM82;K7ERM6;K7EPG3;K7EQ75	-0.035406775	-0.113734262	-0.074570519	31.17423081
ILF3	Q12906-7;Q12906-6;Q12906-4;Q12906;Q12906-3;Q12906-2;Q12906-5;K7EKJ9;K7EQR9;K7ER69;K7EKY0;K7EJ09;K7ENK6;K7EM82;K7ERM6;K7EPG3;K7EQ75	-0.052819125	-0.001711873	-0.027265499	31.46374308
ILF3	Q12906-7;Q12906-6;Q12906-4;Q12906;Q12906-3;Q12906-2;Q12906-5;K7EKJ9;K7EQR9;K7ER69;K7EKY0;K7EJ09;K7ENK6;K7EM82;K7ERM6;K7EPG3;K7EQ75	-0.052819125	-0.027456544	-0.040137834	31.07495581
ILKAP;ILKAP3	Q9H0C8;F8SNU7;H7C2I8;E9PC05;F8SNU6	0.172839177	0.332644027	0.252741602	30.96908532
ILVBL	A1L0T0;M0R026;E9PJS0;M0R1B5;E9PL44;E9PNL1;M0QZX5	0.250509137	-0.033239387	0.108634875	29.34375926
IMPA1	P29218;P29218-3;H0YBL1;E5RIP7;E5RG94;E5RIF4;E5RHE9;E5RG13;E5RI82;E5RGY4;P29218-2	0.230863451	0.256053773	0.243458612	31.35595481
IMPAD1	Q9NX62;H0YB38	-0.958885566	-1.460186	-1.209535783	29.07813168
IMPDH1	P20839;P20839-3;P20839-7;P20839-5;P20839-6;C9J381;P20839-2;P20839-4;C9K0R9;C9J029;H7C5T1;H7C511	0.364557954	0.38587336	0.375215657	31.21727174
IMPDH2	P12268;H0Y4R1;E7ETK5	0.390322904	0.3766363	0.383479602	34.71718191
INF2	Q27J81-2;Q27J81;A0A0A0MQU1;Q27J81-3	-0.154971554	-0.065750033	-0.110360794	29.69088024
INPPL1	O15357;A0A0A0MTP6;O15357-2;H0YFZ4;F5H588;H7BXR2	0.0265916	-0.055759491	-0.014583946	28.52101916
INTS1	Q8N201	-0.484907759	-0.216666674	-0.350787216	28.01895489
INTS12	A0A1B0GX90;C9JDP3;C9J0M6;E9PGI3;A0A087WXN4;Q96CB8;D6R9Y5;D6R9W3	0.326946944	0.268676014	0.297811479	28.24533604
INTS3	Q68E01-2;Q68E01;Q68E01-3;Q68E01-4;A0A096LNW8	-0.166135573	-0.255113477	-0.210624525	29.46359853
INTS4	Q96HW7-2;Q96HW7;F8WAA7;Q96HW7-3;E9PIM3	-0.196387708	0.708078602	0.255845447	27.89781135
INTS7	Q9NVH2-3;Q9NVH2-2;Q9NVH2;Q9NVH2-4;A0A087WXK3	0.239235794	0.448269412	0.343752603	29.00553731
IPO11	Q9UI26;Q9UI26-2;F8WDV0;H0Y8M5;D6RJB1;E7EMB7;D6RCN7;D6RCQ2	-0.059707515	0.221001535	0.08064701	29.96455717
IPO4	Q8TEX9;Q8TEX9-2;H0YN14;H0YMR4;H0YN07;H0YLV0;H0YL92;H0YKG5;H0YK93;REV__A0A1B0GTG1;REV__A8MXQ7	0.324281317	0.233814278	0.279047797	31.95974041
IPO5	H0Y3V4	0.082970993	0.026885121	0.054928057	31.40076283
IPO5	O00410;O00410-3;H0Y8C6;O00410-2;E7ETV3;C9JMV5;E7EQT5;E7EV12;E7EX05;E7EWK4;C9JZD8;E7ESZ1;E7ETV8;E7ESA1;C9JQT6;C9JZ53;C9J875;C9JXE0	0.090227062	0.099747281	0.094987171	34.46928052
IPO7	O95373;E9PLB2;E9PLJ0	0.11695236	0.192749848	0.154851104	32.60705381
IPO8	O15397;O15397-2;F5H244;H0YH64;F5H2I3;F5H292;F5GXT5	-0.266558226	-0.235373291	-0.250965758	29.47172599
IPO9	Q96P70	0.044018871	-0.018048523	0.012985174	31.74887789
IQGAP1	P46940;A0A0J9YXZ5;H0YLE8;A0A087X225;H0YKA5;A0A087WWP1	-0.190182034	-0.2584648	-0.224323417	33.59350218
IQGAP2	Q13576;F5H7S7;E7EWC2;Q13576-3;Q13576-2;E9PDT6;D6R939;H0YA28;D6RDK8	0.183368167	-0.630755232	-0.223693533	28.59512281
IRF2BP1	Q8IU81	-0.060510954	0.04789616	-0.006307397	29.28369664
IRF2BPL	Q9H1B7	-0.58802519	-0.59110626	-0.589565725	28.35597403
IRGQ	Q8WZA9;M0QZP8	0.070256749	0.207251387	0.138754068	30.08358033
IRS2	Q9Y4H2	-0.245309827	-0.343746654	-0.294528241	31.12452279
ISCA2	Q86U28;J3QSS7;Q86U28-2	0.344495009	0.213085512	0.27879026	28.68083266
ISOC1	D6RGE2;Q96CN7	-0.539938508	-0.411435256	-0.475686882	28.2477333
ISOC2	Q96AB3;Q96AB3-3;Q96AB3-2;K7EKW4;K7ENV7	-0.20833605	-0.377247285	-0.292791668	29.63908728
IST1	P53990-2;P53990;P53990-4;P53990-5;H3BQF7;H3BMU1;H3BUI0;P53990-3;F5GXM3;J3KR23;H3BRE2;H3BQ38;H3BPP6;P53990-6	0.035697244	0.052546391	0.044121817	31.15407618
ISY1	Q9ULR0;Q9ULR0-2;Q9ULR0-1;D6RC18;A8MVI5;H0YA89	-0.104087015	0.11221798	0.004065483	27.37157267
ISYNA1	Q9NPH2;Q9NPH2-2;Q9NPH2-3;J3QS51;J3KRH4;J3QRY0;J3QRH1;J3QLD7	-0.125240406	-0.075373434	-0.10030692	31.35549484
ITCH	Q96J02-2;Q96J02;Q96J02-3;Q9H0M0-6;Q9H0M0-3;Q9H0M0;A0A1W2PR79;O00308-3;O00308-2;O00308;H0YBS9	0.23115429	0.210473785	0.220814037	29.7848978
ITGB1	P05556;P05556-2;P05556-5;P05556-4;P05556-3;C9JPK5;Q5T3E6;E9PLR6;E7EUI6;E7EQW5;E7ERX5;C9JNE0;C9JJP8;Q5T3E5;E9PQJ2;H7C4N8	-0.392081996	-0.416940499	-0.404511248	31.54811951
ITPA	Q9BY32;Q9BY32-3;Q9BY32-2	0.085817994	0.149406992	0.117612493	31.81382572
IVD	A0A0A0MT83;P26440;P26440-2;H7C4G6;H0YLC3;H0YN10;H0YKV0;A0A087WVD3	0.028250059	0.013155291	0.020702675	30.44755831
IWS1	Q96ST2-2;Q96ST2-3;Q96ST2;A0A1B0GW95	0.833416382	0.388533846	0.610975114	28.9807775
IXL;MED29	B4DUA7;Q9NX70	0.620168284	0.46075009	0.540459187	29.57605143
JAM3	Q9BX67-2;Q9BX67	-0.093364532	-0.26975308	-0.181558806	28.04747008
JMJD1C	A0A1W2PNZ9;Q15652-3;Q15652;H7BXU7;Q15652-2	0.744913933	0.384844205	0.564879069	28.00378741
JMJD6	B2WTI3;B2WTI4;K7EJU9;Q6NYC1-2;Q6NYC1;Q6NYC1-3	0.07238289	0.289968117	0.181175504	30.18456125
JMY	Q8N9B5-2;Q8N9B5	0.413314788	0.3904285	0.401871644	27.5092384
JPH1	NA	0.813124557	0.12521065	0.469167604	28.52908602
KANSL3	Q9P2N6-6;Q9P2N6-5;Q9P2N6-4;Q9P2N6-3;Q9P2N6;Q9P2N6-8;Q9P2N6-2;Q9P2N6-7	-0.139484211	-0.460581682	-0.300032946	27.9492222
KARS	Q15046;Q15046-2;H3BVA8;J3KRL2;H3BPV7;H3BRC9	0.271440929	0.229585599	0.250513264	33.82566652
KAT8	Q9H7Z6-2;Q9H7Z6;H3BMX5	-0.156446773	-0.282272576	-0.219359674	28.20332562
KATNA1	O75449;B7ZBC8;B7ZBC9;O75449-2	0.382057005	0.271304948	0.326680977	30.31995632
KATNB1	Q9BVA0;H3BTU7;H3BPD8;H3BPK1;H3BT67	0.404088073	0.654275881	0.529181977	30.26360434
KCTD12	Q96CX2;Q68DU8;Q6ZWB6	-0.790731874	-0.835502934	-0.813117404	32.41882691
KDELC1	Q6UW63	0.105058463	0.03110936	0.068083911	30.00512362
KDELC2	Q7Z4H8;Q7Z4H8-2;Q7Z4H8-3;H0YEM3	-0.328479873	-0.339286087	-0.33388298	28.44131116
KDM1A	O60341;O60341-2;R4GMQ1;R4GMP9	0.167588021	0.125065345	0.146326683	29.41423207
KDM2A	I3VM54;Q9Y2K7-4;Q9Y2K7-5;Q9Y2K7-3;Q9Y2K7-2;Q9Y2K7	0.979234416	0.369026521	0.674130469	27.13026664
KDM3B	Q7LBC6;Q7LBC6-2;Q7LBC6-3;H0Y9V5	0.030109682	-0.114733753	-0.042312035	31.10691315
KDM5C	P41229-2;P41229-5;P41229;P41229-4;P41229-3;H7BZF9;E9PFH2;Q9BY66-2;Q9BY66;Q9BY66-3	0.174430489	0.177846373	0.176138431	28.83254779
KDM6A	H0Y6I7;F5H5V6;F5H6S1;F8W8R6;A0A087X0R0;O15550;H7C1F1;H0Y5J3	0.283742871	0.236214653	0.259978762	27.78001192
KDSR	K7ERC8;Q06136-2;Q06136;K7EQS7	0.333632109	1.223666817	0.778649463	30.71163845
KEAP1	Q14145;K7ESE0;K7EQX2;K7EJ49;K7EJD8;K7EPZ3	1.135099101	1.166446168	1.150772634	29.78991604
KHDRBS1	Q07666-2;Q07666;Q07666-3;Q5VWX1	0.036013378	-0.112251152	-0.038118887	32.72591479
KHSRP	A0A087WTP3;Q92945;M0R0I5;M0QYH3;M0QYG1;M0QXW7;M0R0C6;M0R3J3	-0.273314445	-0.248381256	-0.26084785	34.80559365
KIAA0101	H0YMA4;A0A0U1RQM0;Q15004;H0YKX3;A0A0U1RQC1;Q15004-2	0.151133358	0.158382013	0.154757686	29.78506959
KIAA0196	Q12768;E7EQI7	-0.41889972	-0.721344672	-0.570122196	29.21421051
KIAA0907	Q7Z7F0-3;Q7Z7F0-2;Q7Z7F0;Q7Z7F0-4	0.130534838	0.16788	0.149207419	29.72117473
KIAA1033	A0A087X256;Q2M389;Q2M389-2;F8VYH7;F8VQX3;R4GMM5;F8W1W1	-1.186172245	-0.668491897	-0.927332071	29.74773455
KIAA1143	Q96AT1	0.416270673	0.064577237	0.240423955	27.99662995
KIAA1279	A0A1B0GUA3;Q96EK5;A0A0D9SFK7;A0A1B0GTE6;A0A1B0GUH6;A0A1B0GV79;A0A1B0GW21;A0A1B0GVY9	0.391009882	0.451566946	0.421288414	32.02883387
KIAA1468	A0A2R8Y566;Q9P260;Q9P260-2;A0A075B785;A0A075B768	0.433816378	0.269367967	0.351592173	29.71519931
KIAA1524	A0A087X211;Q8TCG1;Q8TCG1-2;F8WAX6;F8WF26	0.401656231	0.360893428	0.38127483	30.90411259
KIAA1598	A0MZ66-5;A0MZ66-6;A0MZ66;A0MZ66-3;A0MZ66-8;A0MZ66-4;A0MZ66-2;A0MZ66-7	0.426664522	0.460512763	0.443588642	30.72501738
KIAA2013	Q8IYS2;Q8IYS2-2	0.396509475	0.38371065	0.390110062	29.03576913
KIDINS220	Q9ULH0-4;Q9ULH0;E9PH70;A0A1W2PPB7;Q9ULH0-2;H0Y8E4;Q9ULH0-3;Q9ULH0-5;F8WAY8	-0.109302602	0.123544707	0.007121053	28.27495299
KIF11	P52732	-0.272442812	-0.330521727	-0.30148227	32.26776415
KIF15	Q9NS87-2;Q9NS87;Q9NS87-4;C9JKA9;D6RCT7;Q9NS87-3;H7BZT2	0.072227629	0.072580549	0.072404089	30.47371003
KIF1B;KIF1Bbeta	O60333-2;A0A087WWA3;Q4R9M9;O60333;O60333-4;A0A0U1RQL3	0.225575918	0.132938273	0.179257096	28.96568012
KIF20A	O95235;O95235-2;D6R9E4;D6RBN1	0.393495867	0.440684305	0.417090086	28.66286854
KIF21A	A0A1B0GV47;Q7Z4S6-6;Q7Z4S6-3;Q7Z4S6-5;Q7Z4S6-2;Q7Z4S6;Q7Z4S6-4;H0YIM7;H0YHT2;H0YI78;O75037-3;O75037-4;O75037-2;O75037;H0YIM6	0.640315112	0.430304686	0.535309899	30.49441027
KIF23	A0A2U3TZL8;H7BYN4;Q02241-2;Q02241;Q02241-3;A0A2R8Y531;H0YME6;H0YMJ4	0.98951685	0.756686848	0.873101849	28.68998325
KIF2C	Q99661;Q99661-2;Q5JR91;Q5JR89;Q8N4N8	0.565445825	0.269381933	0.417413879	30.27402877
KIF3A	J3KPF9;A0A087X011;E9PES4;Q9Y496;H7C2F6;Q5JRK0;C9J9X2;H0Y718;Q6ZMV9-3;Q6ZMV9	-0.204475356	-0.527228903	-0.36585213	28.38017239
KIF3B	O15066;F8WAR6;F8WER6;O14782;H3BTL6;B7Z896;F5H3M2;A0A0A0MRS8;O15066-2;Q9BVG8-5;Q9BVG8-2;Q9BVG8;Q9BVG8-6;Q9P2E2-3;Q9P2E2	2.578491045	0.761864892	1.670177968	27.66670816
KIF4A	O95239;O95239-2;Q2VIQ3	-0.032776744	-0.20213668	-0.117456712	30.2664876
KIF5B	P33176;C9JWB9	-0.151175042	-0.215598329	-0.183386686	34.16271953
KIFC1	Q9BW19;A2AB20;A0A140T9E6	0.425869432	0.402627387	0.41424841	29.89754239
KLC2	Q9H0B6;Q9H0B6-2;A8MZ87;A8MX29;E9PP09;C9JHT2;E9PM83;E9PQ02;E9PI24	0.359424824	0.183312929	0.271368877	30.76244219
KLC4	Q9NSK0;Q9NSK0-3;Q9NSK0-5;C9J8T5;Q9NSK0-4;C9JZE5;H7C4M1;K7EL76;C9JQU1;C9JXT5;Q9NSK0-2;Q6P597-2;Q6P597;Q6P597-3;C9K0D5;K7ELP9;K7ENJ3	0.635727728	-0.335639976	0.150043876	28.9714836
KLF4	O43474-4;O43474-1;O43474	0.183472602	-0.019558531	0.081957036	28.19005999
KMT2D	O14686;O14686-3	-0.16845304	-0.226578933	-0.197515987	28.68586931
KNOP1	Q1ED39;H3BMC9;H3BNU8	0.448164295	0.411712241	0.429938268	28.98157578
KNSTRN	V9GY01;Q9Y448-2;Q9Y448;H0YM11;Q9Y448-3	0.65813555	0.538482328	0.598308939	29.49156785
KNTC1	P50748;E7ES84;P50748-2;F5H5V0	0.137744916	-0.04273635	0.047504283	30.30663013
KNTC1	H0YFL5	0.166329831	0.095311701	0.130820766	29.47236697
KPNA1	P52294;C9JYI4;C9J352;C9JWD9;F2Z3G4;C9J4U1	0.143771713	0.079777233	0.111774473	30.65748858
KPNA2	P52292;J3QLL0;J3KS65;J3QL07	0.290559869	0.264780848	0.277670359	34.30773138
KPNA3	O00505;H0Y4S9	0.137676713	0.104716627	0.12119667	31.65776427
KPNA4	O00629;H7C4F6	-0.411860175	-0.309667948	-0.360764062	30.69770516
KPNB1	Q14974;Q14974-2;J3KTM9;J3QR48;J3QKQ5;J3QRG4;J3KS06	-0.003286188	-0.057111133	-0.030198661	35.14546561
KPNB1	Q14974;Q14974-2;J3KTM9;J3QR48;J3QKQ5;J3QRG4;J3KS06	-0.00744958	-0.06161834	-0.03453396	34.93609106
KRI1	NA	0.623064844	0.763724671	0.693394757	28.4201473
KTI12	Q96EK9	0.452414166	0.513389599	0.482901883	30.21184758
KTN1	Q86UP2;Q86UP2-2;Q86UP2-4;Q86UP2-3;G3V4Y7;H0YJZ8;G3V5G2;B7Z6P3;H0YJP2;G3V5P0;H0YJV5	-0.492542453	-0.423161258	-0.457851856	33.99912891
L2HGDH	Q9H9P8;C9JVN9;Q9H9P8-2;G3V5S1;G3V272	-0.132147216	-0.108038445	-0.12009283	28.29238224
L3HYPDH	Q96EM0;D6RC46;E9PKK7	0.777100392	0.563318314	0.670209353	29.58490377
LACTB2	Q53H82	0.155766129	0.205281476	0.180523802	30.68503491
LAGE3	Q14657	0.571608411	0.142819174	0.357213792	28.81963802
LAMB1	P07942;G3XAI2;E7EPA6	0.12125912	-0.183455913	-0.031098396	28.96530443
LAMC1	P11047	-0.544052199	-0.446746085	-0.495399142	30.42552869
LAMP1	P11279;P11279-2	-0.176399258	-0.048790373	-0.112594816	31.69745162
LAMP2	P13473-2;P13473;P13473-3;H0YCG2	-0.564281351	-0.386388232	-0.475334792	29.38681078
LAMTOR1	Q6IAA8;F5GX19;F5H3Y3;H0YFI1;F5H479	-0.255014364	-0.312922113	-0.283968239	30.50675421
LAMTOR3	Q9UHA4;Q9UHA4-2	-0.661291231	-0.80257152	-0.731931375	30.08481222
LAMTOR5	R4GMU8;E9PLX3;A0A0C4DGV4;O43504	-0.24608766	-0.108617895	-0.177352777	30.46503321
LANCL1	O43813;E9PHS0;F8WDS9;H7C2E3	-0.542707665	-0.316420002	-0.429563834	30.3423445
LANCL2	Q9NS86	0.524545292	0.496409745	0.510477518	29.75045347
LAP3	P28838-2;P28838;H0Y9Q1;H0Y983	0.21371184	0.104045469	0.158878654	32.40064398
LARP1	Q6PKG0;Q6PKG0-3;A0A0B4J210;E5RH50;H0YBW1;H0YC33;H0YC73;Q659C4-7;Q659C4-6;Q659C4-5;H0YAN4;E5RHK4;H0YBM7	-0.490285723	-0.528088986	-0.509187355	33.42729106
LARP4	Q71RC2-5;Q71RC2-3;Q71RC2;Q71RC2-4;Q71RC2-6;Q71RC2-2;Q96J85;Q71RC2-7;Q8TBL5;A0A087WTL9;X6RLN4;F8W1I4;F8VY40	0.039268433	0.084429866	0.06184915	30.95155277
LARP4B	Q92615;H0Y4V9;H0Y641;A0A087X183;X6RCG6;V9GYI5;B5MCU2	0.175301054	-0.043201823	0.066049615	30.59780624
LARP7	Q4G0J3;Q4G0J3-3;H0YA82;Q4G0J3-2;D6RFF0;D6R9Z6;D6RF22;D6RF49;D6RAF3	-0.021486221	0.126496135	0.052504957	30.58583895
LARS	Q9P2J5;Q9P2J5-2;Q9P2J5-3;A0A087WXY1	-0.146966328	-0.202275414	-0.174620871	32.86706946
LARS2	Q15031;E9PHM2;A0A2R8Y581;C9JYR8	0.102102001	0.21630984	0.15920592	31.28393078
LAS1L	Q9Y4W2-2;Q9Y4W2;Q9Y4W2-3;Q9Y4W2-4	0.026534088	0.024718177	0.025626133	30.1552372
LASP1	Q14847;Q14847-2;C9J9W2;F6S2S5;Q14847-3;K7ESD6;O76041-2	-0.453402566	-0.34604765	-0.399725108	30.69488582
LATS1	O95835;O95835-2;Q6PJG3	0.31535075	0.37093658	0.343143665	27.39541875
LBR	Q14739;C9JXK0;C9JES9	-0.130388622	-0.13969835	-0.135043486	33.11237185
LDHA	P00338;P00338-3;P00338-4;P00338-2;P00338-5;F5GYU2;F5GXH2;F5H6W8;F5H5J4;F5GZQ4;F5GWW2;F5GXC7;F5H8H6;F5GXU1;Q6ZMR3;A0A087WUM2;P07864;F5H155;F5H5G7;G3XAP5;F5H245	-0.120964729	-0.097599377	-0.109282053	35.51697744
LDHA	P00338;P00338-3;P00338-4;P00338-2;P00338-5;F5GYU2;F5GXH2;F5H6W8;F5H5J4;F5GZQ4;F5GWW2;F5GXC7;F5H8H6;F5GXU1;Q6ZMR3;A0A087WUM2;P07864;F5H155;F5H5G7;G3XAP5;F5H245	-0.090168675	-0.0790257	-0.084597188	33.41439949
LDHA	F5GXY2	-0.155104369	0.02493529	-0.06508454	31.74762802
LDHA	F5GXY2	-0.1276519	0.1047763	-0.0114378	28.89118019
LDHB	P07195;A8MW50;C9J7H8;F5H793	-0.22256369	-0.24943564	-0.235999665	36.6316544
LEMD2	Q8NC56;D6RBV0;Q8NC56-2;H7C2Z0;D6R958;H0Y9B7	0.1906243	-0.644035652	-0.226705676	28.6538051
LEMD3	Q9Y2U8	-0.361387186	-0.257976575	-0.309681881	31.16893408
LEO1	Q8WVC0-2;Q8WVC0	0.569378339	0.670124392	0.619751366	29.74690191
LETM1	O95202;O95202-2;O95202-3	0.338659323	0.318931066	0.328795194	33.58855528
LGALS3	P17931;G3V3R6	-0.042739471	-0.501956433	-0.272347952	29.69254296
LGMN	Q99538;G3V2T4;G3V4E4;Q99538-3;Q99538-2;G3V4P5;H0YJN9;G3V3Z4	0.177189555	-0.312407001	-0.067608723	29.20381235
LIG1	P18858-3;P18858;M0R0Q7;P18858-2;F5GZ28;B4E135	-0.30404315	-0.565487227	-0.434765189	29.96364013
LIG3	P49916-3;P49916;P49916-4;P49916-2;K7ERZ5;K7EQB6;K7ENR9	0.232170342	0.10157289	0.166871616	30.42969964
LIG4	P49917;A0A0C4DGV9	0.307118003	0.301290274	0.304204138	27.72098204
LIMA1	F8VQE1;Q9UHB6-2;Q9UHB6-5;Q9UHB6;Q9UHB6-4;F8VS07;Q9UHB6-3;F8VRN8	0.701603321	0.76999655	0.735799935	29.99206463
LIMD1	Q9UGP4;C9JRJ5	-0.168325935	-0.257397056	-0.212861495	29.98111727
LIN28B	A0A1B0GVD3;Q6ZN17;A0A1B0GTK2;Q6ZN17-2	-0.21086011	-0.136269388	-0.173564749	29.96429723
LIN54	Q6MZP7;Q6MZP7-3;Q6MZP7-2;Q6MZP7-4;Q6MZP7-5	0.404697034	0.624423783	0.514560408	28.55811118
LIN7C	Q9NUP9;G3V1D4;O14910;H0YI92;H0YIA8;Q9HAP6	-0.536875467	-0.559398728	-0.548137097	30.75324728
LMAN1	P49257	-0.992758164	-1.188047472	-1.090402818	31.31519784
LMAN2	D6RBV2;Q12907;D6RIU4;D6RDX1;D6RBH1	-0.019421168	-0.08617087	-0.052796019	30.10331979
LMF2	Q9BU23;Q9BU23-2;Q9BU23-3	0.092360906	0.001062768	0.046711837	28.16240553
LMNA	P02545;P02545-3;P02545-2;P02545-6;P02545-5;P02545-4;Q3BDU5;Q5TCI8;A0A0C4DGC5;H0YAB0	-0.238993398	-0.205892242	-0.22244282	30.297255
LMNB1	P20700;E9PBF6;A0A0D9SFE5;A0A0D9SFY5	-0.259692405	-0.235942289	-0.247817347	33.52006674
LMNB2	Q03252	-0.131010588	-0.055291611	-0.0931511	31.24407038
LNP	Q9C0E8-2;Q9C0E8;Q9C0E8-4;Q9C0E8-3;C9JM95;C9JL94	-0.127911017	-0.086973134	-0.107442076	29.41372935
LONP1	K7EJE8;K7EKE6;P36776-2;P36776;P36776-3;K7ER27;K7EQF8;K7ERR6;K7ER56	0.47997164	0.164968478	0.322470059	32.12694971
LPCAT1	Q8NF37;A0A0G2JQ62;A0A0G2JRI7	-0.529139552	-0.250246664	-0.389693108	30.41089799
LRBA	P50851;P50851-2;E9PEM5;H0YAC6;H0Y9N9;H0YA17;Q8NFP9-3	0.118907399	0.044122729	0.081515064	31.16892364
LRPAP1	P30533	-0.404319958	0.022264916	-0.191027521	30.7735777
LRPPRC	P42704;B8ZZ38;A0A0C4DG06;C9JCA9;H7C3W8;A0A0C4DG51;Q9NP80-3;Q9NP80-2;Q9NP80	0.063315938	0.065794172	0.064555055	34.64717105
LRRC1	Q9BTT6;Q9BTT6-2;Q5T0G3	0.117184533	0.23560592	0.176395226	27.97797466
LRRC40	Q9H9A6	0.016780115	-0.016998915	-0.0001094	32.03953976
LRRC41	A0A0B4J2G4;Q15345;A0A087WTU1;Q15345-3;A0A087X0S7;A0A0C4DH00	0.106168964	-0.078612166	0.013778399	28.68989686
LRRC47	Q8N1G4	0.040117061	0.088318317	0.064217689	32.89018532
LRRC59	Q96AG4;I3L223	0.192041875	0.192358312	0.192200094	34.06119526
LRRFIP1	Q32MZ4-3;Q32MZ4-2;Q32MZ4;Q32MZ4-4	-0.359851915	-0.418247789	-0.389049852	30.72960474
LRRFIP2	Q9Y608-2;Q9Y608-4;Q9Y608-5;Q9Y608;C9JSU1;C9JJC9;C9JC17;C9J321;C9J0U5;H7C3N9;Q9Y608-3	0.064441359	0.2288557	0.14664853	30.13677433
LRWD1	Q9UFC0;H7C5S6;H7C5N7;F8WDB4	0.13132745	0.008452332	0.069889891	29.00019301
LSG1	Q9H089;H7C2X7;F8WFC6	0.090189863	0.222402438	0.15629615	30.01260275
LSM1	O15116;E5RJ47;E5RH18	0.155479976	0.278661237	0.217070607	30.89880119
LSM12	Q3MHD2-2;Q3MHD2;K7ELG9	-0.068025494	0.095695046	0.013834776	30.71464199
LSM14A	Q8ND56-2;Q8ND56;Q8ND56-3;A0A140TA76;A0A0G2JQ95;A0A096LP11;K7EMZ9;A0A140TA66;I3L4Q1	-0.062904452	-0.212560755	-0.137732603	30.37908529
LSM14B	Q9BX40;Q9BX40-2	-0.054024332	0.052357361	-0.000833486	28.87795002
LSM2	Q9Y333	0.300831093	0.064979874	0.182905484	31.37055419
LSM3	P62310	0.550814361	0.21627495	0.383544656	30.08226911
LSM5	Q9Y4Y9;B8ZZF8;Q9Y4Y9-2	-0.183201386	-0.093352365	-0.138276875	30.95057636
LSM6	P62312	-0.57210323	-0.630029693	-0.601066462	31.43321462
LSM7	NA	-0.050569882	-0.261152459	-0.15586117	30.43593651
LSM8	O95777;F2Z2Y6;C9JIZ0;C9JNV3	0.331201974	0.28694025	0.309071112	30.81069231
LSS	P48449;P48449-2;P48449-3;A0A0G2JQD0;C9J315;A0A0G2JS81	0.078413137	0.122349863	0.1003815	28.94574641
LTA4H	P09960;P09960-4;P09960-2;P09960-3;B4DEH5	-0.242532634	-0.157325832	-0.199929233	33.88140602
LTN1	O94822;O94822-3;H7BYG8;S4R3T2;O94822-2	-0.193398476	0.013429172	-0.089984652	30.18973048
LTV1	Q96GA3	0.746746436	0.561432857	0.654089647	30.57256307
LUC7L2;C7orf55	A0A0A6YYJ8;Q96HJ9-2;Q9Y383-3;Q9Y383-2;Q9Y383;Q96HJ9	-0.012673863	0.004139543	-0.00426716	32.50733328
LUC7L3	J3KPP4;O95232;D6RDI2;D6RHH0;U3KQT3;C9JL41;H0YA81;O95232-2;H7C5U7;E7EN55	0.068188061	0.01656268	0.042375371	31.49740575
LUZP1	Q86V48-2;Q86V48-3;Q86V48;E5RFK8	0.129276014	0.259484705	0.19438036	29.58495997
LYAR	Q9NX58;D6RDJ1	0.382601689	0.426548599	0.404575144	31.64996795
LYPLA1	E5RGR0;O75608-2;O75608;A0A087X1K9;B4DP64;E5RJ48	-0.384639079	0.065789175	-0.159424952	31.69594336
LYPLA1	E5RGR0;O75608-2;O75608;A0A087X1K9;B4DP64;E5RJ48	-0.343356486	-0.036428483	-0.189892485	31.20234224
LYPLA2	Q5QPQ3;Q5QPQ2;O95372;Q5QPN5;Q5QPN9;Q5QPQ1;Q5QPQ0	0.145508875	0.047830491	0.096669683	29.66870398
LYPLAL1	Q5VWZ2;Q5VWZ2-2	0.056885023	0.010280079	0.033582551	30.4816841
LYRM4	Q9HD34;C9JY28;C9JRX8;F5H189;C9J799;H7C4Q5	-0.144190605	-0.129661774	-0.13692619	28.22165875
LYRM7	Q5U5X0;D6R994	-0.585942253	-0.382829943	-0.484386098	30.0565955
LYSMD1	Q96S90;Q96S90-2	0.067397236	0.041462195	0.054429715	27.86556933
LZIC	Q8WZA0-2;Q8WZA0;K7ES95	-0.520903035	-0.439944298	-0.480423667	30.13882287
LZTFL1	Q9NQ48-2;Q9NQ48;H7C488;Q9NQ48-3;C9J0R9	0.158693972	0.066732594	0.112713283	30.9941239
MACROD1	Q9BQ69	-0.087254985	-0.295222443	-0.191238714	30.15919753
MAD1L1	Q9Y6D9;Q9Y6D9-3;C9K086;C9JP81;C9JTA2;C9JIR0;C9JKI7;C9JPS1;C9JJ38	0.27923096	0.384901271	0.332066116	29.8541058
MAD2L1	Q13257;Q13257-2;D6RJE3	-0.165450491	-0.043360763	-0.104405627	31.19717467
MAEA	E7ESC7;Q7L5Y9;B4DQT1;B4DVN3;Q7L5Y9-3;Q7L5Y9-2;D6RE80;D6REW7;D6RIB6;Q7L5Y9-4;D6RDW4;Q7L5Y9-5;D6RA86;D6RID6	-0.025891258	0.042396497	0.008252619	28.51205321
MAGED2	Q5H909;Q9UNF1-2;Q9UNF1;Q5H907;A0A087X070;G5E9N2;Q12816-5;Q12816-2;Q12816-3;Q12816-4;Q12816	-0.416607879	-0.412666053	-0.414636966	29.73243838
MAGI3	Q5TCQ9;Q5TCQ9-1;Q5TCQ9-3;Q5TCQ9-2	0.558892581	0.160514194	0.359703388	27.84481459
MAGOHB;MAGOH	Q96A72;P61326;P61326-2;F5H6P7;F5H6N1;F5H124	0.070503402	-0.005498816	0.032502293	31.66741715
MAN1A1	P33908;P33908-2	-0.845497078	-0.782511056	-0.814004067	29.06737989
MANF	P55145;A8K878;H7C2D6	0.291341319	0.440878896	0.366110107	31.00385671
MAP1B	P46821;D6RA32;D6RA40;E9PGC8;P78559;P78559-2;D6RCL2;D6RGJ3	0.398435809	0.301399283	0.349917546	32.9368269
MAP2K2	P36507;G5E9C7;A0A1B0GUL7;M0R1B6	0.021517926	-0.253183825	-0.11583295	30.30874919
MAP2K3	P46734-2;P46734;P46734-3;E9PRZ0;J3QR49;K7ELM6;K7EIW3;J3KRV4;P52564-2;P52564	0.418138778	0.422731384	0.420435081	29.40744998
MAP2K4	P45985;P45985-2	-0.081859301	-0.418648465	-0.250253883	29.45919391
MAP3K4	J3KNB8;F5H538;Q9Y6R4-2;Q9Y6R4;F5H4R1;F5H1X6	0.537950717	0.624793061	0.581371889	28.96688845
MAP4	E7EVA0;P27816;P27816-6;P27816-2;P27816-4;B5MEG9;H0Y2V1;F8W9U4;A0A0J9YVV8;A0A0J9YW37;H7C456;P27816-7	0.078276575	0.112257514	0.095267045	31.61869554
MAP4	E7EVA0;P27816;P27816-6;P27816-2;P27816-4;B5MEG9;H0Y2V1;F8W9U4;A0A0J9YVV8;A0A0J9YW37;H7C456;P27816-7	0.20036885	0.165118362	0.182743606	29.74143665
MAP4	P27816-5;H7C4C5	0.2665168	0.113332823	0.189924812	27.10614375
MAP4	P27816-5;H7C4C5	0.02233225	0.059934322	0.041133286	30.58085532
MAP4K5	Q9Y4K4;G3V3V7;G3V4Q4;G3V4T8	-0.580269199	-0.18141097	-0.380840084	28.39734227
MAP7	A0A087WZ40;Q14244-3;Q14244-6;Q14244;Q14244-7;Q14244-5;Q14244-2;Q14244-4	0.809472398	0.68335607	0.746414234	27.56184227
MAP7D3	A0A0A0MRP0;Q8IWC1-2;Q8IWC1-4;Q8IWC1;Q8IWC1-3	0.399811419	0.480558306	0.440184862	28.88936641
MAPK1	P28482;P28482-2;H0YDH9;K7ELV1;K7EN18;P31152;Q16659	-0.044564545	-0.112040329	-0.078302437	31.84960814
MAPK14	Q16539-5;Q16539-3;Q16539-4;Q16539;B5TY33;B4E0K5;Q16539-2;H7C4E2;E7EX54	-0.217798212	-0.370061727	-0.29392997	29.87904408
MAPK1IP1L	Q8NDC0	0.111697298	0.17753658	0.144616939	32.41456476
MAPK3	P27361;E9PQW4;P27361-2;P27361-3;E9PBK7;E9PJF0;B3KR49;H0YEX6;E9PRH7	-0.535082586	-0.349399713	-0.442241149	30.25750256
MAPRE1	Q15691	-0.052920001	-0.075837932	-0.064378966	33.47785139
MAPRE2	Q15555-4;Q15555-5;Q15555-3;Q15555;K7EL66;K7ERD8;Q15555-2;M0QX52	-0.162764994	-0.086627144	-0.124696069	28.42469111
MARCKS	P29966	-0.35057058	-0.294639846	-0.322605213	33.1384184
MARCKSL1	P49006	-0.47563466	-0.336532145	-0.406083403	28.61706877
MARK1	B4DIB3;A0A087X0I6;Q9P0L2;Q9P0L2-3;Q9P0L2-2;K7EK17;K7EKG8;H0YKP9;A2SY06;Q96L34-2;Q96L34	0.069233101	0.119365897	0.094299499	27.48396088
MARK2	Q7KZI7-15;Q7KZI7-5;Q7KZI7-11;Q7KZI7;Q7KZI7-10;E9PC69;Q7KZI7-9;Q7KZI7-4;Q7KZI7-16;Q7KZI7-12;Q7KZI7-8;Q7KZI7-6;E7ETY4;Q7KZI7-14;Q7KZI7-3;Q7KZI7-2;Q7KZI7-7;Q7KZI7-13;F5H4F6;F5H6N2;F5H4J8	0.422932249	0.346290715	0.384611482	30.58061285
MARK3	P27448-8;P27448-3;P27448-4;P27448;A0A0A0MSZ1;J3KNR0;P27448-6;P27448-2;P27448-7;H0YKJ3;H0YNV4;H0YIY6	1.058609701	0.187357906	0.622983804	27.55506517
MARS	P56192;P56192-2;H0YHV5;F5H2V6;H0YIP0;F8VS26;F8W0M7;F8W0S4;F8VZZ9;H0YIC2;H0YI94;F8VPL7;H0YHL6;H0YI27	0.120946208	0.045792421	0.083369315	33.48221208
MAT2A	P31153;P31153-2;Q00266	0.103900727	0.157589498	0.130745113	33.00417714
MAT2A	P31153;P31153-2;Q00266	0.092232535	0.1786168	0.135424668	32.60973097
MAT2B	Q9NZL9;Q9NZL9-3;Q9NZL9-4;Q9NZL9-2;H7C0X7;E5RJR3;Q9NZL9-5	0.155725077	0.133393186	0.144559132	32.55171371
MATR3	P43243;A8MXP9;A0A0R4J2E8;D6REM6;D6R991;P43243-2;B3KM87;H0Y8T4;D6RE02;Q68E03;D6RIA2;D6RBI2;D6RBK5;A0A1B0GX04;D6R8Z5;D6REK4;D6RCM3;D6RBS2;D6RAY2;D6RAM9;D6R9F3;D6RB45	-0.215642457	-0.018019544	-0.116831001	33.07847504
MAVS	Q7Z434;Q7Z434-4;Q7Z434-2;Q7Z434-5;Q7Z434-3	-0.111959421	-0.041843708	-0.076901565	28.28612106
MAX	P61244-2;P61244;G3V570;Q6V3B1;G3V563;G3V5L1;G3V2R5;P61244-6;P61244-5;P61244-3;P61244-4	-0.293708502	-0.272427676	-0.283068089	28.18749483
MAZ	P56270-2;P56270-3;P56270;I3L2Z5;A0A087WWR2;I3L4Y2;I3L0M3;H3BQI4;H3BQS2;I3L411;H3BPU3;P56270-4	-0.002360692	-0.138776363	-0.070568527	32.3914407
MBD3	K7EIE8;O95983-2;O95983;A0A0A0MTS6;A0A087WT34;A0A087X1H1	0.30282637	0.227706203	0.265266287	30.85367721
MBNL1	A0A0A0MQX8;Q9NR56;C9JP00;Q9NR56-7;Q9NR56-5;Q9NR56-2;Q9NR56-6;Q9NR56-3;Q9NR56-4;Q86VM6;H7C4T5;B1AKI6;Q9NUK0-2;Q9NUK0;H7C4Y1;C9JCX1;Q9NUK0-3;Q9NUK0-4;C9J4T8	-1.240247415	-0.996772002	-1.118509709	29.96650613
MCCC2	Q9HCC0;Q9HCC0-2;D6RD67;D6RDF7;A0A0G2JM88;D6R9R1	-0.104673527	-0.266736569	-0.185705048	30.18097469
MCL1	Q07820;Q07820-2;A0A087WT64	0.46421825	0.25970645	0.36196235	29.15964742
MCM2	P49736;H0Y8E6;C9J013;C9JZ21;F8WDM3;H7C4N9	0.000344343	-0.000410626	-3.31E-05	33.22831982
MCM3	P25205;P25205-2;J3KQ69;Q7Z6P5	-0.139039765	-0.195308224	-0.167173995	34.0529007
MCM4	P33991;E5RG31;E5RFJ8;E5RFR3;E5RG53	-0.108747826	-0.022176538	-0.065462182	33.56960355
MCM5	P33992;B1AHB1;B1AHB2;B1AHA9;F8WFD7	0.035012622	-0.077304034	-0.021145706	32.23493638
MCM6	Q14566	-0.044240815	-0.095733618	-0.069987217	33.56506549
MCM7	P33993;P33993-3;P33993-2;C9J8M6	-0.023963432	-0.039889597	-0.031926514	32.86123728
MCMBP	Q9BTE3;Q9BTE3-2;Q9BTE3-3	0.211657923	0.252361386	0.232009655	32.68225467
MCTS1	Q9ULC4-3;Q9ULC4;Q9ULC4-2	-0.13124416	-0.208907558	-0.170075859	30.33613316
MDC1	NA	0.19636584	0.039178693	0.117772266	30.03281273
MDH1	P40925;P40925-3;B9A041;P40925-2;B8ZZ51;C9JF79;C9JRL4;C9JLV6;C9IZI0;F8WFC2	-0.053627902	-0.053688531	-0.053658216	34.47275105
MDH2	P40926;P40926-2;G3XAL0	-0.346599946	-0.289457655	-0.318028801	36.00161822
MDN1	Q9NU22;Q5T795	-0.078099739	0.085823975	0.003862118	32.3868894
ME1	P48163-2;P48163	-0.035551933	0.123762379	0.044105223	30.43351405
ME2	A0A1W2PPH1;A0A1W2PQH3;P23368;A0A1W2PR68;A0A1W2PQT3;A0A1W2PQY8;A0A1W2PQ37;A0A1W2PQF8;P23368-2;A0A1W2PRH1;A0A1W2PRS2;A0A1W2PRY9;A0A1W2PQH4	0.127669624	0.131125445	0.129397534	29.5235654
MED1	Q15648;Q15648-3;J3KSD7;J3QKZ7	0.268361757	0.138241388	0.203301573	29.89763553
MED14	O60244;H7C3E5;H7C017	1.330629336	-0.045696243	0.642466547	28.32603789
MED15	G3V1P5;Q96RN5-3;Q96RN5-2;Q96RN5;C9JM58;C9JLN7;C9JZV5;C9JGN2;C9J1I1;H7C308	0.249114026	0.189674547	0.219394287	29.53753939
MED16	Q9Y2X0;Q9Y2X0-3;Q9Y2X0-2;A0A0J9YXA0;A0A0J9YXE6;A0A0J9YYC6;K7EKS6;Q9Y2X0-4;Q9Y2X0-5;U3KQ43;B9TWZ6;U3KQB4;A0A087WU12;A0A0J9YXL6;A0A0J9YW49;A0A0J9YXK9;B9TX12;B9TX03;A0A0J9YY02;B9TX11;A0A0J9YXE7	-0.325022064	-0.39516834	-0.360095202	28.39585674
MED23	Q5JWT2;Q9ULK4-4;Q9ULK4-5;Q9ULK4-3;Q9ULK4;Q9ULK4-2;Q9ULK4-6	0.030144328	-0.006932092	0.011606118	29.66318035
MED24	F5GY88;A0A0B4J1W0;O75448-2;O75448;F5H5K2;B4DDR8;E9PFL1;J3KTL3;J3KSU0;F5H2D6;B9TX62;H0YEG1;F5H0M2	-0.172704068	0.134876661	-0.018913704	29.91008186
MED4	Q9NPJ6;Q5T911;Q9NPJ6-2	0.067484059	0.173859271	0.120671665	29.17066269
MED6	NA	0.836569194	-0.012937285	0.411815954	28.38130662
MEMO1	Q9Y316;Q9Y316-3;Q9Y316-2;B5MCI6	-0.142272441	-0.192763033	-0.167517737	30.03552178
MEPCE	Q7L2J0;Q7L2J0-2	0.273066201	0.21928019	0.246173195	30.5818413
MESDC2	Q14696	0.315959706	0.204708697	0.260334202	31.23694848
METAP1	P53582;H0Y955;H0Y903;H0Y9L0;D6RF24	0.270051556	0.130760573	0.200406065	30.14490735
METAP2	P50579;P50579-3;F8VQZ7;F8VRR3;P50579-2;G3V1U3;F8VSC4;F8VY03;F8VZX9	0.252021147	0.271998433	0.26200979	33.28510599
METTL1	Q9UBP6;H0YIH0;F8VSD9;H0YHU4;H0YHX0;Q9UBP6-2	0.581545148	0.2740231	0.427784124	30.56904899
METTL13	Q8N6R0-3;Q8N6R0;Q8N6R0-4;Q8N6R0-1;Q8N6R0-2	0.654422769	0.392961601	0.523692185	29.23195581
METTL16	Q86W50;I3L3W3;I3L4V1;I3L362;Q86W50-2	0.26184776	0.139567468	0.200707614	29.61309749
METTL3	Q86U44;F5H6D8;B4DTN4;H0YFV6;B4E349;Q86U44-2	0.344902113	0.393777622	0.369339867	29.02636442
MFF	Q9GZY8-2;Q9GZY8;A0A0A0MS29;Q9GZY8-5;H7C433;Q9GZY8-4;Q9GZY8-3;E9PQX8;E9PPW6;C9JHF5	-0.124360642	0.047172887	-0.038593878	29.30689322
MFN1	Q8IWA4;Q8IWA4-3;H7C5H5;Q8IWA4-2;C9JXQ1;C9JQT7	-0.314041663	-0.087163053	-0.200602358	29.12300158
MFN2	O95140;Q5JXC5;O95140-2	-0.021872445	-0.057457296	-0.039664871	29.54565954
MGARP	Q8TDB4	0.387437319	-0.144689693	0.121373813	27.44785021
MGEA5	O60502;O60502-4;O60502-2;O60502-3;H7C3X0	-0.093708555	-0.243691666	-0.168700111	29.63507979
MGST3	O14880;Q5VV89;Q5VV87	-0.153186099	0.173374553	0.010094227	28.00924301
MIA3	Q5JRA6-2;Q5JRA6;A0A0A0MRH6;Q5JRA6-4;Q5JRA6-3	0.228192336	0.213445332	0.220818834	32.58160033
MICAL3	Q7RTP6;Q7RTP6-2;Q7RTP6-4;Q7RTP6-3;Q7RTP6-5;J3KSK6;J3KRP8;J3QQT0	-0.166907541	0.057936466	-0.054485538	28.73623974
MICALL1	Q8N3F8;B0QY86;H0Y6J8;Q8IY33-4;Q8IY33	-0.107045857	-0.267790328	-0.187418092	29.71174785
MIER1	Q8N108-17;Q8N108;Q8N108-13;Q8N108-12;Q8N108-19;Q8N108-16;Q8N108-14;Q8N108-18;Q8N108-15	0.229613887	0.402574053	0.31609397	28.56315617
MIF	P14174	-0.473907881	-0.458825164	-0.466366523	34.74596103
MINA	Q8IUF8-4;Q8IUF8;Q8IUF8-2;Q8IUF8-3;D6RCB6;H0Y9L8	0.568311201	0.323094056	0.445702628	30.29679251
MINK1	Q8N4C8-5;Q8N4C8-2;Q8N4C8-4;Q8N4C8;Q8N4C8-3	0.454791803	-0.080529858	0.187130973	28.07271214
MINPP1	Q9UNW1;Q9UNW1-4;Q9UNW1-3;Q9UNW1-2	0.364780221	0.397017697	0.380898959	28.74298515
MIOS	Q9NXC5;Q9NXC5-2	0.615309867	0.365068767	0.490189317	27.26205122
MIPEP	Q99797	0.172780596	0.174313705	0.173547151	28.99236589
MKI67	P46013-2;P46013	0.346953011	0.489270635	0.418111823	27.37228808
MKI67	P46013-2;P46013	0.26262649	0.6376255	0.450125995	27.14684786
MKI67	P46013-2;P46013	0.346953011	0.489270635	0.418111823	27.8786726
MKI67	P46013-2;P46013	0.26262649	0.6376255	0.450125995	27.59687233
MKL2	Q9ULH7-4;Q9ULH7;Q9ULH7-5;I3L2S3;Q9ULH7-2;Q9ULH7-3	0.168259275	0.338557008	0.253408142	28.52631731
MKLN1	Q9UL63;C9J7E8;Q9UL63-2;F8WEY7	0.019185272	-0.088378063	-0.034596396	29.07476474
MKRN2	C9J494;Q9H000-2;Q9H000	0.175415039	0.365106049	0.270260544	28.4334439
MLEC	Q14165;F5H1S8;H0YG07;F5GX14	-0.154698924	-0.576406706	-0.365552815	28.20989069
MLF2	Q15773	-0.074132194	-0.142394185	-0.108263189	28.63908091
MMAB	Q96EY8;F5H4Z7;S4R3P5;A0A087X114;S4R3Z1	-0.13630902	-0.100952703	-0.118630862	29.67351482
MMGT1	Q8N4V1;Q8N4V1-2	0.06680255	0.029021841	0.047912195	29.92711831
MMS19	Q96T76;Q96T76-8;Q96T76-9;Q96T76-5;H0Y746;Q5T454;Q96T76-7;H7C1W5;H0Y7V3;B0QZ77;F8WCH8;H7C0A9	0.465078535	0.237007983	0.351043259	30.19829818
MMTAG2	Q9BU76-4;Q9BU76;Q9BU76-3;Q9BU76-2	0.397317584	0.064393835	0.23085571	29.65265582
MNAT1	P51948-2;P51948;H0YJ92;H0YJF2	0.555530864	0.513615773	0.534573318	28.61117026
MOB1A;MOB1B	Q9H8S9;Q9H8S9-2;Q7L9L4;Q7L9L4-2;D6RCK3	0.036416356	0.046853883	0.04163512	31.20585489
MOCS3	O95396	0.307504078	0.067268648	0.187386363	29.59368467
MOGS	Q13724-2;Q13724;C9J8D4;C9JDQ1;B8ZZE2	0.19340118	0.114073014	0.153737097	31.49183531
MON2	Q7Z3U7-2;Q7Z3U7-6;Q7Z3U7-5;Q7Z3U7;A0A286YFF8;Q7Z3U7-3;F8VZV1;F8VZV6;F8VQS2	0.075080406	0.186936707	0.131008557	29.94181252
MORC2	Q9Y6X9-2;Q9Y6X9;H7C1V1;H7C3M1	0.525619898	0.284672268	0.405146083	29.81276504
MORC3	Q14149	0.331222262	0.426172097	0.378697179	29.18551108
MORF4L1	B3KTM8;Q9UBU8-2;Q9UBU8;H0YMJ0;H0YLJ3;Q9UBU8-3;H0YM21;H0YNE0;H0YMT8;H0YLV1;H0YNI8;H0YNX3	0.207995957	0.116989855	0.162492906	29.90737496
MORF4L2	Q15014;A0A0A0MT59;Q5JXX2;Q5JXX1;Q5JXX6	0.186945152	0.282843269	0.234894211	29.95960241
MOSPD2	Q8NHP6-2;Q8NHP6;R4GMN1;R4GMW5	0.431958026	0.335389847	0.383673936	27.89444022
MOV10	Q5JR04;Q9HCE1;Q9HCE1-2	-0.409222461	-0.493216609	-0.451219535	31.17574644
MPC2	Q5R3B4;O95563	0.067565052	-0.072687246	-0.002561097	29.40951398
MPDU1	J3QS48;I3L295;J3KT75;J3QW43;J3QRD5;O75352-2;O75352;J3KSI4;I3L1D2;I3L4E0;J3KTK8;J3QQZ4;I3L405;I3L261	0.208015777	0.394703552	0.301359665	29.65875566
MPI	P34949;H3BUZ9;H3BMZ9;H3BPP3;H3BT48;H3BPB8;F5GX71;H3BP57;H3BNY8;P34949-2;H3BPM5;H3BN01;H3BQX0;H3BPU7;H3BT46;H3BU66;B4DYB8;H3BUG1	0.062899182	0.380426622	0.221662902	30.89087236
MPP1	C9J9J4;Q00013-2;Q00013-3;Q00013	0.023756486	-0.010462007	0.00664724	27.53552843
MPP6	Q9NZW5;B8ZZG1;C9J4Q3;C9JGI8;REV__Q8N884-2;REV__Q8N884	0.103492566	0.019029272	0.061260919	30.58659194
MPRIP	Q6WCQ1-3;Q6WCQ1;Q6WCQ1-2;J3KSW8;H0Y2S9;H0Y7E2;H7C3G6;J3KSK7;J3QRL2;A0A1W2PPU9	-0.249126924	-0.413606993	-0.331366959	28.76972639
MPST	P25325-2;P25325;B1AH49	0.043866936	0.29030345	0.167085193	31.64255178
MPZL1	O95297-2;O95297;O95297-4;O95297-3;F8WFC4;Q9UEL6;O95297-5	-0.046837287	-0.233728432	-0.140282859	29.22187566
MRE11A	F8W7U8;P49959-2;P49959;P49959-3;F5GXT0;F5H742;F5H256	0.068287514	0.009978443	0.039132978	30.00939738
MRFAP1	A0A087WTY9;Q9Y605	0.216515577	0.169571491	0.193043534	29.91274854
MRGBP	Q9NV56	-0.210300695	-0.269256841	-0.239778768	27.56982999
MRI1	Q9BV20;Q9BV20-2	0.06188667	-0.036719913	0.012583379	31.38116666
MRPL1	Q9BYD6;H0Y8N7	0.266366846	0.380358241	0.323362544	30.02845602
MRPL10	Q7Z7H8;Q7Z7H8-2	0.5674218	-0.001959962	0.282730919	29.47221327
MRPL11	Q9Y3B7;Q9Y3B7-2;Q9Y3B7-3;E9PQB6;H0YCD5	-0.041929153	-0.11782598	-0.079877566	31.07961668
MRPL13	Q9BYD1;E5RJI7;E5RFI2;H0YAX3	-0.035058325	0.192009365	0.07847552	30.46000599
MRPL14	Q6P1L8	0.174489325	0.106745278	0.140617302	30.84521858
MRPL15	Q9P015;E5RIZ4;E5RHF4	0.042206303	0.053219764	0.047713034	31.54897102
MRPL16	Q9NX20;E9PI14	0.097387065	0.063533737	0.080460401	29.61412373
MRPL17	Q9NRX2;E9PKV2	0.0330623	0.369740357	0.201401329	29.98976314
MRPL19	P49406;S4R3W9;A0A0A0MRF4;S4R455;H7C2J0	-0.132893524	-0.143206997	-0.13805026	31.05485993
MRPL2	Q5T653;C9IY40	0.254293043	0.190814258	0.222553651	30.19307791
MRPL20	Q9BYC9;I3L2X1;Q9BYC9-2	0.967416011	0.438165978	0.702790994	29.27129529
MRPL28	Q13084;A2IDC6;Q4TT37;A2IDC7	-0.050510575	-0.000641562	-0.025576068	29.54946752
MRPL3	D6RC14;H0Y9G6;E7ETU7;P09001;E9PF06;D6RBQ5	0.069641085	-0.049576032	0.010032526	30.73468876
MRPL30	Q8TCC3;Q8TCC3-2	-0.128268762	0.122216102	-0.00302633	28.68469871
MRPL32	Q9BYC8	-0.079173954	0.108955267	0.014890656	29.53962381
MRPL37	Q9BZE1;S4R369;A6NHR2;H0Y4J2	0.047243271	0.045054897	0.046149084	31.49722033
MRPL38	Q96DV4;Q96DV4-2	0.223409826	0.152364201	0.187887014	30.86329501
MRPL39	C9JG87;Q9NYK5;Q9NYK5-2	0.209104835	0.041119671	0.125112253	30.80083778
MRPL4	Q9BYD3;K7ES61;K7ELQ0;X6RAY8;Q9BYD3-2;K7EKI4;K7ELF1;K7EJ73	0.39486015	0.020103954	0.207482052	30.23906846
MRPL40	Q9NQ50	0.135527757	-0.043954583	0.045786587	30.08032216
MRPL41	Q8IXM3	-0.140018716	0.090039756	-0.02498948	29.65291258
MRPL43	H0Y6Y8;B1AL05;Q8N983-4;Q8N983-3;Q8N983-2;Q8N983;Q8N983-6;Q8N983-7;H0YBU8;M0R051	0.316152902	0.156050637	0.236101769	31.36174003
MRPL44	Q9H9J2	0.261355591	0.175027805	0.218191698	31.21500793
MRPL45	A0A087X2D5;Q9BRJ2;A0A0G2JMS5;A0A087WU62	0.066037179	0.176208711	0.121122945	29.60026926
MRPL46	Q9H2W6;A0A087WT90;A0A087WT51;H0YN64	0.655366916	0.477723178	0.566545047	30.71189251
MRPL47	Q9HD33;Q9HD33-2;Q9HD33-3	0.634533888	0.096361712	0.3654478	30.21395743
MRPL48	F5H702;Q96GC5-3;Q96GC5;F5H8D0	0.022332686	0.168263924	0.095298305	29.28588084
MRPL49	Q13405;H0YDP7;E9PI78;E9PNF1	0.108532002	0.162229194	0.135380598	30.5500638
MRPL50	Q8N5N7;Q8N5N7-2	0.412722308	0.073584169	0.243153238	30.40846533
MRPL53	Q96EL3;B9A051	0.115814669	0.109132528	0.112473599	30.8126921
MRPL9	Q9BYD2;Q5SZR1;A0A1W2PPE5;A0A1W2PQB6;A0A1W2PS92	-0.105163323	0.147016419	0.020926548	30.39470894
MRPS10	P82664	0.033172361	0.097080041	0.065126201	28.80086229
MRPS11	P82912-2;P82912;P82912-3;H0YL99	0.12067899	0.153266647	0.136972818	29.54462755
MRPS12	O15235	0.54382555	0.480900192	0.512362871	29.76563176
MRPS14	O60783	0.20361595	0.001327006	0.102471478	29.89670705
MRPS15	P82914	-0.483190886	0.315949528	-0.083620679	28.02970774
MRPS16	Q9Y3D3;A6ND22;Q9Y3D3-2	0.295317592	0.422059599	0.358688595	29.39407046
MRPS17;hCG_1984214	E9PE17;I3L0E3;Q9Y2R5	0.263525315	0.310655052	0.287090183	29.67966218
MRPS18A	Q9NVS2;Q5QPA5;Q9NVS2-2;Q9NVS2-3	0.040061209	0.192221217	0.116141213	30.59999649
MRPS18B	Q9Y676;A0A0G2JIC6	0.351229472	0.457540287	0.404384879	30.92669333
MRPS18C	Q9Y3D5;H0YAG5;D6RCM2	0.124987237	0.192794215	0.158890726	29.20272124
MRPS2	Q9Y399;Q5T8A0	0.373221697	0.351454033	0.362337865	29.40966389
MRPS22	G5E9W7;G5E9V5;P82650;H7C5L9;H7C5H3;H7C5F2;P82650-2	0.448125253	0.280235547	0.3641804	31.62248685
MRPS23	Q9Y3D9;J3QLR8	0.289689281	0.286966046	0.288327663	31.34237173
MRPS25	P82663;E7EPW2;P82663-2;P82663-3	0.354111731	0.452859212	0.403485472	29.81646193
MRPS26	Q9BYN8	0.380794151	-0.202395453	0.089199349	29.80746963
MRPS27	G5EA06;Q92552;Q92552-2;D6RH20;D6RJC7;E5RJ73	0.183245868	0.184650336	0.183948102	31.24370437
MRPS30	Q9NP92	-0.008391241	0.047510972	0.019559866	28.82330271
MRPS31	Q92665	0.218440743	0.246021886	0.232231315	30.60612143
MRPS34	C9JJ19;P82930	0.046414288	0.123344068	0.084879178	29.73328114
MRPS35	P82673;H0YG82;P82673-2	0.228752985	0.230723771	0.229738378	29.70900025
MRPS36	P82909	0.440698859	0.472982879	0.456840869	29.89382026
MRPS36	P82909	0.470129789	0.458569069	0.464349429	28.9533386
MRPS6	P82932	0.239831476	-0.048928731	0.095451372	30.23803003
MRPS7	J3QLS3;Q9Y2R9;J3QQS1;J3KSI8;J3QKW2	0.142587681	-0.023028352	0.059779665	31.38949254
MRPS9	P82933	0.411459784	0.352898027	0.382178906	31.24208311
MRTO4	Q9UKD2	0.172536413	0.164639794	0.168588104	30.74704509
MSH2	P43246;A0A2R8YFH0;E9PHA6;A0A2R8Y6P0;A0A2R8YG02;P43246-2;A0A2R8Y7S8;C9J809;A0A2R8Y713	0.206626284	0.189201047	0.197913666	32.70776779
MSH3	P20585	0.027215416	-0.248797198	-0.110790891	29.7118574
MSH6	P52701;P52701-3;P52701-4;P52701-2;A0A087WWJ1;A0A087WYT6;F8WAX8;C9JH55;C9J8Y8;C9J7Y7;U3KQ72;F8W7G9	-0.016936027	-0.037824924	-0.027380476	32.95413623
MSI2	B4DHE8;Q96DH6-2;Q96DH6;B4DM51;Q96DH6-3;J3KTC1;H0YHB7;J3QKT5	-0.33509618	-0.331114637	-0.333105409	29.54775124
MSN	P26038	-0.528261439	-0.533254751	-0.530758095	32.3830485
MT-ATP6	P00846	-0.427077032	-0.057655048	-0.24236604	29.09569324
MT-CO2	P00403	-0.159402325	-0.171906554	-0.165654439	31.78794164
MT-CO3	P00414	-0.175481967	0.043538364	-0.065971801	28.72431326
MT-ND4	P03905	0.072024167	-0.13871132	-0.033343577	28.79849338
MTA1	E7ESY4;Q13330-3;Q13330;Q13330-2;H0Y4T7;F8W9Y9;H7C3F3	-0.770607784	-0.687792134	-0.729199959	30.30881654
MTA2	O94776;O94776-2;H0YIT0;E9PF88	0.247697351	0.235107155	0.241402253	33.64935466
MTAP	Q13126-4;Q13126;Q13126-3;Q13126-2;B4DUC8;J3QSB7;Q13126-7;Q13126-6;Q13126-5;F2Z2F3;A0A2R8Y4K0;F8WES2;J3KRN1	-0.284168037	-0.378815008	-0.331491523	30.81054706
MTCH2	Q9Y6C9	0.167124598	-0.033081073	0.067021762	29.90240136
MTCH2	Q9Y6C9	0.116589455	0.035666728	0.076128091	29.61115197
MTDH	Q86UE4;E5RJU9;H0YB56;H0YBJ8;H0YBE0	-0.920014134	-0.972234826	-0.94612448	32.75867551
MTHFD1	P11586;F5H2F4;V9GYY3;V9GY75	0.0140342	0.03311047	0.023572335	35.14498889
MTHFD1	P11586;F5H2F4;V9GYY3;V9GY75	0.021542005	0.016595565	0.019068785	34.97372514
MTHFD1	P11586;F5H2F4;V9GYY3;V9GY75	0.008093784	0.09026729	0.049180537	34.62834267
MTHFD1	P11586;F5H2F4;V9GYY3;V9GY75	0.01263138	0.1143943	0.06351284	34.05556019
MTHFD2	P13995;P13995-2;B9A062;B8ZZU9	0.289908591	0.238242023	0.264075307	32.17495682
MTMR1	F8WA39;Q13613;H0YDX3;Q13613-2;Q8NEC6;F8W764;F8W8S8;H7BZJ1;E9PIH9;H7C406;E9PPP8	-0.040699928	0.121064542	0.040182307	28.78899113
MTMR6	Q9Y217;Q9Y217-2	-0.973281306	-0.873449898	-0.923365602	28.71061373
MTOR	P42345;B1AKP8	0.156954478	-0.009598932	0.073677773	28.76710336
MTPN	P58546;C9JL85	-0.428811977	-0.359795574	-0.394303775	32.76706934
MTR	Q99707;Q99707-2;B1ANE3	-0.079525325	-0.196658644	-0.138091984	28.97330932
MTRR	Q9UBK8-2;Q9UBK8;H0Y8S9;D6RAZ2;H0Y9D5;D6RIS8;D6RAY3;H0Y9Q0;D6RF21;D6RGC7;H0Y963;Q9UBK8-3	0.330413963	0.525724491	0.428069227	28.32681038
MTX1	Q13505-3;Q13505;A0A0C4DFQ1;Q13505-2	0.325900698	0.242841706	0.284371202	30.61182557
MTX2	C9JNK6;O75431-2;O75431;C9JAZ1	0.210449618	0.194075341	0.20226248	30.84263247
MUT	P22033	-0.16732809	-0.37353737	-0.27043273	29.8398161
MVK	F5H8H2;Q03426;A0A1B0GWC2;F5H163;A0A0B4J236;F5H368;A0A1W2PS16;F5GXC0;F5H092	0.952212498	0.808245696	0.880229097	27.10813526
MYBBP1A	Q9BQG0;Q9BQG0-2;I3L1L3;I3L2H8	0.327799744	0.218762942	0.273281343	33.21278164
MYCBP	Q99417;A0A087WV05;A0A0D9SEI7	-0.252775759	-0.142708526	-0.197742143	31.44710359
MYCBP2	O75592-2;O75592;H7C3U4;A0A0C4DGY7	-0.173341755	-0.078228382	-0.125785069	28.24880814
MYDGF	Q969H8;M0QXF7;M0QYN0	-0.009711792	-0.031900907	-0.020806349	31.31558385
MYH10	P35580;P35580-5;P35580-2;P35580-3;P35580-4;E7ERA5	-0.354580773	-0.217367091	-0.285973932	33.79579406
MYH14	Q7Z406;Q7Z406-6;Q7Z406-2;Q7Z406-4;Q7Z406-5;M0QY43;A0A2R8Y4C3;A1L2Z2;A0A2R8Y454	-0.188490968	-0.151242405	-0.169866686	31.09896898
MYH9	P35579;P35579-2;Q5BKV1;B1AH99;A0A0C4DFM8	-0.303237055	-0.222050825	-0.26264394	35.45814824
MYL6	F8W1R7;G3V1V0;P60660-2;P60660;J3KND3;G8JLA2;B7Z6Z4;G3V1Y7;F8VPF3;F8VZU9;F8W180;H0YI43;F8VXL3	-0.198033131	-0.16874752	-0.183390325	32.83328083
MYO18A	A0A0D9SFK2;Q92614-5;Q92614-2;Q92614-3;Q92614-4;Q92614	0.483151588	0.159692559	0.321422073	28.57766008
MYO1B	E9PDF6;O43795;O43795-2;A0A0U1RRI3;H7C2Y7;C9JUP5;C9JYW1;E7EQD9	-0.02653951	-0.093049326	-0.059794418	29.48932266
MYO1C	F5H6E2;O00159-2;O00159-3;O00159;I3L204;I3L3F5;I3L501;I3L3Y6;G3V342;Q9UBC5	-0.008024881	0.055712117	0.023843618	30.58346605
MYO1D	K7EIG7;J3QRN6;O94832;J3KRL0;J3QRR2	-0.611187766	-1.264160338	-0.937674052	29.10683441
MYO1E	Q12965;H0YNQ8;O00160;H0YLE5;H0YLJ4;H0YNB0;H0YN00	0.34352869	0.383547295	0.363537993	29.4328871
MYO5A	A0A087WY00;G3V394;F8WE88;F8W6H6;Q9Y4I1-2;Q9Y4I1;Q9Y4I1-3;Q9ULV0;G3V3C9;E7ERV5;H0YM93;Q9UES5;O95317;H0YMK3;Q9NQX4-2	-0.436857791	-0.383307835	-0.410082813	28.89168167
MYO6	A0A0A0MRM8;Q9UM54-5;Q9UM54-2;Q9UM54-6;A0A0D9SGC1;E7EW20;Q9UM54-4;Q9UM54-1;Q9UM54;Q5JVM0	0.07065513	0.046289289	0.058472209	30.61240375
N4BP1	O75113;I3L3R7	0.120769225	-0.074925079	0.022922073	27.64835847
NAA10	P41227;P41227-2;F8W808;A8MWP7;C9JW55;Q9BSU3;C9JN83;H0Y8T0	-0.381295328	-0.023072063	-0.202183696	31.50237735
NAA16	Q6N069;Q6N069-5;Q6N069-4;Q6N069-3;Q6N069-2	0.148815953	0.168804813	0.158810383	28.54697513
NAA20	P61599;A8MZB2;P61599-2	0.092877712	0.157272401	0.125075057	29.54067014
NAA25	Q14CX7;Q14CX7-2;F8VSB9;H0YHR9	0.138239005	0.245365346	0.191802176	31.65801581
NAA30	Q147X3;Q147X3-2;J3KNC2	-0.046654347	-0.258115754	-0.152385051	29.29970198
NAA50	E7EQ69;Q9GZZ1;C9J5D1;A0A087WWJ2;Q9GZZ1-2;B0AZT5;C9JZU6;C9J5J3;A0A0D9SF32;F8WCK0	-0.142003755	-0.076986155	-0.109494955	31.32969531
NAA50	E7EQ69;Q9GZZ1;C9J5D1;A0A087WWJ2;Q9GZZ1-2;B0AZT5;C9JZU6;C9J5J3;A0A0D9SF32;F8WCK0	0.046182797	-0.076986155	-0.015401679	30.71904109
NABP2	NA	-0.130250069	-0.141916182	-0.136083125	27.90202271
NACA	F8VZJ2;F8W0W4;H0YHX9;Q13765;E9PAV3-2;E9PAV3;F8W1N5;F8VNW4;F8VZ58;Q9BZK3	-0.109833285	-0.02492232	-0.067377803	34.50463626
NACA	F8VZJ2;F8W0W4;H0YHX9;Q13765;E9PAV3-2;E9PAV3;F8W1N5;F8VNW4;F8VZ58;Q9BZK3	-0.082177646	-0.016258893	-0.049218269	34.46687474
NACC1	Q96RE7;K7ENW4;Q96BF6	-0.2239881	-0.197422317	-0.210705209	28.81867771
NADK2	Q4G0N4;Q4G0N4-2;B7Z8V7;Q4G0N4-3;A0A0C4DGV3;D6RHI4;H0Y9H7	-0.244863602	-0.206228653	-0.225546127	30.84482967
NAE1	Q13564-2;Q13564;Q13564-4;Q13564-3;H3BMR3;J3QRA5;J3KRK3;J3QLH4;J3KTE3;H3BSS8;H3BQW6	0.059039528	0.135199419	0.097119474	31.97975842
NAF1	Q96HR8;Q96HR8-2;D6RIB3	0.042242038	0.04254868	0.042395359	28.57405901
NAGK	H7C3G9;Q9UJ70;C9JEV6;Q9UJ70-2;H7C286;E9PPU6;H7C1L7;H0YEB7;H0YE82;H0YF44;H0YC94	0.818819931	0.844332004	0.831575967	29.95232773
[truncated: 1,913 more rows]
