# Supplementary material for: Differential regulation of mRNA fate by the human Ccr4-Not complex is driven by coding sequence composition and mRNA localization
Source: Genome Biol. 2021 Oct 6;22:284. doi: 10.1186/s13059-021-02494-w (PMC8496106; doi:10.1186/s13059-021-02494-w)
Supplement: Supplementary file 6 — Additional file 6: Table S5. pulsed SILAC. [file 13059_2021_2494_MOESM6_ESM.csv]

gene_name	cluster	cyto_RNA_log2FC (siCNOT1/siControl)	cyto_padj	ER_RNA_log2FC (siCNOT1/siControl)	ER_padj
TSPAN6	ER-targeted	-0.440961813	0.000486309	-0.261919202	0.026216212
DPM1	cytosolic	0.449801695	1.79E-05	0.479289384	0.000810375
SCYL3	cytosolic	-0.01325803	0.951697428	-0.08086209	0.736567378
C1orf112	cytosolic	0.449664017	0.000122354	0.188426562	0.229949827
FUCA2	ER-targeted	0.371383335	0.048429419	0.225342969	0.069526136
GCLC	cytosolic	0.549894273	3.22E-07	0.638710942	1.13E-05
NFYA	cytosolic	0.07906842	0.566698979	-0.023781515	0.913646795
STPG1	cytosolic	0.551412202	0.000531847	0.237857621	0.208208359
NIPAL3	ER-targeted	0.156256629	0.247914271	-0.13064197	0.316717046
LAS1L	cytosolic	0.176951274	0.099743139	-0.043828874	0.80814771
ENPP4	ER-targeted	0.317557298	0.13016272	0.984143534	1.49E-11
SEMA3F	ER-targeted	0.050323386	0.803885215	-0.081057737	0.717538674
ANKIB1	cytosolic	0.182637084	0.137655959	0.400444567	0.008021612
CYP51A1	ER-targeted	0.011400916	0.955501102	-0.730355961	0.006542911
KRIT1	cytosolic	-0.011609799	0.938397936	0.114536423	0.550971058
RAD52	cytosolic	-0.104259729	0.610949446	-0.189950789	0.412481035
BAD	cytosolic	-0.113050615	0.528468875	0.054681513	0.816790592
LAP3	cytosolic	0.380740448	0.00196243	0.047904522	0.815103588
HECW1	cytosolic	0.383378588	0.131162024	0.453280599	0.084984115
MAD1L1	cytosolic	0.604855673	0.000528992	0.326691947	0.107308681
LASP1	cytosolic	-0.001596376	0.988487689	-0.123929754	0.487426024
SNX11	cytosolic	0.152229259	0.365803307	0.010025989	0.9668209
M6PR	ER-targeted	0.444683251	0.00072963	0.121809096	0.321026032
KLHL13	cytosolic	0.52122655	0.000148508	0.404557696	0.025603637
ICA1	cytosolic	0.909625789	0.003098468	0.84030323	0.016334699
DBNDD1	cytosolic	-0.159714295	0.369433893	0.088612887	0.690173008
ALS2	cytosolic	0.067264992	0.645527147	0.089750276	0.65369252
CASP10	cytosolic	1.457537464	1.15E-07	1.328467974	2.32E-05
CFLAR	cytosolic	0.16092967	0.353295763	-0.115303734	0.584268471
TFPI	ER-targeted	0.04969872	0.829339463	0.170514061	0.23019417
NDUFAF7	cytosolic	0.028930278	0.879126563	-0.098265086	0.667631374
RBM5	cytosolic	0.054473002	0.683289204	0.037590483	0.832374586
SLC7A2	ER-targeted	0.049702128	0.720928321	-0.148753853	0.264347449
ARF5	cytosolic	-0.928857035	3.98E-11	-1.173326665	1.64E-11
SARM1	cytosolic	-0.349373495	0.161957317	-0.495190238	0.081398673
POLDIP2	cytosolic	0.179881659	0.067635864	0.20249882	0.121959992
PLXND1	ER-targeted	-0.077103765	0.73149411	-1.257141098	4.98E-16
AK2	cytosolic	0.251023873	0.003130356	0.245723414	0.027498824
FKBP4	cytosolic	0.364547073	3.68E-05	0.130165609	0.331293045
KDM1A	cytosolic	0.665033214	1.68E-16	0.326383926	0.003812923
RBM6	cytosolic	0.0293282	0.852585248	0.122532503	0.457305711
CAMKK1	cytosolic	-0.378122546	0.012994255	-0.292454331	0.114669541
RECQL	cytosolic	0.080619402	0.620636708	0.109459027	0.595509088
VPS50	cytosolic	0.029314471	0.869430038	-0.034536276	0.88062239
ARHGAP33	cytosolic	-0.07121434	0.72348486	-0.055192127	0.789339692
NDUFAB1	cytosolic	-0.057082206	0.6043835	0.136183449	0.291942745
ABCB5	cytosolic	-0.004225442	NA	-0.04361749	NA
SLC25A13	cytosolic	0.49674075	1.55E-07	0.33045739	0.015248674
ST7	ER-targeted	0.108138211	0.486856886	0.235130751	0.054438813
CDC27	cytosolic	0.274728159	0.005579482	0.32360951	0.012148215
HCCS	cytosolic	0.87761405	2.53E-18	0.586549163	5.68E-06
DVL2	cytosolic	0.88223624	5.14E-11	0.490413088	0.000936994
UPF1	cytosolic	0.334300933	0.004724732	-0.333717044	0.03812246
SKAP2	cytosolic	-0.37956527	0.003950824	-0.356908039	0.035938892
SLC25A5	cytosolic	0.07598985	0.431361735	0.09802962	0.423734309
MCUB	cytosolic	-0.437960491	0.000137379	-0.229635308	0.120664048
HOXA11	cytosolic	-0.213053569	0.115651512	-0.259798578	0.122546866
POLR2J	cytosolic	-0.243944831	0.028763047	-0.114030919	0.509622251
DHX33	cytosolic	0.396137575	1.78E-05	0.159313598	0.292524062
MEOX1	cytosolic	0.105666029	NA	0.174354596	0.231681313
LIG3	cytosolic	0.337311155	0.005619019	0.146652472	0.355515491
RPAP3	cytosolic	0.308274089	0.011340833	0.445869477	0.008731012
ACSM3	cytosolic	1.069985683	0.001272104	1.393587441	0.001693668
REXO5	cytosolic	0.122038077	0.539459924	0.056435261	0.821490643
CIAPIN1	cytosolic	0.598047243	3.61E-09	0.389080325	0.003453529
SPPL2B	ER-targeted	-0.082027983	0.726076344	0.046864912	0.821556398
FAM214B	cytosolic	0.153440406	NA	1.145701779	0.022648983
PRKAR2B	cytosolic	-0.866062493	1.04E-09	-0.554464656	0.003583309
MSL3	cytosolic	-0.116532348	0.421382144	0.01900106	0.941572331
CREBBP	cytosolic	0.04457073	0.743304605	-0.314202228	0.018244277
GCFC2	cytosolic	0.200307436	0.066572817	0.344905376	0.020617865
WDR54	cytosolic	0.115723596	0.511655467	-0.344394844	0.054789351
CROT	cytosolic	0.151683104	0.440941192	0.199230085	0.395724885
KMT2E	cytosolic	-0.092882888	0.504076235	0.130719609	0.482050287
RHBDD2	ER-targeted	0.216612096	0.282388462	-0.348184864	0.009415665
SOX8	cytosolic	0.095552852	NA	0.133691808	0.389383955
IBTK	cytosolic	0.119773153	0.317381893	0.241431573	0.144015014
ZNF195	cytosolic	-0.365781727	0.00191866	-0.131004578	0.469038406
MYCBP2	cytosolic	-0.179062786	0.100431975	-0.137245354	0.373607469
FBXL3	cytosolic	-0.492735171	5.50E-06	-0.245803128	0.105010784
PDK2	cytosolic	-0.122273373	0.486258465	-0.042205326	0.853067998
ITGA3	ER-targeted	0.23908236	0.237099058	-0.171624959	0.441835832
ZFX	cytosolic	-0.428252842	0.000198375	-0.292084984	0.03916904
LAMP2	ER-targeted	-0.279060535	0.22235151	-0.444057712	0.0002842
ITGA2B	cytosolic	-0.162629825	NA	0.013896225	0.943803886
GDE1	ER-targeted	-0.106784236	0.387423238	-0.098891282	0.437757451
C19orf60	cytosolic	-0.30528646	0.104904994	-0.322948512	0.118070333
TMEM98	ER-targeted	-0.334526516	0.026511607	-0.430552925	0.00024916
MAP3K14	cytosolic	0.139986107	0.511831171	0.067557359	0.777974133
ABCC8	ER-targeted	-0.076936291	NA	-0.029712788	0.902038765
TMEM132A	ER-targeted	-0.172253233	0.45093956	-0.588227462	0.000223162
AP2B1	cytosolic	-0.224750369	0.014576299	-0.384244421	0.00059511
ZNF263	cytosolic	0.230446371	0.090194236	0.14610697	0.373105362
SPATA20	cytosolic	-0.179608332	0.426970168	-0.144764689	0.533723876
TNFRSF12A	ER-targeted	0.507964727	0.074957259	0.63896315	0.003645337
DLX6	cytosolic	0.523885796	0.012800871	0.181388313	0.427119652
MAP3K9	cytosolic	0.328387919	0.069157523	0.086474439	0.697416394
RALA	cytosolic	0.063552602	0.63633388	0.455181387	0.006928495
BAIAP2L1	cytosolic	-0.012295331	0.932438259	-0.100447175	0.538322877
KDM7A	cytosolic	0.083001201	0.609676524	0.10729789	0.627673156
ETV1	cytosolic	-0.026790955	0.901270466	0.147129253	NA
AGK	cytosolic	0.437357102	1.30E-05	0.141680806	0.29372793
PHTF2	ER-targeted	-0.339357724	0.013253357	-0.069679244	0.64472685
FARP2	cytosolic	0.296440398	0.002090293	0.029915113	0.863401051
USH1C	cytosolic	-0.05343775	0.780652209	-0.147391328	0.449607872
GGCT	cytosolic	-0.740759353	7.23E-09	-0.196858535	0.305865415
DBF4	cytosolic	0.183378279	0.128159342	0.37468762	0.037024351
IFRD1	cytosolic	1.087814141	1.37E-26	1.354922117	1.06E-24
COX10	cytosolic	0.645243805	7.03E-08	0.685077421	9.41E-07
GTF2IRD1	cytosolic	1.027997986	7.90E-15	0.945591527	9.96E-12
PAF1	cytosolic	0.94929659	9.09E-21	0.562132168	1.15E-05
VPS41	cytosolic	-0.284528722	0.018147538	-0.165426309	0.3362545
ARHGAP44	cytosolic	0.087664028	0.620570418	0.015387087	0.951748303
ELAC2	cytosolic	0.832923032	3.97E-20	0.105304819	0.456773664
PNPLA4	cytosolic	0.044255643	0.822004379	0.126675249	0.550420486
ADIPOR2	ER-targeted	0.400741214	3.72E-05	0.054919235	0.689470537
CDKL3	cytosolic	0.027022164	0.906900075	0.146838064	0.374090023
MARK4	cytosolic	0.560526022	0.001218113	0.171228807	0.407768039
PROM1	ER-targeted	-0.289751369	NA	-0.400977931	0.109862667
CCDC124	cytosolic	-0.376160473	0.003757559	-0.482232119	0.004691362
PAFAH1B1	cytosolic	0.547986102	3.66E-10	0.482766547	0.000175572
KIAA0100	ER-targeted	0.074688831	0.462725585	-0.395663637	0.000760414
GAS7	cytosolic	0.08070092	0.730577908	-0.058393482	0.818565393
TRAPPC6A	cytosolic	0.128961501	0.575313301	0.271588173	0.253037445
MATK	cytosolic	-0.01060627	0.965000817	0.227806718	0.334387181
ST7L	ER-targeted	-0.167249048	0.25485772	0.259745053	0.051828167
PAX6	cytosolic	0.031878946	0.848089695	-0.028435473	0.892125099
RPUSD1	cytosolic	0.46400113	0.000573878	0.451406523	0.006463798
RHBDF1	ER-targeted	-0.099868203	0.650874486	-0.060934752	0.7841162
LUC7L	cytosolic	0.290600408	0.013523722	0.092980997	0.61789318
CACNA2D2	ER-targeted	-0.199177202	NA	-1.061773061	0.000304683
TSR3	cytosolic	-0.237376988	0.046721281	-0.036736608	0.847163909
PIGQ	ER-targeted	0.326443115	0.139615924	-0.399441891	0.019229536
CRAMP1	cytosolic	0.287243427	0.08757501	-0.018825538	0.940906435
TEAD3	cytosolic	0.559224009	0.054394359	0.019385571	0.94220494
DNAJC11	cytosolic	0.298056732	0.003055529	0.164452226	0.255540265
MYLIP	cytosolic	0.248034673	0.124954474	0.053937473	0.816496836
E2F2	cytosolic	0.129241032	0.497287129	-0.049729402	0.832924545
PSMB1	cytosolic	0.127798788	0.164133413	0.233776659	0.044871397
JARID2	cytosolic	0.639249257	1.86E-06	0.227636033	0.182184231
CDKL5	cytosolic	-0.097845417	0.6478837	0.043400388	0.867997711
CDK11A	cytosolic	-0.097828116	0.59784514	-0.17503613	NA
NADK	cytosolic	-0.001184142	0.991545252	-0.124189189	0.442420645
CYTH3	cytosolic	0.053346883	0.71836681	-0.056344856	0.767749174
ADAM22	ER-targeted	-0.087209342	0.611424908	-0.01635254	0.930869211
SYPL1	ER-targeted	-0.278437186	0.105943724	-0.425145624	0.0009092
CYB561	ER-targeted	0.337048895	0.166776714	0.775967368	3.82E-06
SPAG9	cytosolic	-0.079190557	0.461914255	0.126370807	0.33771421
CELSR3	ER-targeted	0.13423388	0.550712145	-0.236605839	0.308517931
AASS	ER-targeted	-0.219502853	0.249577756	-0.806885011	1.39E-06
SS18L2	cytosolic	0.474105227	1.07E-05	0.584646007	0.000308608
MPND	cytosolic	-0.622142207	0.017715715	-0.577462419	0.040217701
MGST1	ER-targeted	0.164577308	0.426397282	0.129092392	0.562355503
CRY1	cytosolic	0.441026765	0.000338678	0.226386479	0.200836087
NFIX	cytosolic	-0.100951579	0.612199822	-0.492333421	0.018288545
ST3GAL1	ER-targeted	-0.225988451	0.273593499	-0.490659439	0.033021989
IL32	cytosolic	0.371915465	0.143444389	0.390621055	0.139988227
PKD1	ER-targeted	-0.439230199	0.021442041	-0.842724219	7.31E-08
MAPK8IP2	cytosolic	-0.327651155	0.12750482	-0.415868314	0.055478207
MED24	cytosolic	0.090730608	0.446172485	-0.337251037	0.005151346
RHOBTB2	cytosolic	0.760875084	0.001440116	0.699613533	0.002900111
HEATR5B	cytosolic	0.123515232	0.373098513	-0.005510822	0.982574647
SEC62	ER-targeted	-0.05005563	0.701782337	0.427278755	0.00075241
RPS20	cytosolic	-0.649033851	2.78E-18	-0.290227613	0.006896299
CSDE1	cytosolic	-0.454175927	0.011327356	-0.388830999	0.00073212
UBE3C	cytosolic	-0.052971089	0.630696429	-0.133399067	0.348658686
REV3L	cytosolic	-0.6250295	8.28E-10	-0.395296787	0.004294559
TENM1	cytosolic	-0.086510081	0.696642914	-0.428396009	0.1192785
FAM76A	cytosolic	0.172666539	0.212230958	0.24724018	0.18033768
POMT2	ER-targeted	-0.057803687	0.755992344	-0.428209624	0.000337841
VTA1	cytosolic	-0.07653831	0.547116914	0.080226615	0.609718217
MLXIPL	cytosolic	-0.155190493	0.43818597	0.066221747	0.734576025
BAZ1B	cytosolic	0.421979782	9.08E-06	0.26386293	0.029269887
RANBP9	cytosolic	0.348809555	0.001468107	0.414976322	0.006250574
SPRTN	cytosolic	-0.001975086	0.988472215	0.075627317	0.702672355
METTL13	cytosolic	1.025734791	1.91E-19	0.665517187	6.66E-06
DYRK4	cytosolic	0.491981426	0.00015163	0.728513222	2.55E-06
ZNF207	cytosolic	0.071461237	0.463940486	0.008489972	0.962787198
UQCRC1	cytosolic	-0.011983158	0.93244615	-0.259014692	0.040426701
STARD3NL	ER-targeted	-0.428514359	4.43E-05	-0.728397817	2.36E-10
CD9	ER-targeted	0.137523328	0.540269506	0.057995392	0.748413592
NCAPD2	cytosolic	0.067312781	0.561532563	-0.419240549	0.000375742
IFFO1	cytosolic	-0.014440547	0.946943207	-0.000244094	0.998244536
PHF7	cytosolic	0.01883627	0.940863017	0.163310614	0.48909182
SEMA3G	ER-targeted	-0.042765529	0.848089695	1.223804427	4.21E-10
NISCH	cytosolic	-0.017705731	0.919403019	-0.569595883	0.000134212
STAB1	cytosolic	0.438182075	0.102165761	0.424673212	0.121255345
FUZ	cytosolic	0.160568631	0.368439678	0.062581211	0.775380534
IDS	cytosolic	-0.997819189	4.09E-12	-0.497455843	0.007208544
ZNF200	cytosolic	0.30977911	0.03661572	0.109258312	0.607785973
LRRC23	cytosolic	-0.100868157	0.626187187	0.127835881	0.527534028
SCMH1	cytosolic	0.03935871	0.776543765	0.085449298	0.624183754
FYN	cytosolic	0.410559224	2.00E-05	0.263752798	0.02800594
HIVEP2	cytosolic	0.519222901	5.31E-05	0.332612588	0.049493872
ELOA	cytosolic	0.12266701	0.257956473	0.13780411	0.354800008
LYPLA2	cytosolic	0.3153427	0.034438184	0.3782994	0.032515629
CLCN6	ER-targeted	-0.10901729	0.586798087	0.372455171	0.017152296
MRC2	ER-targeted	-0.100529664	0.606738081	-0.20359911	0.301976464
TSPAN9	ER-targeted	0.042202167	0.865166576	-0.495762067	0.00086876
BTBD7	cytosolic	-0.01229337	0.927579111	-0.071374582	0.687016099
APBA3	cytosolic	0.417814103	0.045713134	0.597425335	0.011183074
MKS1	cytosolic	0.160418297	0.325033944	0.320298521	0.08060576
ABHD5	cytosolic	0.375596905	0.01686008	0.443241519	0.035175811
ANOS1	ER-targeted	-0.11611351	0.603634132	-0.299455602	0.029088857
AKAP8L	cytosolic	0.330074511	0.019826484	0.246601809	0.112440981
MBTD1	cytosolic	-0.283781661	0.023739592	-0.152283707	0.415100945
UTP18	cytosolic	0.450032117	3.57E-06	0.389679779	0.005691894
RNF216	cytosolic	0.342697863	0.000770206	0.363726044	0.006064173
TTC19	cytosolic	-0.125320467	0.271880183	-0.184168122	0.202527757
PTBP1	cytosolic	0.26115122	0.008290605	-0.289715716	0.01127075
DPF1	cytosolic	0.0995958	0.668282907	0.130460878	0.584686462
SYT7	ER-targeted	0.273228906	0.249002788	-0.454860435	0.011431712
LARS2	ER-targeted	0.601160463	1.49E-07	-0.300889615	0.017633976
PIK3C2A	cytosolic	-0.189405963	0.064580311	0.027999047	0.88658378
PLAUR	ER-targeted	0.483615841	0.046440876	0.790956846	3.55E-05
ANLN	cytosolic	0.173171132	0.092064921	0.451213173	0.000166137
WIZ	cytosolic	-0.100020456	0.474746651	-0.519855659	0.000375344
RABGAP1	cytosolic	0.22254528	0.042414959	0.152379607	0.35340411
QPCTL	ER-targeted	0.029190064	0.90794187	0.263967195	0.08546063
PPP5C	cytosolic	0.263872713	0.007330543	0.10367469	0.481548497
CEP68	cytosolic	0.664147936	1.25E-08	0.794650842	1.09E-06
MAP4K3	cytosolic	-0.051686465	0.719944523	0.213483106	0.238376041
TMEM159	cytosolic	-0.167755109	0.449980595	-0.346682205	0.098757226
BRCA1	cytosolic	0.19342756	0.095654051	0.282040594	0.063680853
ERCC1	cytosolic	-0.220815822	0.150263428	-0.26534806	0.132380288
MBTPS2	ER-targeted	0.249006061	0.093582414	0.294128483	0.014305925
PRICKLE3	cytosolic	0.736113915	0.017615701	0.241244111	0.304866543
EXTL3	ER-targeted	0.162709017	0.212823423	-0.037607251	0.801034108
ELOVL5	ER-targeted	-0.049210712	0.738662867	0.169427496	0.174618918
CALCOCO1	cytosolic	-0.202484631	0.275839685	-0.457156388	0.019604659
UBR7	cytosolic	0.076441508	0.556425798	-0.061202362	0.731975266
MAP4K5	cytosolic	-0.349001729	0.001367876	-0.022583511	0.915884826
EHD3	cytosolic	0.279978308	0.130832282	0.186321973	0.380459963
PSMC4	cytosolic	0.325087762	0.000429054	0.263481239	0.024374364
MAN2B2	ER-targeted	-0.408105057	0.091819699	-0.549845922	7.13E-05
SLC25A39	cytosolic	-0.470668285	3.74E-05	-0.516444461	0.000120652
MVP	cytosolic	0.106008795	0.635351703	-0.007576636	0.977133669
NUB1	cytosolic	0.395487237	0.000217493	0.283502556	0.065022603
PGM3	cytosolic	0.389326022	0.000404714	0.275425031	0.095485591
RWDD2A	cytosolic	0.166963613	0.428804629	0.226453768	0.33958054
CLK1	cytosolic	-0.241461171	0.034515895	-0.129535995	0.478002828
POLR3B	cytosolic	0.749815434	6.94E-12	0.607353681	7.24E-05
ANGEL1	ER-targeted	0.130374681	0.436283624	-0.159695737	0.208108941
RNF14	cytosolic	0.177471034	0.139891578	0.106421966	0.572668013
DNASE1L1	ER-targeted	0.344154488	0.123844712	0.516246192	0.000601316
DDX11	cytosolic	-0.049154049	0.764737665	-0.196474694	0.242290673
HEBP1	cytosolic	-0.006360172	0.975934167	0.083193653	0.730993909
GPRC5A	ER-targeted	-0.121662386	0.580375825	-0.204036526	0.260178322
TACC3	cytosolic	0.343625596	0.001590418	0.029791502	0.867817753
UFL1	ER-targeted	0.199145928	0.166145105	-0.003087205	0.987475318
POLA2	cytosolic	0.571493978	1.10E-08	0.255411561	0.054894703
ZC3H3	cytosolic	0.240107458	0.259990996	-0.020286279	0.940353558
CAPN1	cytosolic	0.193150097	0.282741196	-0.13223101	0.508409219
MDH1	cytosolic	0.386378054	0.000106933	0.162091934	0.225201265
SLC30A9	cytosolic	-0.362327534	0.000142619	-0.177613666	0.223394782
MTMR11	cytosolic	0.136777215	0.514020769	0.081942251	0.630826043
COX15	cytosolic	0.375785186	0.011869516	0.040684095	0.85152706
CCDC88C	cytosolic	1.105511286	1.02E-08	0.915161821	4.18E-06
YAF2	cytosolic	-0.072343973	0.613275792	0.215412911	0.204526969
ZMYND11	cytosolic	-0.260187755	0.040127133	-0.086605486	0.676213971
BID	cytosolic	0.31583132	0.011389465	0.703373514	2.73E-07
MATR3	cytosolic	-0.282104188	0.034189846	-0.643202794	0.000759586
MATR3	cytosolic	-0.282104188	0.034189846	-0.198678168	0.343065045
XYLT2	ER-targeted	0.122651484	0.566536394	0.944620854	3.69E-15
NUDCD3	cytosolic	0.169651847	0.159790322	-0.111725241	0.481548497
ISL1	cytosolic	0.387406966	0.066555189	0.21103003	0.364679975
CHDH	cytosolic	0.131684274	0.494187478	-0.016352285	0.949797032
GLT8D1	ER-targeted	0.184707031	0.266516257	0.194903006	0.151262531
ATP2C1	ER-targeted	0.038183943	0.817887254	-0.162979054	0.206261916
RALBP1	cytosolic	-0.136242637	0.239045286	0.185969988	0.247478702
RUFY3	cytosolic	-0.431809423	0.000381702	-0.343958112	0.034436909
CNTN1	ER-targeted	-0.58802224	0.053767041	-0.889335192	4.05E-06
WWTR1	cytosolic	-0.375409693	0.002405287	-0.243478514	0.145572019
AGPS	cytosolic	0.02213749	0.871854983	0.027045559	0.894720226
CXorf56	cytosolic	0.074891252	0.56904316	0.011891381	0.956103413
TTC27	cytosolic	0.776385571	7.94E-12	0.563587739	0.000257619
ZNF582	cytosolic	-0.095463674	0.642630628	0.021619548	0.939405243
PHLDB1	cytosolic	0.865769823	3.83E-07	0.507345758	0.008433002
PRDM11	cytosolic	0.253242258	0.251345115	0.193962107	0.410226092
SNAI2	cytosolic	-0.482646314	1.32E-05	-0.268015827	0.071859531
ZRANB1	cytosolic	0.123567172	0.28413796	0.300427002	0.051720535
NCDN	cytosolic	0.289826633	0.037734334	-0.11264693	0.48391598
ADGRA2	ER-targeted	-0.318437972	0.181441232	-1.047870913	1.29E-09
ZFP64	cytosolic	0.735203029	2.26E-11	0.652516547	4.69E-06
MNAT1	cytosolic	0.244400531	0.050908534	0.372629437	0.023190916
SAMD4A	cytosolic	-0.15549265	0.242375719	-0.115450817	0.51584352
RUNX3	cytosolic	0.136995742	0.496237924	-0.011030624	0.962895414
MRE11	cytosolic	-0.240835332	0.036811692	-0.20114734	0.235677194
PLEKHB1	cytosolic	0.117597697	0.606818948	0.161693389	0.494388986
SERPINB1	cytosolic	0.405634133	0.017710562	0.648260684	0.004019481
SPAST	cytosolic	-0.423462765	0.003599846	-0.2693249	0.056006407
OSBPL5	cytosolic	-0.009683382	0.968548098	-0.13865918	0.558104514
AQR	cytosolic	-0.038970105	0.777278467	-0.191036554	0.192762062
CPS1	ER-targeted	0.123318645	0.361817078	-0.658100907	2.07E-08
FHL1	cytosolic	-0.561703604	6.97E-10	-0.443457853	0.000194401
RTFDC1	cytosolic	0.075675432	0.567307016	0.131749768	0.377235777
SLC45A4	cytosolic	-0.115226342	0.576111633	0.313575053	0.103732594
RNF10	cytosolic	-0.344832591	0.000348881	-0.328741475	0.009370502
ZNF839	cytosolic	0.292033502	0.068643922	0.288067321	0.149547961
ZDHHC6	cytosolic	-0.201658403	0.103156664	-0.499863178	5.89E-05
GRAMD1B	cytosolic	0.839530143	0.000197806	0.477650844	0.013538372
RNH1	cytosolic	0.782223971	1.04E-12	0.596327073	2.62E-06
NDUFS1	cytosolic	0.289597339	0.002172289	0.106912486	0.452466341
RB1CC1	cytosolic	-0.057421904	0.670915076	0.437934715	0.001917653
ERP44	ER-targeted	-0.113576202	0.542240396	-0.158976953	0.256468456
ALAS1	cytosolic	0.818161863	2.86E-12	0.802383348	7.86E-10
AKAP11	cytosolic	0.11499117	0.372977265	0.13546227	0.415971116
GLRX2	cytosolic	0.505012702	3.76E-05	0.808474858	2.28E-06
SNAPC1	cytosolic	0.71281224	7.57E-06	0.49145831	0.009612154
DERA	cytosolic	-0.413147167	0.001428126	-0.130922128	0.48865195
STRAP	cytosolic	-0.166874993	0.101747485	-0.035610145	0.823072162
ABCC2	cytosolic	-0.088250224	0.661821702	-0.32576575	0.182155315
DEF6	cytosolic	0.658508318	0.040308885	1.090146956	0.01214218
PLEKHO1	cytosolic	0.481931386	0.000268413	0.542672828	0.000581927
GCLM	cytosolic	0.231349856	0.034209249	0.532862	0.00019553
UBR2	cytosolic	0.23471248	0.038771646	0.281702138	0.05365703
DEPDC1	cytosolic	-0.398679184	0.000137525	-0.157712328	0.342615066
CCDC28A	cytosolic	0.090454196	0.551563549	0.190537069	0.334613326
RRAGD	cytosolic	0.180752167	0.123766615	0.659461938	2.09E-05
HSF2	cytosolic	0.696609129	1.85E-10	0.54917458	0.000104988
PHF20	cytosolic	0.31659988	0.006105638	0.213299513	0.166739424
HSD17B6	ER-targeted	0.489726727	0.058001601	0.430470587	0.01384805
NR1H3	cytosolic	0.406056034	0.104462913	0.075182877	0.75420348
TYMP	cytosolic	-0.132546988	0.510730703	0.098486941	0.538322877
NCAPH2	cytosolic	0.087180012	0.557720082	-0.052601853	0.786994933
TOMM34	cytosolic	-0.384561678	0.000397541	-0.365159545	0.005072262
SEC63	ER-targeted	-0.312280375	0.006236482	0.080397764	0.574704308
KPNA6	cytosolic	0.650541743	4.96E-12	0.320100704	0.007811981
VIM	cytosolic	0.06560091	0.531411348	-0.351382666	0.004297431
RTEL1-TNFRSF6B	cytosolic	-0.0426158	0.826196381	-0.127050319	0.422933908
FAS	ER-targeted	0.29945824	0.114700028	0.774712235	1.02E-08
RNASET2	ER-targeted	-0.092100433	0.635934236	-0.320631356	0.010935751
CD44	ER-targeted	0.126877837	0.323480391	-0.023473829	0.872141485
KCNG1	ER-targeted	1.378737201	5.09E-13	0.648364957	2.69E-05
AGPAT4	ER-targeted	-0.127556492	0.430452628	0.281312218	0.022620876
BTN3A1	ER-targeted	0.580738529	0.025129392	0.918584206	1.72E-08
MIPEP	cytosolic	0.67606888	4.86E-08	0.097979424	0.577079741
PRKCH	cytosolic	0.229902838	0.322212435	0.383274255	0.145429755
IFNGR1	ER-targeted	0.198051697	0.190636357	0.626606529	5.76E-08
B4GALT7	ER-targeted	-0.027361872	0.907388504	-0.124061839	0.469384829
VRK2	cytosolic	0.065467239	0.696742294	0.388434614	0.069423123
VEZT	cytosolic	-0.011027688	0.943936107	0.304138156	0.012513767
POU2F2	cytosolic	-0.038679791	NA	0.118723267	NA
BRD9	cytosolic	0.246412705	0.043988879	0.179120126	0.248742116
SNX1	cytosolic	0.116719732	0.275743177	0.094709032	0.529551864
TBPL1	cytosolic	0.461099326	3.20E-06	0.514806585	0.000110612
ARNTL2	cytosolic	-0.833570687	3.45E-11	-0.349795994	0.05369407
BCLAF1	cytosolic	-0.011587847	0.925140197	0.10132454	0.496989203
SLC39A9	ER-targeted	-0.10419031	0.436266739	-0.35322748	0.001151783
ANK1	cytosolic	-0.002095236	0.991393922	-0.099582723	0.635590119
TFB1M	cytosolic	0.431457885	0.000664703	0.560768442	0.000722565
RABEP1	cytosolic	-0.005215852	0.966882397	0.240973034	0.060331348
HMGB3	cytosolic	-0.399418679	0.000468252	-0.42121216	0.005080192
NUP160	cytosolic	0.71388045	1.27E-17	0.579727713	2.60E-07
BAK1	cytosolic	0.346743116	0.041110472	0.191402564	0.327390299
IKZF2	cytosolic	-0.099666089	0.662016287	0.002845003	0.992283147
GRN	ER-targeted	-0.217096359	0.334966344	-0.764036652	6.92E-10
FAM13B	cytosolic	-0.314862386	0.002067715	-0.157680914	0.35340411
ARHGAP31	cytosolic	0.102002219	0.656593412	0.266103239	0.267911976
CENPQ	cytosolic	-0.004649298	0.979184158	0.182398314	0.380487142
SARS	cytosolic	0.542736536	2.39E-08	0.352300112	0.0033468
RANBP3	cytosolic	0.462750407	5.22E-06	0.241099624	0.060706829
ARID4A	cytosolic	0.264385458	0.124512141	0.44622136	0.045982964
EIPR1	cytosolic	0.152353493	0.309376795	0.011242625	0.966205758
PNPLA6	ER-targeted	0.364696076	0.131162024	-0.042040422	0.836969381
IFT88	cytosolic	-0.255151878	0.194375891	-0.064626465	0.796946086
ALG1	ER-targeted	0.240861467	0.229661251	0.24300968	0.052027434
ZCCHC8	cytosolic	0.645808391	8.90E-08	0.690658347	1.12E-05
ABCF2	cytosolic	0.516289859	8.26E-08	0.105388282	0.479487556
CHPF2	ER-targeted	-0.059473272	0.787237087	0.10661498	0.491115094
LRRC7	cytosolic	0.178981995	0.3592875	-0.021385646	0.916434871
FUT8	ER-targeted	0.491624632	0.000695029	0.217005466	0.108250313
UBA6	cytosolic	0.12681269	0.277615372	0.231478233	0.141176693
GAB2	cytosolic	0.647327009	0.003335993	0.71181378	0.00418026
ATP6V0A1	ER-targeted	-0.374313216	0.011550413	-0.548858642	2.96E-05
PIAS1	cytosolic	0.18948895	0.156708605	0.091900462	0.637970679
SLC4A7	ER-targeted	-0.23131925	0.081431309	0.073194693	0.615034591
APBA2	cytosolic	0.263889894	0.043397621	0.139925858	0.426463054
MAP2K3	cytosolic	0.613158433	4.83E-05	0.264485799	0.17218222
TMSB10	cytosolic	-0.854159908	2.74E-29	-0.809806837	6.49E-15
ASTE1	cytosolic	0.353205696	0.063152705	0.160475311	0.477696323
RNF19A	cytosolic	0.231538693	0.096911846	0.148414624	0.453113814
PEX3	cytosolic	0.904357983	2.26E-17	0.748300994	3.04E-07
GABARAPL2	cytosolic	-0.288362605	0.011036042	-0.151695749	0.309272784
SH3YL1	cytosolic	-0.386601117	0.059036237	-0.016285519	0.956579283
FAM136A	cytosolic	-0.268944017	0.002689109	-0.102261157	0.490604234
VCL	ER-targeted	0.490599063	1.18E-06	-0.149484608	0.218104915
DEPDC1B	cytosolic	0.016901641	0.903439911	0.091114039	0.589456811
DAPK2	cytosolic	0.431128949	0.102165761	0.197104159	0.33789417
NSMAF	cytosolic	0.105045672	0.516212574	0.007119807	0.980512253
ADSS	cytosolic	0.311456258	0.006992544	0.325566487	0.046090745
TIMP2	ER-targeted	0.031218832	0.901609337	-0.469229959	0.002987687
RFC1	cytosolic	0.13272156	0.247335902	0.170432026	0.282792337
TBC1D23	cytosolic	0.411491177	0.00049508	0.522935739	0.001424982
CUL3	cytosolic	0.325927125	0.004656825	0.245173626	0.129629449
MYOM2	cytosolic	-0.34238482	0.126113169	-0.770522996	0.00416677
ZZZ3	cytosolic	-0.271507535	0.005040776	-0.034053756	0.85934964
USP2	cytosolic	0.555069359	0.012896252	0.343672893	0.14103197
TUBG2	cytosolic	-0.092779255	0.684682886	-0.088469776	0.71653594
RPL26L1	cytosolic	0.035026141	0.807207963	0.269438083	0.041325251
FLT4	ER-targeted	0.332927318	0.050449615	-0.013971021	0.949070203
NSUN2	cytosolic	0.389036121	5.61E-05	0.150689162	0.25260811
FBXO42	cytosolic	0.614298754	2.88E-07	0.383177371	0.015664794
MFAP3	ER-targeted	-0.405457252	0.012820594	-0.104830448	0.484661978
MRI1	cytosolic	0.144297362	0.33377291	0.004783949	0.98344648
METTL1	cytosolic	0.726185038	3.80E-08	0.654840945	7.78E-06
HOXC8	cytosolic	-0.215752766	0.347506185	-0.317570474	0.202324293
AGA	ER-targeted	-0.254460576	0.272650581	-0.183103898	0.304043725
PI4K2B	cytosolic	-0.256375684	0.070232144	0.248400165	0.224322981
BOD1L1	cytosolic	-0.074985976	0.577358348	0.107362568	0.518162395
MAT2B	cytosolic	0.196002257	0.092678248	0.253944351	0.097371935
TLL1	ER-targeted	0.095354263	0.649293508	-0.022482359	0.935501656
EDC4	cytosolic	0.49423957	8.92E-05	-0.016877748	0.938212576
TRIO	cytosolic	-0.162190474	0.138968389	-0.354045042	0.004631522
VCAN	ER-targeted	-0.628829026	1.74E-06	-0.295973792	0.009316771
CLEC16A	cytosolic	0.056247823	0.710323406	-0.211891598	0.196399092
SKIV2L2	cytosolic	0.398533021	9.92E-05	0.436827712	0.001891102
ZFYVE16	cytosolic	0.089906729	0.468187661	0.262396579	0.094731793
RIPOR1	ER-targeted	0.305890321	0.199370795	-0.484008061	0.062560365
RAI14	cytosolic	0.027744266	0.854663042	0.139833824	0.368316459
PNKP	cytosolic	-0.001205548	0.991992099	0.080535096	0.693522184
PHLPP2	cytosolic	0.541222391	2.03E-05	0.564731436	0.000375344
SPDL1	cytosolic	0.204880827	0.064961421	0.471681886	0.003409224
STAU2	cytosolic	-0.479600556	0.003372834	-0.175209174	0.420181717
PQLC2	ER-targeted	0.337929668	0.162203491	0.312300838	0.063949845
CTNS	ER-targeted	0.329794101	0.082738435	0.378323135	0.001144976
RTN4R	ER-targeted	1.697492981	2.21E-06	0.90833517	1.48E-06
PHF23	cytosolic	0.700265484	4.98E-08	0.545522844	0.000212875
INPP4A	cytosolic	0.14849128	0.258795206	0.164528354	0.29937017
RAB27B	cytosolic	0.411953409	0.114983055	0.202749688	0.248249053
PSMA4	cytosolic	0.282051157	0.001000091	0.276816994	0.024051802
LSG1	cytosolic	0.513577122	5.12E-06	0.093160446	0.547778928
PARP3	cytosolic	0.004639075	0.985091051	-0.09264989	0.676972991
TNC	ER-targeted	-0.977473181	1.50E-18	-1.292258647	4.56E-30
THAP3	cytosolic	0.160054438	0.381953308	0.079573497	0.718507997
TDP1	cytosolic	0.460688096	6.57E-05	0.460817377	0.001368288
AIFM2	cytosolic	0.368379296	0.140350968	0.63725189	0.058740988
SPATA7	cytosolic	0.164239107	0.419814596	-0.001578122	0.994532066
MED17	cytosolic	-0.069837863	0.722761211	-0.415448678	0.096838115
RETSAT	ER-targeted	-0.020307884	0.932055349	0.322397131	0.012970093
CAPG	cytosolic	0.873452891	0.013109848	0.541676534	0.07463554
AP2S1	cytosolic	-0.558160904	1.82E-07	-0.518600708	3.85E-05
BARX2	cytosolic	-0.138254505	0.486073343	-0.147839594	0.52106983
DCUN1D1	cytosolic	-0.36783459	0.006272021	-0.017408036	0.942011832
JADE2	cytosolic	0.874702846	0.008478444	0.630184285	0.049551799
ZIC2	cytosolic	0.105988589	0.447660911	-0.228216749	0.133901009
TRIT1	cytosolic	0.193883247	0.130094443	0.316126233	0.054008763
CUL7	cytosolic	0.014460768	0.952726293	-0.229893416	0.292690546
CTNNA1	cytosolic	0.224363547	0.043155143	-0.38648833	0.004519913
PHKA2	cytosolic	-0.097581342	0.561536452	-0.38271514	0.031639091
CNTLN	cytosolic	-0.170682189	0.234234132	0.102793102	0.638559302
EPHA3	ER-targeted	0.187775625	0.257956473	0.538681774	3.79E-05
HSPA5	ER-targeted	0.372777465	0.000535706	0.353622081	0.000889242
DSG2	ER-targeted	-0.233082791	0.119943309	-0.20406943	0.109517307
GEMIN8	cytosolic	0.282370067	0.202496884	-0.028421963	0.91565946
OFD1	cytosolic	0.051356577	0.727026293	0.403298721	0.017597733
GPM6B	ER-targeted	-0.257539957	0.119614595	-0.442774148	0.000529143
PREX2	cytosolic	-0.04192126	0.84249939	-0.055869275	0.764158017
WDR37	cytosolic	0.171699529	0.33272977	-0.0897231	0.692391353
YTHDC2	cytosolic	-0.093731848	0.429461927	-0.159314696	0.335650742
CTPS2	cytosolic	-0.052663955	0.780652209	-0.186837741	0.353206171
ATP6V1H	cytosolic	0.720269899	1.25E-08	0.29176832	0.061371937
POLR2B	cytosolic	0.4491334	1.17E-06	0.434171625	0.000575048
FAM214A	cytosolic	-0.081338339	0.666771252	0.181309147	0.422741134
ARAP2	cytosolic	0.108736439	0.537770493	0.334940109	0.143534129
TPR	cytosolic	-0.164006607	0.088929213	0.074560686	0.607355815
KIAA0556	cytosolic	0.167838821	0.351300138	0.043461121	0.850686468
DTNBP1	cytosolic	0.689126507	0.000425485	0.768534277	0.002428031
XK	ER-targeted	0.3450454	0.167480372	0.686170141	0.0015974
C12orf4	cytosolic	-0.152186008	0.275895904	-0.019063077	0.93572804
SCML1	cytosolic	-0.776958366	2.16E-16	-0.444839074	0.001186034
WWC3	cytosolic	-0.270014716	0.17227529	-0.261683079	0.227380365
MAP4	cytosolic	0.259932882	0.006438194	0.096553065	0.468536187
GOPC	cytosolic	0.301121906	0.004245675	0.229463506	0.159239885
USP28	cytosolic	-0.103676897	0.528853057	0.056558362	0.801482094
HDAC9	cytosolic	-0.144895622	0.451098631	0.047892746	0.854639927
TSPAN17	ER-targeted	-0.657113886	0.00012901	-1.282533101	1.65E-16
NOP16	cytosolic	0.558747784	8.14E-08	0.638058472	1.04E-05
CC2D2A	cytosolic	0.878665828	4.04E-07	0.657567747	0.000765037
RRM2B	cytosolic	-0.923162387	1.82E-10	-0.43408833	0.030249803
ZNF800	cytosolic	0.126986034	0.298310197	0.235147005	0.164123298
SNX29	cytosolic	-0.069704324	0.73820752	-0.115640516	0.591455185
MRPS10	cytosolic	-0.354314419	0.001480581	-0.286165177	0.065474281
RSF1	cytosolic	0.000951426	0.99658331	0.217583194	0.1878224
VPS13D	cytosolic	-0.380952901	0.000196602	-0.439747681	0.000563123
CELF2	cytosolic	-0.65688599	0.001413979	-0.439950708	0.064028231
FAM120A	cytosolic	-0.267393444	0.004473258	-0.151309301	0.265693128
R3HDM1	cytosolic	-0.62315723	5.16E-08	-0.258555298	0.114416225
COL9A2	cytosolic	0.089284678	0.631238602	0.004929089	0.984317647
KITLG	cytosolic	-0.175643242	0.261154393	-0.171264567	0.337466572
ERCC8	cytosolic	-0.442070683	0.000919701	-0.324391909	0.070162524
ADAMTS6	cytosolic	-0.116896857	0.591164217	0.034621416	0.897699088
H6PD	ER-targeted	-0.048490497	0.842545883	-0.289438402	0.047040015
VAMP3	cytosolic	-0.246445342	0.007543525	-0.045544873	0.782106661
PER3	cytosolic	0.06745887	0.77406798	0.222408086	0.308487611
LTBP1	ER-targeted	-0.135371067	0.517268045	-0.392879916	0.004657836
RCN1	ER-targeted	0.013563673	0.938994595	-0.453901015	4.26E-05
RFC2	cytosolic	0.138569337	0.23815222	0.037217956	0.842402127
ARID1B	cytosolic	0.000902155	0.997239871	0.029158673	0.859127424
CLPTM1L	ER-targeted	0.036659503	0.760749759	-0.670220112	2.50E-09
NEDD4L	cytosolic	0.640868614	3.59E-07	0.445612996	0.004744643
PPP1R3F	cytosolic	0.164167769	0.442407722	0.345366689	0.157180948
HEXB	ER-targeted	0.129498319	0.429747282	-0.094172388	0.452184865
PTCD2	cytosolic	0.059337907	0.754813533	-0.013429833	0.959902017
JKAMP	ER-targeted	0.076002638	0.702586892	0.026576146	0.887867331
NFE2L3	ER-targeted	0.664725973	0.007858136	0.659603508	1.73E-06
MCUR1	cytosolic	-0.245253534	0.017710562	0.116648105	0.47150347
LIMA1	cytosolic	0.848359096	1.18E-18	0.72399673	1.07E-09
LETMD1	cytosolic	-0.204349711	0.121356696	-0.102538631	0.550660723
SLC4A8	ER-targeted	0.087454141	0.693729567	0.310325604	0.150949995
LAMC3	ER-targeted	0.370778172	0.136407905	-0.324565488	0.051470021
PTGER3	cytosolic	-0.119191179	NA	-0.237653862	0.219716662
MAPK9	cytosolic	-0.590212314	3.23E-08	-0.321500344	0.046396146
BCAR1	cytosolic	1.082398724	6.39E-11	0.722241062	0.00028092
FAM160A2	cytosolic	0.704614565	0.000109383	0.367074898	0.066717284
HERPUD1	ER-targeted	1.205178688	2.13E-24	0.839947833	1.48E-13
HOMER3	cytosolic	-0.02044175	0.932083698	-0.002956755	0.991100804
RAD51	cytosolic	0.353245042	0.004948135	0.286261044	0.143786353
POLQ	cytosolic	-0.392048927	0.000425485	-0.412881426	0.011169017
PIK3CB	cytosolic	-0.085283285	0.612328054	0.126955669	0.569561345
CYBA	ER-targeted	-0.020749178	0.927392886	-0.748488747	1.15E-09
THOC3	cytosolic	0.069353027	0.675782654	0.078524599	0.721521784
HEBP2	cytosolic	-0.694194411	1.75E-13	-0.356572767	0.004030079
MPHOSPH9	cytosolic	-0.649300437	4.13E-10	-0.366761437	0.009620579
PLEKHA5	cytosolic	-0.038446341	0.812314488	0.031239841	0.896194952
SIKE1	cytosolic	-0.323767169	0.001081162	0.107787574	0.5019678
RRP12	cytosolic	0.875706115	3.68E-08	0.308760037	0.065693319
FNIP2	cytosolic	-0.751279187	1.86E-06	-0.299138261	0.103877237
MSMO1	ER-targeted	-0.183119523	0.170955541	-0.025420902	0.886097223
TTC17	ER-targeted	-0.092276011	0.465563023	0.338696401	0.002199599
ALX4	cytosolic	0.007899754	0.975518673	-0.095843828	0.682223362
FOXN3	cytosolic	-0.002582237	0.986413689	0.079740084	0.678988036
AKR7A2	cytosolic	-0.355836918	0.006017693	-0.372201528	0.017984999
MRTO4	cytosolic	0.408042333	3.40E-05	0.169723434	0.235518647
USE1	cytosolic	0.063092374	0.712345028	-0.03714671	0.865968897
MCF2L2	cytosolic	-0.199574055	0.356887149	0.029792889	0.888234604
LAMA3	ER-targeted	-0.000332186	0.999409975	0.30389139	0.149412203
AP5M1	cytosolic	0.259843693	0.021649996	0.239800393	0.153763143
ANAPC4	cytosolic	0.17816131	0.165833487	0.26918584	0.130466222
TRAPPC3	cytosolic	0.387000723	2.31E-05	0.41702817	0.000642894
THRAP3	cytosolic	0.102468901	0.336463906	-0.190751115	0.143002547
PHPT1	cytosolic	-0.997845033	7.43E-13	-0.912927591	7.80E-09
ARID4B	cytosolic	0.41438076	0.000726763	0.522616911	0.002334298
OPN3	ER-targeted	-0.250217314	0.273439622	-0.346879752	0.090155853
SDCCAG8	cytosolic	-0.076159479	0.640837008	0.091148971	0.683703941
HHAT	ER-targeted	-0.183209042	0.343381919	-0.189266108	0.414166839
KIF1B	cytosolic	0.426194608	1.91E-05	0.319840577	0.011670592
FOXC1	cytosolic	0.122237553	0.314976929	-0.127872581	0.326406537
TBC1D22A	cytosolic	0.288962054	0.064012935	-0.032052281	0.889038433
SYNE2	cytosolic	-0.70214495	2.54E-10	-0.665359986	7.09E-07
PLEKHH1	cytosolic	0.150886225	0.440897697	-0.014227897	0.957576549
ATP9A	ER-targeted	-0.818821789	6.49E-05	-1.369954507	5.07E-24
FAM168A	cytosolic	0.113530435	0.366332948	-0.08156201	0.5913768
RELT	ER-targeted	0.517252643	0.013035018	0.4357884	0.001480027
NOP58	cytosolic	0.063849371	0.590703605	0.066628331	0.688394815
SZRD1	cytosolic	-0.494960035	2.85E-08	-0.603488435	4.08E-07
CUL1	cytosolic	0.602742194	1.38E-10	0.487406575	4.99E-05
FAM114A2	cytosolic	-0.483508	0.003844481	-0.691321896	0.001700373
CYFIP2	cytosolic	-0.742493018	2.63E-09	-0.801481967	5.47E-09
TAB2	cytosolic	0.461811596	2.28E-06	0.513770586	0.000187328
GINM1	ER-targeted	-0.102197714	0.48769212	-0.038741231	0.811071499
EIF2AK2	cytosolic	-0.163937158	0.178522519	-0.332918741	0.036714448
USP36	cytosolic	0.331914719	0.007987359	0.032467437	0.874387925
KMT2C	cytosolic	-0.224273981	0.041060365	-0.097668147	0.52751713
MCOLN3	cytosolic	-0.781705953	0.000375965	-0.408653667	0.018799299
PUM2	cytosolic	0.19199967	0.041504855	0.338845409	0.006576958
MRPL43	cytosolic	0.182445126	0.099400357	0.479319236	7.14E-05
HPF1	cytosolic	0.039525011	0.865813834	0.008967523	0.97693526
ZFR	cytosolic	0.073401125	0.515631701	0.19570766	0.116524203
ZNF280C	cytosolic	0.264489505	0.079036872	0.276259512	0.139530067
PHF21B	cytosolic	0.017226743	0.934462563	-0.014348842	0.941421161
TRAF1	cytosolic	0.208050624	0.304044619	0.015947762	0.938166782
RC3H2	cytosolic	-0.580689065	2.30E-09	-0.2522028	0.06577227
IL17RB	ER-targeted	0.047172841	0.847726712	-0.016068805	0.943492101
TRAF3IP2	cytosolic	1.407114925	6.43E-17	1.086555942	4.33E-08
GYG2	cytosolic	-0.005056255	0.982526748	0.093316237	0.688487565
DCBLD2	ER-targeted	-0.105771233	0.517329796	-0.62447415	1.33E-07
SOAT1	ER-targeted	0.127826253	0.43448248	0.055905362	0.713948711
PKP2	cytosolic	0.238099463	0.176345453	0.061400562	0.795950086
MSH4	cytosolic	0.085077078	0.63635408	-0.028249064	NA
GDI2	cytosolic	0.366173999	3.29E-05	0.235658208	0.064573372
ATG5	cytosolic	-0.08031766	0.524348994	0.320020932	0.034519488
TMCC3	cytosolic	0.568214983	0.000909746	0.710585407	0.002206014
PITHD1	cytosolic	-0.384200779	0.000181036	-0.343870056	0.010029987
MTA3	cytosolic	0.143284891	0.322769753	0.07105612	0.726404346
USP13	cytosolic	-0.050742831	0.706918726	-0.068766974	0.678988036
ATP11B	ER-targeted	-0.062507917	0.655639751	-0.224607765	0.08626961
CDK14	cytosolic	-0.327944309	0.023626707	-0.169372505	0.407465744
SEC61A1	ER-targeted	0.305434418	0.00186371	0.048084672	0.717083629
PPP1R12A	cytosolic	0.284063104	0.010097734	0.273256125	0.091442216
CAMK2B	cytosolic	1.916019623	0.000201015	1.108028513	0.017718533
CROCC	cytosolic	0.150655731	0.496164876	0.090537951	0.704738189
POLR3E	cytosolic	0.570076252	9.11E-09	0.560137802	8.73E-06
ATP2B4	ER-targeted	-0.124704228	0.354405994	0.006327718	0.969163639
ZC3H11A	cytosolic	0.013941246	0.953906325	-0.034520172	0.86583089
RIOK2	cytosolic	0.497078942	0.000698732	0.447818821	0.027227968
YIPF1	ER-targeted	0.062326052	0.722822471	-0.047620242	0.758088598
NDC1	ER-targeted	-0.238269473	0.03332318	-0.263592278	0.018835308
FLYWCH1	cytosolic	0.397695164	0.027854633	0.222746632	0.250299576
UNKL	cytosolic	0.20103755	0.191952432	0.200471892	0.243326556
TBXAS1	cytosolic	-0.211349241	0.328661926	-0.227661967	0.318922599
PARP12	cytosolic	0.397541824	0.112397361	0.36065001	0.160283816
ALDH18A1	ER-targeted	0.811992529	1.41E-17	-0.336678319	0.001917704
TARBP1	cytosolic	0.169823501	0.147059747	0.195435613	0.194293632
GATB	cytosolic	0.355623027	0.004960214	0.108213836	0.532126262
MXD1	cytosolic	0.753100935	2.32E-12	0.688251229	1.47E-05
CDK17	cytosolic	0.40611983	0.000251261	0.481192034	0.002689674
DNAJC25	ER-targeted	-0.416679159	0.015386453	-0.088101942	0.6202306
SLC2A3	ER-targeted	0.491927717	0.07621234	1.079096317	2.12E-10
CTDP1	cytosolic	1.108616792	1.27E-08	0.418352297	0.036376201
YBX3	cytosolic	-0.512447988	3.87E-07	-0.460465154	0.000105482
WNK1	cytosolic	0.432019218	1.71E-06	0.358437136	0.001576935
CCAR1	cytosolic	-0.036199295	0.77338649	0.110908818	0.443882565
OGFR	cytosolic	0.375486627	0.013379788	0.319859078	0.062083852
PIGV	ER-targeted	0.1370248	0.547955131	0.492502646	0.003276505
PTPRU	ER-targeted	-0.210541122	0.204437446	-1.255069394	1.09E-06
SNRNP40	cytosolic	0.293353425	0.000752101	0.187997015	0.124088277
QSER1	cytosolic	-0.493848964	0.000160537	-0.487844821	0.002626833
MPC1	cytosolic	-0.042985433	0.756721495	0.202914243	0.152918337
ACAA1	cytosolic	-0.046657539	0.798373257	-0.031367219	0.894054432
BCAT1	cytosolic	0.197462443	0.095292732	0.147479079	0.411704899
HDAC7	cytosolic	0.687286263	0.001159585	0.081694502	0.732756917
PRDM6	cytosolic	0.061524787	0.730577908	0.110555321	0.576633515
SPAG4	ER-targeted	0.04766485	0.807648624	-0.016929055	0.94635178
NCKAP1	cytosolic	0.023357139	0.858317664	0.041509653	0.824451101
MRPS35	cytosolic	0.155228947	0.152537467	0.34663292	0.006276298
GUCY1B3	cytosolic	0.734775304	0.002472787	0.381685071	0.136789578
SFSWAP	cytosolic	0.196563081	0.101670144	-0.008395416	0.966836333
TNK2	cytosolic	0.28548777	0.185386108	-0.143733254	0.537822991
MON2	cytosolic	-0.042201535	0.769057922	-0.036882888	0.842274011
GPBP1	cytosolic	0.384895275	3.40E-05	0.631659979	2.39E-06
DGAT2	ER-targeted	0.077533246	0.693455868	0.764931744	0.000976626
ZNF112	cytosolic	-0.301233162	0.17965128	-0.282473037	0.246338695
CS	cytosolic	0.126615886	0.19656098	-0.105409373	0.406938252
LTK	ER-targeted	-0.105739118	NA	-0.839677061	0.004700187
MRPS24	cytosolic	-0.235885562	0.308820896	-0.237249001	0.31033541
ELMO2	cytosolic	0.624667145	2.28E-05	0.360697847	0.035356646
WAPL	cytosolic	0.433285205	1.51E-05	0.30488087	0.03499169
VMP1	ER-targeted	0.098154664	0.483383413	0.031479636	0.835664951
APPBP2	cytosolic	0.520841476	1.44E-06	0.330314689	0.046132259
POLD1	cytosolic	-0.019497049	0.9172734	-0.170527343	0.355737186
EIF4B	cytosolic	-0.454733715	1.67E-05	-0.377291645	0.005378569
SLC6A16	cytosolic	-0.074688549	0.716081308	0.034275106	0.895896343
BICRA	cytosolic	-0.005266073	0.981728138	-0.289241959	0.224677731
SPHK2	cytosolic	0.214545205	0.317665381	0.08905758	0.712693084
RPL18	cytosolic	-0.367894433	1.75E-06	-0.133293609	0.238659203
CA11	ER-targeted	-0.019702948	0.936439776	-0.252153425	0.243113308
ISOC2	cytosolic	0.397259951	0.007446269	0.029650688	0.896676226
U2AF2	cytosolic	0.040174489	0.730832765	-0.236911432	0.054949989
EPN1	cytosolic	-0.580222678	1.14E-07	-0.575281258	9.14E-05
MED29	cytosolic	0.085009507	0.500835132	0.042143859	0.816798753
AHRR	cytosolic	0.338098486	0.023759749	0.151167204	0.401238714
ZNF275	cytosolic	0.097006222	0.472805185	-0.057082222	0.745474463
MTMR1	cytosolic	0.08858935	0.444875927	0.088177372	0.581050828
GPC1	ER-targeted	-0.073267231	0.751824122	-0.988688758	1.82E-08
ADCK1	cytosolic	0.355170703	0.088169542	0.169443978	0.436219367
HAGH	cytosolic	0.698711328	1.05E-05	0.988530181	5.65E-09
RNF4	cytosolic	0.743844287	1.53E-13	0.682892881	2.01E-07
CASP8	cytosolic	1.78286358	2.20E-10	1.482271528	1.25E-05
LIMCH1	cytosolic	0.17010778	0.447623429	0.562012568	0.040993415
INTS13	cytosolic	0.460645644	5.47E-06	0.601013866	9.96E-05
TM7SF3	ER-targeted	-0.103239945	0.528047751	-0.733613703	3.33E-10
SPA17	cytosolic	0.074835829	0.696899002	0.231672573	0.264784356
ST3GAL6	cytosolic	-0.34670591	0.046667835	-0.181440735	0.324375361
CDON	ER-targeted	-0.134449621	0.450271844	-0.343603752	0.007862439
TAF2	cytosolic	-0.384218946	0.001059354	-0.158115684	0.341792624
HIPK2	cytosolic	-0.895389457	7.35E-12	-1.174125326	2.34E-13
TNPO3	cytosolic	0.295418319	0.003452534	0.247054787	0.061263556
RFXANK	cytosolic	0.092676215	0.606120794	0.164447936	0.421532007
TMEM161A	ER-targeted	0.035487246	0.862086888	0.089206758	0.522143236
LPAR2	cytosolic	-0.062664837	NA	0.013911248	0.94595475
CTSA	ER-targeted	0.012926497	0.948235238	-0.050808463	0.752115323
SUGP2	cytosolic	0.044203356	0.727026293	-0.100956703	0.502028388
SLC12A2	ER-targeted	-0.293371567	0.029473514	-0.229700582	0.066519637
SNX24	cytosolic	-0.374638185	0.04052022	-0.021216434	0.940593096
EYA2	cytosolic	0.484591891	0.0614012	0.391257616	0.133952725
CNN2	cytosolic	0.402666758	0.043142434	0.116721403	0.611286596
ABCA7	ER-targeted	-0.291180314	0.178528618	-0.647986717	0.007694537
SNCAIP	cytosolic	0.091534902	0.688289167	0.071597573	0.761468542
DDX20	cytosolic	0.357159639	0.002511439	0.282359569	0.060840033
BTBD1	cytosolic	-0.679539945	1.87E-12	-0.322401743	0.019286206
FAR2	cytosolic	0.224541102	0.100994402	0.067838367	0.737027592
SBNO2	cytosolic	0.61556773	6.62E-05	0.401699512	0.014465944
PMS1	cytosolic	0.528424257	5.27E-05	0.412087817	0.033222562
HMG20B	cytosolic	-0.052978894	0.711224841	-0.077500318	0.680275181
TAF11	cytosolic	0.035500383	0.802260026	0.270140858	0.073624307
ANKS1A	cytosolic	0.619102229	7.57E-08	0.338356593	0.015351192
AP3D1	cytosolic	0.433271722	3.85E-06	0.04211319	0.770107326
ZNF76	cytosolic	-0.099684721	0.55861217	-0.228871555	0.232000464
SLC9A3R2	cytosolic	0.670025336	0.000411122	0.671256557	0.001992291
NTHL1	cytosolic	0.462037081	0.002312826	0.429695003	0.023244613
UHRF1BP1	cytosolic	0.246931427	0.02106644	0.275123691	0.051472975
GNAI3	cytosolic	0.095197084	0.389722137	0.127509688	0.395894718
IPO5	cytosolic	-0.049699636	0.671749763	-0.108868774	0.399670638
OAT	cytosolic	-0.12258586	0.257323783	-0.486776496	2.35E-05
WDR3	cytosolic	0.875498262	3.45E-16	0.434663156	0.001431432
PKN2	cytosolic	-0.13114474	0.219564917	-0.217003296	0.104669293
WDR18	cytosolic	0.239353712	0.053888611	0.116792396	0.503058196
TRAM2	ER-targeted	0.699447707	9.22E-05	0.402378744	0.000988452
NTN1	ER-targeted	-0.055652993	0.816150425	-0.526498129	0.000161899
MCM10	cytosolic	0.312270252	0.006633222	0.185132587	0.268644356
ANKRD44	cytosolic	0.186056566	0.391657228	0.041075128	0.877023805
KARS	cytosolic	0.305308606	0.000642025	0.22454853	0.065918384
ADAT1	cytosolic	-0.040415745	0.831527147	-0.055729978	0.811071499
PDIA5	ER-targeted	0.190693274	0.335687672	-0.139183629	0.334959518
TBC1D22B	cytosolic	0.540732016	0.00010575	0.373591114	0.02800594
NDUFB4	cytosolic	-0.140263708	0.250038712	0.012484271	0.949453902
SPEN	cytosolic	-0.599308735	1.53E-11	-0.499973577	9.60E-06
MYLK	cytosolic	-0.038697364	0.870975197	-0.128834082	0.577489278
ZC3H15	cytosolic	0.400643352	9.53E-06	0.61555132	2.15E-05
MAP2K4	cytosolic	-0.182700663	0.150199541	-0.00798265	0.970969669
TMEM206	ER-targeted	0.535803803	0.000896515	0.706253961	3.24E-10
SNAP91	cytosolic	0.041851988	0.862221197	0.102689278	0.59728232
SLK	cytosolic	0.391261787	2.34E-05	0.695853353	1.61E-07
CYB5R4	cytosolic	-0.242534309	0.069633168	0.130098413	0.529965399
GSTO2	cytosolic	0.358908073	0.149311349	0.259712051	0.266208821
SEC61A2	ER-targeted	-0.110092389	0.622991111	-0.687626592	2.53E-06
PRKCQ	cytosolic	0.811404032	0.003576307	0.23271953	0.308578294
ASB1	cytosolic	-0.29658659	0.051860737	-0.374214859	0.051490435
FAM107B	cytosolic	-0.47698703	0.000535146	-0.048269196	0.834350506
ME1	cytosolic	-0.149434361	0.374012912	-0.105834263	0.616904898
TBC1D1	cytosolic	0.100799906	0.434980142	0.298476673	0.044185969
CDK13	cytosolic	0.140819323	0.192375325	0.17437269	0.236106928
MTHFD2	cytosolic	0.24542235	0.002857841	0.38781708	0.001018245
SLC9A7	ER-targeted	0.114426515	0.589228255	-0.177095578	0.268313477
FOXJ2	cytosolic	0.58097687	0.00204457	-0.077732881	0.727141184
YBX1	cytosolic	-0.889438893	5.74E-26	-0.526541682	1.59E-06
PDE4A	cytosolic	0.627125533	0.000848305	0.300721511	0.142618669
PPP2R5A	cytosolic	0.094920952	0.478748925	0.227978702	0.135767667
ELAVL1	cytosolic	0.121089625	0.274939293	-0.121954982	0.366170304
DIP2B	cytosolic	0.302519957	0.003494994	-0.006240915	0.982486357
SMARCD1	cytosolic	0.048471097	0.674831042	-0.02901536	0.854998661
KDM4A	cytosolic	0.417114673	2.26E-05	0.027189706	0.874430624
NFYC	cytosolic	0.391372026	9.29E-05	0.120201233	0.403841547
NGEF	cytosolic	0.540380081	0.054812519	0.414372907	0.121813803
ASPM	cytosolic	-0.120635622	0.228942264	0.036038673	0.821203674
ELOVL1	ER-targeted	0.183062774	0.260795636	0.21302977	0.08706848
ZNRD1	cytosolic	0.709070871	3.13E-08	0.837232042	2.35E-06
MPPED2	cytosolic	-0.098230322	0.662043361	-0.196233542	0.308351719
ZBTB11	cytosolic	0.011265412	0.945111277	-0.1498215	0.440507694
ATXN3	cytosolic	-0.156163044	0.292278814	-0.044034589	0.847756879
GOLGA5	cytosolic	0.367716185	0.004574392	0.370028809	0.046907829
FGFR2	ER-targeted	0.424875169	0.017199834	0.13075737	0.350173673
LRRC40	cytosolic	0.170971964	0.168018459	0.413511166	0.015294144
ISOC1	cytosolic	-0.421240747	0.001430718	-0.25405856	0.12685022
EML1	cytosolic	0.027407745	0.876605778	0.080157605	0.714656555
TRMT11	cytosolic	-0.230369604	0.031275043	-0.236399366	0.137200518
THUMPD1	cytosolic	-0.12513731	0.360657442	-0.123123643	0.518510091
MSANTD3	cytosolic	-0.57580251	4.03E-05	-0.090819172	0.703295756
KIF26A	cytosolic	-0.312396458	0.039590551	-0.058812613	0.765366423
ATG2B	cytosolic	0.153943999	0.180098746	0.199388238	0.179628239
ARFGEF1	cytosolic	0.140613025	0.254691451	0.006065671	0.978920749
ZFAT	cytosolic	-0.181056611	0.312144725	-0.117811033	0.571360328
MTFR1	cytosolic	-0.045393535	0.751072238	0.246836155	0.112583838
FECH	cytosolic	-0.406135446	0.000985636	-0.309579122	0.0506489
MYO9A	cytosolic	-0.391023834	7.27E-05	-0.350914231	0.01964383
PFKP	cytosolic	0.601507939	8.63E-09	0.271761229	0.038462248
IDI1	cytosolic	-0.438247858	1.55E-05	-0.329719643	0.022461421
SP100	cytosolic	0.037914059	0.85705984	0.251628269	0.258864691
KLF6	cytosolic	-0.344824296	0.032858485	-0.536116938	0.034181147
PLPP1	ER-targeted	0.463025256	0.02386748	0.472798916	0.000526166
NEO1	ER-targeted	0.13831483	0.413749914	-0.40805658	0.001316994
TRAM1	ER-targeted	-0.368933905	0.000396735	-0.410881719	0.000698407
PHKA1	cytosolic	0.336014512	0.002481303	-0.026041313	0.894054432
TNFRSF1A	ER-targeted	1.137447808	1.06E-08	0.88445259	2.54E-13
CACNB1	cytosolic	0.366379304	0.14482533	-0.091226292	0.655815975
EVI5	cytosolic	-0.623022339	1.11E-08	-0.41797029	0.019363339
STOML1	ER-targeted	-0.109659271	0.601181177	0.009185822	0.972390392
PKM	cytosolic	0.159620599	0.057075689	-0.331257121	0.00418985
DHX29	cytosolic	0.3240634	0.00789875	0.360268993	0.03314541
DNTTIP2	cytosolic	0.275327362	0.011070066	0.551236656	0.000234001
METTL22	cytosolic	-0.398260468	0.027715468	-0.236956651	0.27691888
TP53BP1	cytosolic	0.121565122	0.322109136	0.122829606	0.441234868
TRO	cytosolic	0.472354233	0.00180551	0.022555383	0.916343455
RRP15	cytosolic	0.035610031	0.776589334	0.088353487	0.612975678
RHOA	cytosolic	-0.149648481	0.106875177	-0.134686433	0.292019318
DHX8	cytosolic	0.790735503	1.66E-11	0.254186391	0.065474281
PRKCZ	cytosolic	0.243815314	0.141687744	-0.03850919	0.868557155
IARS2	ER-targeted	0.586933257	1.47E-10	-0.586196687	7.78E-06
SYT1	ER-targeted	-0.138742751	0.502949999	0.137979534	0.562094295
IDH3G	cytosolic	0.369007093	0.002133328	0.083456788	0.630409229
ROGDI	cytosolic	0.345183587	0.05625647	0.373643298	0.089230241
PDZD4	cytosolic	-0.100547774	NA	-0.306103424	0.168767233
ROCK1	cytosolic	0.38695381	0.001887989	0.260073784	0.217068832
CBFB	cytosolic	-0.645817293	8.73E-12	-0.290046105	0.034393969
PDK3	cytosolic	0.105929435	0.506138019	-0.13082548	0.500749791
HYAL2	ER-targeted	1.16444771	5.00E-07	0.737822173	4.63E-10
HDAC4	cytosolic	-0.273425343	0.163197195	-0.7573725	0.001248366
RASSF1	cytosolic	-0.151252778	0.456155354	-0.185929372	0.398647196
FGFR3	ER-targeted	-0.383197677	0.008905648	-0.873997147	2.91E-11
IFI35	cytosolic	0.659461184	0.025477637	0.867455121	0.014208839
HEATR6	cytosolic	0.556533072	2.57E-06	0.279893805	0.050422397
COASY	cytosolic	0.498811815	2.83E-05	0.227974558	0.139029398
PLEKHH3	cytosolic	0.552013371	0.021242612	0.519839842	0.026585166
MEF2A	cytosolic	-0.173948381	0.111108559	-0.001202339	0.994006199
OTUD5	cytosolic	0.280785626	0.019010327	0.192457949	0.192570838
TFE3	cytosolic	0.178132552	0.239045286	0.019430018	0.933926528
TBC1D25	cytosolic	0.932698	0.000460376	0.221640508	0.347714083
ACSL4	cytosolic	0.581328991	9.58E-07	0.642596441	1.62E-05
INPP5A	cytosolic	-0.492894862	0.000447867	-0.671542024	0.000208494
GPKOW	cytosolic	0.869918931	4.09E-09	0.795922077	6.12E-06
GRIPAP1	cytosolic	0.280417495	0.070888393	-0.010218809	0.965254537
FTSJ1	cytosolic	0.542507115	2.47E-06	0.335041159	0.023288759
PRR11	cytosolic	-0.234311998	0.03185098	-0.347888222	0.010043965
REEP1	ER-targeted	-0.005335261	0.980724969	-0.143056218	0.374229706
ATP11A	ER-targeted	0.101360679	0.420885749	-0.043294029	0.777608868
POLR1A	cytosolic	0.619292911	1.51E-10	0.173183338	0.192759693
LAPTM4A	ER-targeted	-0.105195887	0.416239893	-0.315295098	0.006601271
TTC7A	cytosolic	0.362337653	0.112930425	0.13367404	0.569870146
IP6K2	cytosolic	0.380015576	0.000303263	0.297129842	0.028320675
SRBD1	cytosolic	-0.157936451	0.317139169	-0.16242163	0.447480471
KIF2A	cytosolic	0.381880711	0.000675339	0.534109171	0.000450653
PSME4	cytosolic	0.168912225	0.127873512	0.050696442	0.775163258
IFT80	cytosolic	-0.75745324	7.37E-06	-0.43328566	0.071472309
SIRT2	cytosolic	-0.039067681	0.831482419	-0.023672839	0.915200099
ERLEC1	ER-targeted	0.706077673	5.48E-07	0.082287947	0.604337596
PPP2R5B	cytosolic	0.426862465	0.050722163	0.049523338	0.844891482
PITX1	cytosolic	0.212921829	0.081128413	0.223558099	0.142754193
MAST4	cytosolic	0.442502448	0.007637726	0.216850473	0.283302196
SDK2	ER-targeted	-0.182248594	0.42224321	-0.953073811	2.63E-07
NUP133	cytosolic	0.316058944	0.000883048	0.159846303	0.237904326
NUCKS1	cytosolic	-0.295861295	0.000297054	-0.256240902	0.033472755
VPS35	cytosolic	0.392707787	0.000138028	0.220059149	0.122434081
DNAJA2	cytosolic	0.690659539	1.39E-12	0.432759667	0.000917377
KCNAB2	cytosolic	0.166475408	0.440017226	0.013426096	0.962895414
GAL	ER-targeted	-0.024641464	0.857841329	-0.380232869	0.001398343
CLEC2D	cytosolic	-0.398312167	0.121999121	-0.309101302	0.180181725
FUNDC1	cytosolic	-0.115941563	0.370057771	0.117282207	0.538185782
RORA	cytosolic	-0.419735781	0.041164558	-0.487060003	0.072207354
TGFBR3	ER-targeted	0.512192059	0.000153974	0.164063428	0.214371388
HES2	cytosolic	0.047556723	0.847909129	-0.243691637	0.30257381
ATP1B3	ER-targeted	-0.023528051	0.88144473	-0.114945954	0.375449035
NEDD4	cytosolic	0.013742253	0.94010494	0.256599473	0.189953901
PIGB	ER-targeted	0.137884453	0.47375407	0.380162645	0.006655597
MAPK6	cytosolic	-0.022028502	0.868271704	0.292042631	0.05297108
GNB5	cytosolic	-0.127636229	0.452493769	-0.048978029	0.834284475
RAB27A	cytosolic	0.080999361	0.721862197	0.068903135	0.773745126
HDHD5	cytosolic	0.251546631	0.052340116	0.360743866	0.016065963
UFD1	cytosolic	-0.075274851	0.548734455	-0.265735527	0.071940607
LRP6	ER-targeted	0.117545927	0.390113114	0.457736882	5.65E-05
PHRF1	cytosolic	0.515380228	0.000181074	0.01930033	0.934284745
ELP1	cytosolic	0.134737138	0.199826667	0.025927919	0.88952728
NUCB2	ER-targeted	-0.10597109	0.599932999	-0.190432485	0.224286081
PFN2	cytosolic	0.030038709	0.811897551	0.136637927	0.302476948
PTPN3	cytosolic	0.504783953	0.000349591	0.373808209	0.034472523
SPTB	cytosolic	0.077656444	0.686650555	0.000887415	0.997965145
SLC44A1	ER-targeted	-0.446875998	0.002614144	-0.920061481	8.71E-14
TMEM260	ER-targeted	0.019341003	0.932634846	-0.033612681	0.872408499
SMG6	cytosolic	0.086063151	0.609676524	-0.444139868	0.015248674
EXOC5	cytosolic	-0.393739724	0.001074143	-0.132543649	0.461077876
CLTCL1	cytosolic	0.055741361	0.785624586	-0.018452028	0.944309316
FSTL3	cytosolic	1.126362284	0.005221153	0.606529923	0.052861916
DGCR2	ER-targeted	0.075371431	0.682902149	-0.187907527	0.143829287
RNF126	cytosolic	0.444150687	5.21E-05	0.664454978	3.94E-08
MNT	cytosolic	0.094436521	0.631076452	-0.056110858	0.805126438
ZXDC	cytosolic	0.172753653	0.215663177	0.042743185	0.839217219
JMJD6	cytosolic	0.85377829	1.36E-09	0.606526332	0.000391396
POLB	cytosolic	-0.001809897	0.98931113	0.431114695	0.010098133
WIPI1	cytosolic	0.102962341	0.63633388	0.417014202	0.102584272
GBA2	cytosolic	-0.166875338	0.270645194	-0.131875948	0.47127983
NDST1	ER-targeted	0.170515624	0.218782238	-0.361788026	0.005080192
ASNS	cytosolic	0.063433782	0.788380556	-0.010364387	0.965354728
AP3M2	cytosolic	-0.16696312	0.222966745	-0.344908569	0.043915873
PABPC1	cytosolic	-0.653130616	9.14E-17	-1.091535572	1.34E-28
TESK2	cytosolic	0.582565888	8.08E-05	0.504168962	0.009650876
CFAP20	cytosolic	0.358672886	0.005106028	0.344031973	0.025629628
CSNK2A2	cytosolic	0.226513856	0.024023054	0.120501361	0.409708651
PTPN21	cytosolic	0.23547777	0.169879294	0.433202984	0.042357125
EIF2B3	cytosolic	0.543310892	6.50E-08	0.388588254	0.003551618
TCOF1	cytosolic	0.500118237	5.40E-07	-0.010679953	0.959988142
CDC42	cytosolic	-0.257593372	0.006663659	-0.290491669	0.023519157
OSBPL3	cytosolic	0.249212154	0.030765405	-0.043705738	0.826142163
EPHA8	ER-targeted	0.907560498	0.000948362	0.124318433	0.473275503
RAD18	cytosolic	-0.08023897	0.574645928	-0.072097441	0.730389521
ATP2B1	ER-targeted	0.041930341	0.778384232	0.33184829	0.006549685
NCK2	cytosolic	-0.028534204	0.866435619	0.119518785	0.531105306
MAP4K4	cytosolic	-0.133355625	0.218520363	-0.081343216	0.603990405
MGAT4A	ER-targeted	-0.127642543	0.567385532	-0.167633111	0.428545589
RPL31	cytosolic	-0.575623564	1.58E-14	-0.170839201	0.150549614
WDR1	cytosolic	0.086296651	0.403030845	0.003044128	0.991323018
SNX13	cytosolic	-0.490214646	1.12E-05	0.01871571	0.937374782
ARHGAP10	cytosolic	0.109443317	0.444308778	0.026623013	0.91107606
RPS6KA2	cytosolic	-0.008694657	0.96926711	0.040228852	0.872141485
ING3	cytosolic	-0.236826132	0.063203093	-0.125047633	0.513003957
VASH1	cytosolic	0.075381152	0.737822338	-0.223299153	0.283302196
LMCD1	cytosolic	0.175760548	0.411620758	0.106445533	0.598401297
BUD23	cytosolic	0.31498267	0.002581975	-0.159467455	0.270692641
SEL1L	ER-targeted	0.078658149	0.640074334	0.273505952	0.019466601
TRIP13	cytosolic	0.308389015	0.000356785	0.291574975	0.010405599
ATP6AP1	ER-targeted	-0.216754807	0.207579108	-0.50740748	2.03E-05
TCF3	cytosolic	-0.198875889	0.053182864	-0.176199592	0.198818118
DAZAP1	cytosolic	0.001175195	0.991992099	-0.113825514	0.39355968
MBD3	cytosolic	-0.131927284	0.364931625	-0.341466935	0.055021363
HLTF	cytosolic	0.281340081	0.007842884	0.286743692	0.068799601
FAM50A	cytosolic	0.075361053	0.585762809	0.021450509	0.916077799
FAM3A	ER-targeted	-0.027335662	0.897370251	-0.509778513	0.000365139
CPSF1	cytosolic	-0.467893735	0.005019292	-0.673946398	0.000581121
CYBRD1	ER-targeted	-0.004866552	0.981774842	-0.334180161	0.083919108
PDCD2	cytosolic	-0.262574359	0.00173108	0.055387601	0.69962065
SLC6A15	ER-targeted	-0.435148981	0.000271169	-0.53374047	5.69E-07
RDH11	ER-targeted	-0.135595046	0.320773236	0.13722675	0.278788898
PRKACA	cytosolic	-0.118385935	0.449201985	-0.285904023	0.083213146
ADGRL1	ER-targeted	0.089490676	0.548127525	-0.861542358	2.61E-10
ACTN1	cytosolic	0.570234343	9.07E-08	0.089189877	0.556334064
ZFYVE26	cytosolic	0.548638829	1.26E-06	0.594016176	1.29E-05
RPS6KA6	cytosolic	-0.577343838	0.027977565	-0.143451124	0.496533504
EPN2	cytosolic	0.312140185	0.008848767	0.089608747	0.609705425
PTPN18	cytosolic	-0.085156508	0.604124946	-0.116539379	0.537380819
SPEG	cytosolic	-0.025634483	0.907344095	-0.004376965	0.985396081
ALDH3A2	cytosolic	0.187123478	0.209346878	0.146074803	0.428726343
TFRC	ER-targeted	0.209541738	0.037763272	0.149583742	0.229612208
SREBF1	ER-targeted	0.201454295	0.288077914	0.135891644	0.325341152
AFF4	cytosolic	0.46791569	6.81E-07	0.432813167	0.00076565
UBE2D1	cytosolic	-0.146357319	0.229366371	0.130654002	0.473616211
MPP5	cytosolic	-0.135829252	0.400812236	0.109258916	0.616999913
RHOBTB1	cytosolic	0.204969593	0.283444708	0.085715077	0.724870789
SMC1A	cytosolic	-0.277623906	0.011825467	-0.846395272	3.32E-15
HSD17B10	cytosolic	-0.03745298	0.780652209	0.116713922	0.424627564
MARK2	cytosolic	0.802065359	5.86E-13	0.59883324	1.40E-05
HMMR	cytosolic	0.423794864	0.000312137	0.53286408	0.002979483
CHFR	cytosolic	0.091169165	0.598907906	0.08958972	0.65545326
TRHDE	ER-targeted	0.029762779	0.901270466	0.083353015	0.729019309
P4HA2	ER-targeted	0.295759852	0.196241311	0.484700298	7.43E-05
NFATC3	cytosolic	0.165872104	0.11670393	0.310812348	0.026380968
TRNT1	cytosolic	-0.07243717	0.642065979	-0.04401181	0.851077757
ACADVL	cytosolic	-0.350650641	0.067316272	-0.940226924	2.21E-06
STK10	cytosolic	0.682207818	5.64E-06	0.378108176	0.024366154
FBXW11	cytosolic	-0.053187562	0.66234283	0.051662951	0.765181399
EVC	ER-targeted	-0.435287895	0.061717136	-1.000015288	1.29E-06
DERL2	ER-targeted	0.020936491	0.907520942	-0.037110515	0.798852588
NDE1	cytosolic	-0.021800413	0.899138311	-0.143169077	0.440084305
TMEM38A	ER-targeted	-0.031853899	0.873074314	-0.144718881	0.540095651
AP1M1	cytosolic	0.288665888	0.016303507	-0.050427443	0.780489703
PVR	ER-targeted	0.205014719	0.187026327	0.465337752	9.41E-05
XRCC1	cytosolic	0.689896398	3.26E-05	0.099623179	0.591148775
SCARB1	ER-targeted	-0.095039872	0.563777319	-0.282028101	0.026072366
MCM2	cytosolic	0.795364693	3.17E-20	0.218188069	0.104458812
PANX2	cytosolic	-0.181863413	NA	-0.20292196	0.250012105
SELENOO	cytosolic	0.138238212	0.49760269	-0.222469613	0.240326071
ALPK1	cytosolic	0.546426383	0.004414298	-0.034844874	0.893175242
LLGL2	cytosolic	0.520312463	0.02616796	0.489226267	0.04523454
PDE8A	cytosolic	0.064303933	0.638895827	0.204551062	0.207704086
CLCN4	ER-targeted	0.640410004	0.035986492	0.711509104	7.26E-05
NLE1	cytosolic	0.232006466	0.053528264	0.114682218	0.478892592
SDHA	cytosolic	0.439028168	3.06E-05	-0.048832185	0.765181399
SMARCE1	cytosolic	-0.449278641	5.53E-05	-0.202196249	0.207704086
GSDMB	cytosolic	-0.241675253	NA	-0.042115561	NA
KDM5A	cytosolic	0.021141811	0.879705885	-0.012608677	0.949482321
ADAM11	ER-targeted	-0.064394995	0.784201715	-1.018039912	1.76E-07
PPP2R3A	cytosolic	-0.185751366	0.356009887	0.015427935	0.957659682
FERMT2	cytosolic	0.496440062	1.37E-05	0.349110525	0.017011087
IGF2BP2	cytosolic	0.054408589	0.703789218	-0.003178317	0.987162149
MAP3K13	cytosolic	-1.409436928	5.99E-26	-1.123048468	1.10E-08
ST6GAL1	ER-targeted	1.229635891	3.23E-14	0.954924045	4.10E-13
FRY	cytosolic	0.541865091	0.050908534	0.681618714	0.034076409
PICALM	cytosolic	0.307496547	0.001554305	0.233763265	0.118728262
NSF	cytosolic	0.281751642	0.014992827	0.084852558	0.644899762
GLI2	cytosolic	0.372862202	0.074447413	-0.182536791	0.408905367
CLASP1	cytosolic	0.242932564	0.024495757	0.06890983	0.688568426
MRPS34	cytosolic	-0.103108602	0.321601998	-0.039705398	0.801381823
NOTCH3	ER-targeted	-0.124222183	0.520983688	-1.097381098	1.01E-08
CLNS1A	cytosolic	0.0273074	0.819028758	0.093430943	0.488214858
PPP2R2C	cytosolic	-0.078433883	0.732845993	-0.166488954	0.371333893
TEAD2	cytosolic	-0.505685971	0.000623048	-0.526914508	0.003157271
EED	cytosolic	0.384398598	0.001225662	0.420764105	0.012862409
SNCB	cytosolic	-0.56416981	0.05796628	-0.018130414	0.922034987
TSG101	cytosolic	0.631823984	4.19E-11	0.580503025	7.41E-06
NCBP3	cytosolic	-0.021217371	0.881425355	-0.12774875	0.429532107
ATP2A3	ER-targeted	1.286728866	0.000378243	0.383936198	0.089686195
CA12	ER-targeted	1.188515746	3.71E-09	0.758246552	3.85E-11
MGLL	cytosolic	0.041999036	0.866077779	0.166002597	0.464424415
NTN4	ER-targeted	-0.072638937	0.746955615	-0.320908161	0.109862667
BCS1L	cytosolic	0.21786391	0.052663866	0.184709344	0.212371202
NUAK1	cytosolic	-0.304247881	0.049143395	-0.249393099	0.198294576
DPP8	cytosolic	-0.067327765	0.575109525	0.06758305	0.720546473
SLC24A1	ER-targeted	-0.200949716	0.361022126	-0.202213609	0.273144602
ZNF532	cytosolic	-0.247404405	0.112058391	-0.355319616	0.053421675
LMAN1	ER-targeted	-0.771575424	6.89E-10	-0.786665672	7.91E-14
HACD3	ER-targeted	-0.010285032	0.941527998	-0.447101648	0.000113215
IPCEF1	cytosolic	0.520401428	0.070969192	0.42769861	0.086343509
ZZEF1	cytosolic	-0.092928166	0.496036785	-0.299777998	0.019903613
ENO1	cytosolic	0.127817036	0.127870134	-0.282613143	0.009665431
MYDGF	ER-targeted	0.459366805	0.000341002	0.026011581	0.873535455
ANO8	ER-targeted	0.286031284	0.229770213	0.359432491	0.076100667
TUBE1	cytosolic	0.308560172	0.008770888	0.199391764	0.257256091
ARHGEF10L	cytosolic	0.119581746	0.603634132	0.032307082	0.902210108
KCNQ2	cytosolic	-1.252167835	4.44E-09	-1.780669789	4.01E-24
ACTR6	cytosolic	0.322405805	0.004821681	0.401838287	0.020945585
TIPIN	cytosolic	0.337121709	0.000932085	0.369262088	0.009379331
SRI	cytosolic	-0.012737801	0.924362532	0.441798882	0.001289765
EIF4G3	cytosolic	-0.337995618	0.00075493	-0.322961236	0.009543639
NUP37	cytosolic	0.582608275	1.87E-06	0.308074739	0.043213155
SEMA3A	ER-targeted	0.399142307	0.101474286	0.759140527	0.000122439
GTSE1	cytosolic	0.464970165	5.32E-05	0.125601399	0.416350983
SEMA3C	ER-targeted	-0.627301302	0.012886488	-0.280183565	0.116189112
TTC38	cytosolic	0.357462248	0.010461811	0.087603291	0.642218734
ACAT1	cytosolic	0.127787402	0.211870779	-0.135844002	0.313766555
GRAMD4	ER-targeted	0.034859729	0.876605778	-0.756474828	1.02E-06
CELSR1	ER-targeted	-0.496934076	0.00562946	-1.000034327	2.73E-12
ZNF638	cytosolic	-0.573185779	1.43E-09	-0.099869291	0.512388833
SLC25A40	cytosolic	-0.623462138	0.000302314	-0.305830853	0.153369005
TIMM21	cytosolic	0.320468624	0.02596214	0.078087089	0.65907159
ADD2	cytosolic	0.208877612	0.069243028	0.032939584	0.858461375
RASAL2	cytosolic	0.424530492	0.000163967	0.367371924	0.016162309
ZNF37A	cytosolic	-0.76691858	1.69E-09	-0.854965931	5.59E-06
MARK3	cytosolic	0.261846187	0.009332377	0.322556211	0.018170733
SLC25A3	cytosolic	0.080013751	0.463940486	-0.053382224	0.70897583
FNDC3B	cytosolic	0.731128055	6.97E-10	0.812890005	1.49E-07
FOSL2	cytosolic	0.605811845	0.000580307	0.328837019	0.070661148
FRYL	cytosolic	-0.160168506	0.260778908	-0.138085427	0.441724302
TMEM131	ER-targeted	-0.249148086	0.072939928	-0.031418612	0.848712499
FSCN1	cytosolic	0.023841985	0.84789068	-0.362018663	0.001708812
ACTB	cytosolic	0.054564744	0.626478221	-0.118030147	0.344314324
MOCOS	cytosolic	1.30990541	4.19E-05	0.968269573	0.005006719
PLD1	cytosolic	0.143217129	0.530403902	0.064626157	0.79174088
WDR62	cytosolic	-0.215895304	0.156260283	-0.465705458	0.008239464
DLG1	cytosolic	-0.421955128	0.000197108	-0.283832934	0.097312622
RAB7A	cytosolic	0.162658329	0.084053344	0.06516607	0.649624493
BCAP29	ER-targeted	-0.11921513	0.4554074	-0.115319639	0.404545219
SEC31B	cytosolic	-0.506574345	0.052602288	-0.843802812	0.025603637
SART3	cytosolic	0.271190322	0.026759849	-0.020700612	0.91232444
EXOSC7	cytosolic	0.30445378	0.011031192	0.347607486	0.023249716
KIFAP3	cytosolic	0.066693847	0.743359036	-0.0869276	0.694703815
MKRN2	cytosolic	0.306484235	0.003353994	0.321056156	0.025424634
MCM6	cytosolic	0.205311486	0.036811692	-0.101365167	0.495038481
REXO2	cytosolic	0.285180597	0.005800965	0.367657374	0.007168953
RBM7	cytosolic	0.255276332	0.068626633	0.208002131	0.369096506
RBMS2	cytosolic	-0.128671365	0.446680623	-0.275242599	0.130255858
BAZ2A	cytosolic	0.036737927	0.752725011	-0.176119851	0.169117304
PTPN23	cytosolic	0.057254314	0.804657923	-0.165617938	0.430259075
MLH1	cytosolic	0.960559618	4.69E-08	0.769275969	0.000442517
UNG	cytosolic	0.098762426	0.432381093	0.024604644	0.887557557
FMO4	cytosolic	0.103542848	0.645934947	-0.00251666	0.991100804
KLHL20	cytosolic	0.212452986	0.20236071	0.200238902	0.347387981
SLC46A1	ER-targeted	0.574134957	0.006695623	0.698057706	1.97E-08
PLXNA2	ER-targeted	-0.303316167	0.051896358	-0.286423328	0.031551608
SPAG5	cytosolic	0.265003828	0.004411786	0.190223372	0.137685721
ANKRD13A	cytosolic	-0.135354955	0.293901365	-0.0238337	0.904951044
TPD52	cytosolic	-0.257192142	0.050408702	0.03598091	0.873867346
ACACB	cytosolic	-0.208879129	0.318924707	-0.394669931	0.089785004
TRAF4	cytosolic	0.593136398	8.88E-08	0.742843907	2.54E-07
PAG1	ER-targeted	-0.00811695	0.971612719	0.055745399	0.776638387
GPATCH1	cytosolic	0.557024882	0.000257831	0.464026658	0.01116518
ICAM3	cytosolic	0.174605274	0.434295873	0.513014384	0.08049851
NT5C2	cytosolic	0.239825411	0.04050976	0.123925555	0.495500403
MCAM	ER-targeted	0.138019432	0.534798443	-0.002750374	0.989537179
GPC4	ER-targeted	0.118972357	0.586308824	-0.333100822	0.021836391
MBNL3	cytosolic	-0.396821802	0.006078802	0.017587189	0.946945384
CAMSAP3	cytosolic	0.851986295	0.011488685	0.12126389	0.606863028
RAP1GAP	cytosolic	0.873425097	0.00430426	0.497693887	0.075695651
XAB2	cytosolic	0.347402239	0.030364408	0.009451081	0.964376378
ARHGEF1	cytosolic	0.3614035	0.086945957	-0.06390348	0.791631725
STXBP2	cytosolic	0.207838682	0.34630743	-0.019086906	0.935501656
MAP2K7	cytosolic	0.453810373	0.000344258	0.17139621	0.297103209
DGKD	cytosolic	0.07794157	0.579748653	-0.06025773	0.734610118
CTTNBP2	cytosolic	0.06637105	0.756721495	0.080429946	0.732195113
RARB	cytosolic	-0.08296108	0.692403046	0.076539784	0.75362393
TOP2B	cytosolic	-0.032540461	0.77931803	0.124346388	0.450838377
TM9SF3	ER-targeted	-0.109796778	0.349049585	-0.234657591	0.048106933
NFKB2	cytosolic	0.759252823	0.001619154	0.636837498	0.00486456
UBE2T	cytosolic	0.686083775	7.66E-13	0.723862971	1.91E-09
PPP1R12B	cytosolic	-0.623598632	4.48E-05	-0.794541201	2.24E-05
DNAJC10	ER-targeted	-0.207034654	0.082454671	-0.49482287	2.70E-05
GTF3C1	ER-targeted	0.538580715	1.23E-08	-0.264588593	0.027620461
USP33	cytosolic	-0.001905859	0.988472215	0.024590727	0.897442969
SNRPA	cytosolic	0.228112666	0.023626707	-0.049694729	0.729987786
EXOSC5	cytosolic	0.202947352	0.088071845	0.604941559	1.96E-06
DYNC1I2	cytosolic	0.120039943	0.440897697	0.066663417	0.754030727
LRCH4	cytosolic	0.209892932	0.358500303	0.090564593	0.697617039
FAM76B	cytosolic	-0.222869241	0.149798343	-0.034025872	0.893337644
SIRT6	cytosolic	0.370564661	0.068067765	0.322985866	0.145361314
POLD3	cytosolic	0.06976082	0.63309329	0.051478415	0.798431904
ACTN2	cytosolic	-0.362541305	0.083292808	-0.72839973	0.029557654
CAPZB	cytosolic	-0.179962398	0.085232954	-0.217278326	0.11342016
GPR137B	ER-targeted	-0.102521781	0.649374156	0.009955104	0.973333168
NAALAD2	ER-targeted	-0.456202436	0.044318448	0.200047084	0.228636535
JADE1	cytosolic	0.445663435	6.15E-05	0.231386695	0.142359273
SLC25A43	cytosolic	0.277012546	0.149183316	0.167113307	0.445315838
UBE2A	cytosolic	0.04777513	0.730305312	0.14615876	0.351468857
FGFR1	ER-targeted	0.288306005	0.022353473	-0.47516237	0.000146772
FBLN1	ER-targeted	-0.135284129	0.534557975	-0.896319794	1.77E-09
ITGA8	ER-targeted	-0.131356096	NA	-0.753232912	0.013383201
PIAS2	cytosolic	-0.274114713	0.063217229	-0.429132917	0.025312151
AMPH	cytosolic	0.133036753	0.561789967	-0.077197977	0.733778064
ARAF	cytosolic	0.057302775	0.730577908	-0.117721355	0.493788236
MCCC1	cytosolic	0.515900058	0.000576912	0.291342205	0.121033279
LAMP3	ER-targeted	0.151504451	NA	0.391533836	0.071359582
NEBL	cytosolic	-0.855865615	0.002057687	-0.271892593	0.258351509
ACER3	ER-targeted	-0.49746219	0.002246608	-0.82687148	1.53E-10
UBE2K	cytosolic	-0.24108627	0.017771345	0.071927487	0.660416272
PIK3C3	cytosolic	0.312327744	0.009698734	0.279958196	0.112682692
N4BP2	cytosolic	-0.306856299	0.011667429	-0.08909879	0.64398869
TIGAR	cytosolic	0.433539755	0.000155327	0.497328891	0.00335051
TULP3	cytosolic	-0.927014145	1.20E-09	-1.017834091	2.17E-08
SYNJ2	cytosolic	0.71240924	9.94E-10	0.687747343	5.96E-05
PPP2R5C	cytosolic	-0.170032761	0.128065552	-0.103337445	0.514532951
GNB1	cytosolic	-0.169677298	0.047678142	-0.098946398	0.44284066
HOXA9	cytosolic	-0.406934685	0.001278027	-0.569748488	0.002356257
MLLT10	cytosolic	0.307117702	0.010901765	0.180053821	0.317748951
ZCWPW1	cytosolic	0.200787377	0.374822157	0.236654425	0.264784356
NRDC	cytosolic	0.122666237	0.25379297	-0.014135457	0.939179434
VDAC3	cytosolic	0.202542798	0.030287906	0.109242371	0.455427794
PCM1	cytosolic	-0.054259856	0.682204942	-0.300991903	0.048106933
TNRC6C	cytosolic	-0.249634152	0.105689323	-0.615327934	0.001432578
CBFA2T2	cytosolic	0.716161288	4.63E-06	0.610608191	0.001018245
ITCH	cytosolic	0.152828973	0.13738365	0.281812917	0.036869843
TP53INP2	cytosolic	-0.117989617	0.582910701	-0.069638218	0.728044348
SDF4	ER-targeted	0.31941603	0.029554746	-0.381900268	0.000676238
TP73	cytosolic	0.140517331	0.540324523	-0.36951459	0.153369005
TOLLIP	cytosolic	0.038015045	0.849949689	0.060000413	0.788863415
UBE2D4	cytosolic	-0.060537095	0.716027936	0.123165623	0.560884308
RUNX1T1	cytosolic	-0.862447377	3.12E-08	-0.942496421	9.89E-05
THOC1	cytosolic	-0.133521359	0.402461832	-0.080074647	0.726404346
FKBP7	ER-targeted	0.02987005	0.888226688	0.137907752	0.321026032
OSBPL6	cytosolic	0.829855326	1.52E-10	0.697317372	4.18E-05
SLC1A3	ER-targeted	0.008916636	0.956638003	0.554116822	4.79E-07
XRCC5	cytosolic	0.267628549	0.00094978	0.059156543	0.66385618
LXN	cytosolic	0.410141047	0.01099605	0.59225723	0.003261187
MKNK1	cytosolic	0.126594904	0.381944631	0.054945187	0.769896415
REXO1	cytosolic	0.892452844	5.28E-09	0.330967397	0.059313115
SAR1A	cytosolic	-0.069663083	0.520455606	-0.209818388	0.096906569
CDC14A	cytosolic	0.45605975	0.001430516	0.553759579	0.004410882
SENP1	cytosolic	-0.157659584	0.198466027	-0.032731318	0.873049149
CIC	cytosolic	0.727851163	1.94E-06	0.229341168	0.174801344
LIPE	cytosolic	0.569500183	0.057832003	0.113940714	0.583860662
FDFT1	cytosolic	0.241864274	0.005158291	-0.077585008	0.571890725
PAFAH1B3	cytosolic	0.060517366	0.762770863	-0.0073615	0.977588872
OPHN1	cytosolic	0.434028768	0.026193122	0.10948732	0.640293272
KIF22	cytosolic	0.502911283	4.51E-06	0.271041957	0.040253994
CARMIL1	cytosolic	0.614489279	2.70E-05	0.5001466	0.008734269
PGM1	cytosolic	0.092705691	0.579626395	0.06121596	0.762220391
DDX1	cytosolic	0.508084911	1.41E-07	0.305814964	0.02617626
DNM2	cytosolic	0.535773099	2.74E-08	0.21973971	0.084682676
EPB41L2	cytosolic	-0.069688528	0.571521841	-0.328300485	0.016883605
RIMS1	cytosolic	0.027797058	0.891935678	0.01149069	NA
MOXD1	ER-targeted	-0.261294637	0.167063632	-0.672835146	1.70E-09
STX7	cytosolic	-0.201393973	0.054388101	-0.140491905	0.430824155
RABL2B	cytosolic	-0.154393872	0.470895055	-0.28189079	0.241031199
KEAP1	cytosolic	0.940518754	2.51E-17	0.865998732	1.56E-09
DCT	cytosolic	0.702938671	0.036206317	1.060801627	0.028703888
SLC35C2	ER-targeted	-0.00532901	0.976539038	-0.271412044	0.055513795
CRYBG3	cytosolic	-0.031219934	0.83934088	0.433924852	0.001341951
EPHA6	cytosolic	0.028771417	0.879126563	0.105679411	0.522709947
RFX3	cytosolic	-0.134473091	0.507576516	-0.203206785	0.388971134
RIF1	cytosolic	0.071803457	0.493547106	0.157595975	0.238970032
RAB21	cytosolic	0.131929585	0.232701758	0.375420474	0.017301211
SLC4A4	ER-targeted	-0.370025072	0.097364332	-0.231804225	0.144158352
SMARCA2	cytosolic	0.057978589	0.726304187	-0.007308361	0.975782285
SESN1	cytosolic	-0.148512111	0.191842158	-0.24887524	0.12780388
MID2	cytosolic	0.140034117	0.504283285	-0.129276635	0.582660715
SRCAP	cytosolic	-0.19991261	0.332658497	-0.476727189	0.066572264
PUM3	cytosolic	0.353037453	0.007341847	0.551092691	0.001234068
CNOT4	cytosolic	0.147582603	0.342212872	0.173006776	0.388883397
PSEN1	ER-targeted	0.126503238	0.372278507	0.250309557	0.030525286
CPOX	cytosolic	-0.348051833	0.003312105	-0.661429819	6.33E-06
CLDND1	ER-targeted	0.208932255	0.099440461	0.308885951	0.017613917
MOK	cytosolic	0.397983036	0.006376406	0.526242968	0.002978518
HSP90AA1	cytosolic	0.315111756	0.000770688	0.329894442	0.00282009
RBL1	cytosolic	-0.03558023	0.818245542	0.006426559	0.976733836
DLGAP4	cytosolic	0.482584489	0.009740467	0.163852769	0.439601523
IGSF9B	ER-targeted	-0.267073931	0.183667977	-0.661749643	0.024075364
NDC80	cytosolic	0.467431004	0.000785544	0.48052863	0.009112365
AP4E1	cytosolic	-0.339923209	0.020521523	-0.146793422	0.502028388
RSBN1	cytosolic	0.296835662	0.015126913	0.295814829	0.086332803
MAGI3	cytosolic	0.373614692	0.000854015	0.27715119	0.077576294
CXCL2	cytosolic	-0.011446869	NA	0.011274101	NA
TCF7	cytosolic	-0.49351647	0.009757311	-0.463818504	0.037824826
OSTM1	ER-targeted	-0.855527946	8.10E-07	-1.318524562	5.67E-23
CDH7	ER-targeted	0.249204149	0.285032865	0.722641475	0.001027126
PCNP	cytosolic	-0.82622521	6.24E-18	-0.425846473	0.004329513
EXD2	ER-targeted	0.095258423	0.600262846	-0.103976814	0.47362501
ARG2	cytosolic	1.343877684	2.79E-23	1.195300776	1.47E-12
MEF2C	cytosolic	0.120696213	0.428437728	0.123841346	0.539111262
UBA5	cytosolic	-0.17983543	0.1610393	-0.069745511	0.742396974
STK17B	cytosolic	-0.755790801	4.35E-10	-0.474706429	0.002338226
CDC14B	cytosolic	-1.108237794	3.99E-12	-1.040936381	4.97E-06
ZNF510	cytosolic	-0.611724453	9.15E-05	-0.11903795	0.584669033
LRP2	ER-targeted	-0.136684609	0.542474434	-0.025615354	0.890765436
ZNF506	cytosolic	-0.121327916	0.58729876	-0.078758689	0.747007804
JMJD4	cytosolic	0.413151621	0.001403515	0.529992017	0.000583498
DUSP12	cytosolic	0.036329223	0.816921959	0.22463759	0.192225082
AACS	cytosolic	0.396196264	0.007643887	0.190985199	0.311599067
KIAA0141	cytosolic	-0.095235401	0.545370578	-0.491916087	0.002497462
CADPS2	cytosolic	0.020618765	0.907388504	0.162167142	0.419826568
HSPB11	cytosolic	-0.215832289	0.054090795	0.201764246	0.169710869
PHLPP1	cytosolic	0.567080341	6.70E-06	0.439097281	0.00359911
IL12RB2	ER-targeted	0.093406163	0.610466953	0.34369929	0.169117304
SMARCD3	cytosolic	-0.610713177	0.016399941	-0.562097442	0.051490435
WDR70	cytosolic	0.222760589	0.056445259	0.255435985	0.095832242
STRADB	cytosolic	-0.430229647	0.002202548	-0.432629572	0.02478468
BZW1	cytosolic	-0.475422598	0.001819567	-0.403660859	0.025801296
PGR	cytosolic	-0.262471332	0.224447192	-0.044329641	0.863135171
C1QTNF3	cytosolic	-0.105392953	0.609650038	-0.258360592	NA
ME2	cytosolic	0.448243569	1.44E-05	0.563496801	7.17E-05
C5orf22	cytosolic	0.166931899	0.124552228	0.17015864	0.256755764
CCNT2	cytosolic	-0.796238197	3.57E-11	-0.925135615	3.62E-08
FAM135A	cytosolic	0.200447627	0.063444755	0.177788511	0.337463155
COL19A1	ER-targeted	0.086801084	0.662003382	0.251420964	0.290494866
EPB41L3	cytosolic	0.060819414	0.652951205	-0.012253896	0.951505564
COBLL1	cytosolic	0.205790928	0.196519076	0.355095642	0.065022603
DLG3	cytosolic	0.369259811	0.003494994	0.135573765	0.435344219
KCNK2	cytosolic	0.068847661	0.765889339	0.137783669	0.563850462
SERTAD4	cytosolic	-0.839477654	0.000733087	-0.864834185	0.006411393
TRAF5	cytosolic	-0.046995147	0.834934387	-0.14954716	0.523797668
MRPL22	cytosolic	0.596044046	1.65E-09	0.658680477	1.13E-06
GEMIN5	cytosolic	0.811697674	6.95E-16	0.675293385	4.97E-08
NFE2L1	ER-targeted	0.4525742	0.000742288	0.160168914	0.20462148
GSK3B	cytosolic	0.066467573	0.59651057	0.038787686	0.833722614
ITGB5	ER-targeted	0.224935735	0.241314884	-0.58965487	4.06E-06
ERC1	cytosolic	0.235204314	0.037546819	0.009144595	0.965354728
XPO1	cytosolic	0.080520736	0.424225909	0.054803463	0.711685055
RNF13	cytosolic	-0.056804548	0.707457444	-0.056634127	0.738627389
PALB2	cytosolic	0.185149248	0.171927319	0.455213342	0.009650888
DOPEY1	cytosolic	0.10605203	0.447913404	0.185980294	0.269336965
LYRM2	cytosolic	-0.294256592	0.004831823	0.060958751	0.729538238
BCKDHB	cytosolic	0.097021336	0.538961207	-0.009216409	0.970969669
KAT6A	cytosolic	0.290640668	0.004975912	0.267376619	0.037448459
ZCCHC6	cytosolic	-0.167448169	0.327034782	-0.231301744	0.271948414
ULK2	cytosolic	0.183387316	0.389974723	0.107224926	0.653972547
TNPO1	cytosolic	-0.417833472	7.87E-06	-0.277893786	0.028480222
PLOD1	ER-targeted	0.850586956	3.56E-09	0.455541765	0.00013478
ITGAE	cytosolic	-0.985741618	1.40E-16	-0.649338595	5.38E-05
DIS3	cytosolic	0.041348787	0.780257517	0.197392916	0.243407981
PIBF1	cytosolic	0.201270483	0.128424922	0.629804943	0.002590629
TDRD3	cytosolic	-0.097926392	0.569802433	-0.118914324	0.607948821
NUFIP1	cytosolic	0.643106569	0.000165513	0.494248364	0.026346679
PDS5B	cytosolic	-0.036833058	0.807623101	0.095837104	0.624450342
OXCT1	cytosolic	0.169928013	0.444467629	-0.024417225	0.92970948
RRAGB	cytosolic	-0.264039728	0.234316646	-0.091748661	0.693955502
CYLD	cytosolic	-0.316202086	0.015940658	-0.173187586	0.374397138
SLC27A5	cytosolic	0.09074315	0.696229761	0.063662998	0.796716497
ZNF324	cytosolic	0.1799018	0.285842764	-0.066211149	0.74598373
ZNF416	cytosolic	0.019663703	0.932883324	-0.046750881	0.855125821
ZNF586	cytosolic	-0.332291192	0.079484815	-0.306281542	0.194771521
ZNF446	cytosolic	0.048750176	0.83934088	0.028814008	0.917899746
ZNF264	cytosolic	-0.531124184	6.94E-06	-0.667560512	7.85E-05
RPS5	cytosolic	-0.521460094	4.05E-12	-0.183599317	0.087529105
FAT1	ER-targeted	-0.478143585	4.72E-08	-0.298009976	0.005125629
YTHDC1	cytosolic	0.128978094	0.313482017	-0.01301963	0.949551485
CHMP2B	cytosolic	-0.457070343	4.73E-05	-0.054332828	0.767660064
SMAP2	cytosolic	0.445832577	5.78E-05	0.296360164	0.032511331
PPIE	cytosolic	0.272659169	0.006101853	0.377367515	0.002020636
ZMPSTE24	ER-targeted	0.05337793	0.73974622	-0.097379827	0.482900533
STARD7	cytosolic	-0.091864748	0.327466823	-0.120447372	0.315323474
NOA1	cytosolic	0.354796417	0.001474819	0.465450011	0.000854905
REST	cytosolic	0.366396402	0.000340466	0.304236524	0.045138912
HAL	cytosolic	-0.034597027	0.856581221	-0.010986308	NA
SSH1	cytosolic	0.278377301	0.025463365	0.267491667	0.098269615
GSTP1	cytosolic	-0.578992452	3.39E-11	-0.296265616	0.014208839
APLP2	ER-targeted	-0.128208276	0.210366165	-0.600380213	4.46E-09
FAM234B	ER-targeted	-0.249346992	0.162228715	-0.390119073	0.00063638
SLCO1A2	cytosolic	-0.332618228	0.164346629	-0.350551046	0.161185077
WBP11	cytosolic	0.304767676	0.000943513	0.120738869	0.376782537
EIF3I	cytosolic	0.077773634	0.451183144	0.048072492	0.742494292
NKAIN1	ER-targeted	0.066992031	0.777045236	-0.576141418	0.020854003
TXLNA	cytosolic	0.66797723	2.66E-11	0.294247331	0.019814887
NCOA1	cytosolic	0.066477388	0.635105296	0.160445851	0.37989525
AGBL5	cytosolic	-0.831346339	6.59E-12	-0.642980481	4.94E-05
EFR3B	cytosolic	0.187644056	0.410889841	-0.113956444	0.632021132
KIF3C	cytosolic	0.478100904	0.003981165	0.259680457	0.16161711
RAB10	cytosolic	0.068644218	0.540711104	0.089419668	0.542147224
HADHA	cytosolic	0.184828242	0.052643598	-0.176063077	0.158862077
MAPRE3	cytosolic	0.700496849	0.000922918	0.29760103	0.202296589
CAD	cytosolic	0.455437574	1.76E-05	0.116827622	0.429940549
CD59	ER-targeted	-0.043343406	0.793685062	-0.216981493	0.062876173
BCORL1	cytosolic	0.01689858	0.94669236	-0.306052722	0.203855547
ATRX	cytosolic	-0.309133392	0.002391887	-0.258313299	0.099891398
AK6	cytosolic	0.03335206	0.837722438	0.528108385	0.008599413
MYNN	cytosolic	-0.075966062	0.613987796	0.015523488	0.951505564
MECOM	cytosolic	0.017284935	0.928839526	0.050865021	0.823314961
SCAMP1	ER-targeted	-0.077474059	0.596500431	0.065352841	0.678824869
PREP	cytosolic	0.353826538	0.010302522	-0.011862889	0.957659682
HACE1	cytosolic	-0.473110017	0.000166634	-0.400886765	0.035533844
SEH1L	cytosolic	-0.111835254	0.601971105	0.028140842	0.884783373
WDR47	cytosolic	0.730279367	1.88E-08	0.750664851	3.43E-05
WDFY1	cytosolic	-0.823787185	1.75E-10	-0.610612561	0.000910841
OVGP1	cytosolic	-0.001055644	0.995241011	-0.21773389	0.255540265
SLC25A24	cytosolic	-0.332272432	0.007655762	-0.273702312	0.128338833
MAP3K4	cytosolic	0.027811366	0.829339463	0.449099	0.001170498
IGSF9	ER-targeted	0.055483672	NA	0.153313944	0.507478572
ABCB1	ER-targeted	0.249507888	0.130101293	0.247582575	0.030460608
ZNF213	cytosolic	0.233984853	0.298407509	0.054148115	0.834382641
AKR1B1	cytosolic	-0.512987487	2.65E-07	-0.49461511	7.72E-05
CPNE3	cytosolic	-0.117166434	0.299406199	-0.275386936	0.053214201
RRN3	cytosolic	0.451719152	2.73E-05	0.299481546	0.053873745
CTTN	cytosolic	-0.28764105	0.005090168	-0.568390214	8.08E-06
WNT11	ER-targeted	0.091211549	0.663959665	-0.190868068	0.280502999
MTIF2	cytosolic	0.131351696	0.329469447	0.126064985	0.524319438
DDHD2	cytosolic	-0.375189406	0.000536749	-0.299265898	0.053448192
TTC39A	cytosolic	0.564640405	0.004634399	0.351141295	0.092736421
EPS15	cytosolic	-0.161109571	0.128502918	0.048720605	0.777608868
ORC1	cytosolic	0.333812132	0.003634779	-0.087889563	0.573732001
MGST2	ER-targeted	0.070699337	0.731153888	0.148188912	0.281971771
CHERP	cytosolic	0.277980883	0.024128596	-0.185805462	0.22877759
ATG16L1	cytosolic	0.750513057	1.01E-07	0.68549194	2.81E-06
USP40	cytosolic	-0.455736156	0.002913265	-0.288916818	0.162417954
POMGNT1	ER-targeted	0.253060545	0.07371599	-0.376566114	0.003190589
RAD54L	cytosolic	0.701804923	6.29E-09	0.707018941	6.57E-08
MAST2	cytosolic	0.722321846	7.89E-12	0.744650742	2.13E-08
DNAJA1	cytosolic	0.712567317	1.23E-14	0.591756741	3.04E-06
B4GALT1	ER-targeted	0.147746529	0.403074818	-0.304375022	0.011825383
CHMP5	cytosolic	0.057272989	0.649361743	0.103425916	0.558902831
NFX1	cytosolic	0.401289844	0.000739439	0.253101775	0.107572697
DIMT1	cytosolic	0.710771768	7.71E-15	0.731955811	1.95E-08
IPO11	cytosolic	0.177542019	0.126689139	0.078380864	0.66361618
EIF2AK1	cytosolic	-0.28649924	0.00132901	-0.051836919	0.704794748
EPDR1	ER-targeted	1.003535381	0.001447207	1.168449181	2.79E-11
SNX10	cytosolic	0.147032493	0.492241654	0.25567912	0.283313526
SEPHS1	cytosolic	-0.522678149	6.49E-07	-0.315939653	0.033472755
MRPL28	cytosolic	-0.018606408	0.909357198	-0.140428285	0.399008185
HBQ1	cytosolic	-0.22616813	0.276267001	-0.048090199	0.815764557
ITPKC	cytosolic	0.677272789	0.00193314	0.463796771	0.046463799
RBM22	cytosolic	0.39363964	5.36E-05	0.101065036	0.478260055
TMED2	ER-targeted	-0.06443353	0.537996844	-0.509975143	8.74E-07
ERO1B	ER-targeted	-0.179801889	0.391132974	-0.327029836	0.040908558
ZFAND6	cytosolic	0.241777755	0.015817229	0.355487883	0.016768598
TXLNG	cytosolic	0.775299021	1.95E-15	0.740083257	7.67E-08
PPEF1	cytosolic	0.085952674	0.65901082	0.234590923	0.1525511
HUWE1	cytosolic	-0.105309356	0.329469447	-0.476459808	7.41E-05
ZW10	cytosolic	0.02862463	0.887081549	-0.088004853	0.677993539
ALG9	ER-targeted	-0.05101807	0.830167271	-0.126658196	0.491077472
ACOX3	cytosolic	0.453830393	0.025804423	0.189238138	0.384135737
MTMR2	cytosolic	-0.294715336	0.010250329	0.087226944	0.612975678
PPP1R15A	cytosolic	0.11553895	0.53933685	0.132011142	0.482050287
TRIP6	cytosolic	0.968056981	8.29E-18	0.983510951	4.53E-15
FTL	cytosolic	-0.490396319	5.76E-08	-0.131217351	0.280165898
SRRT	cytosolic	0.345176171	0.00151023	-0.18820548	0.188278002
BAX	cytosolic	-0.15466809	0.254544707	-0.266669732	0.106622271
NLK	cytosolic	0.088441125	0.527934957	0.143129496	0.420533359
PIGS	ER-targeted	-0.234928524	0.051652386	-0.463382621	0.000466291
ADAMTS2	ER-targeted	0.091673002	0.663036396	-0.888903226	4.68E-06
ATXN7L3	cytosolic	-0.144705757	0.253967979	-0.170002605	0.294681199
PGS1	cytosolic	0.137646104	0.366108085	0.151564163	0.372862161
PSMC5	cytosolic	0.234295732	0.011165178	0.237939383	0.07749625
UIMC1	cytosolic	0.11425746	0.436308886	0.169383641	0.383821161
LPCAT2	ER-targeted	0.048947788	0.837733572	-0.279859627	0.044081198
OGFOD1	cytosolic	0.607230511	3.82E-07	0.451229285	0.001392491
SH3BP2	cytosolic	0.521851147	0.000490615	0.29151554	0.104652453
NOP14	cytosolic	0.44471149	8.74E-07	0.184728078	0.155424096
ADD1	cytosolic	0.097001033	0.420113746	-0.150470239	0.288396865
L2HGDH	cytosolic	0.064354924	0.674735336	-0.072924458	0.730046978
TXNDC16	ER-targeted	-0.633821722	6.77E-05	-0.773480021	1.61E-08
C14orf166	cytosolic	-0.080135462	0.426197027	0.149322741	0.257284332
NID2	ER-targeted	-0.13272606	0.556615634	-1.025411801	1.40E-10
GMCL1	cytosolic	-0.320276768	0.036565445	-0.113661735	0.582660715
SF3B2	cytosolic	0.347149533	0.000104266	-0.03306211	0.807549515
KLHL42	cytosolic	-0.099047217	0.45453579	0.056115198	0.771478205
GNAS	cytosolic	-0.455302259	1.44E-07	-0.659332057	1.29E-09
DNM1L	cytosolic	-0.176851389	0.151061104	0.012358648	0.957659682
PHACTR3	cytosolic	-0.292035714	0.174513278	-0.037152361	NA
ERGIC2	ER-targeted	0.02564671	0.866435619	0.131251948	0.384138608
TFAP2C	cytosolic	0.201820884	0.355869844	0.140766721	0.555008554
AURKA	cytosolic	0.797738563	8.45E-17	0.588570539	6.84E-06
PIR	cytosolic	0.358323368	0.079178079	0.119326345	0.611752429
AAMDC	cytosolic	-0.315084395	0.07950886	-0.012232001	0.962787198
RFX2	cytosolic	-0.096940172	0.656992196	-0.099935224	0.66954061
METTL2A	cytosolic	0.02817617	0.851754332	-0.105040421	0.501304633
ALG6	ER-targeted	-0.250438887	0.164971426	-0.386130877	0.003857818
CNOT3	cytosolic	0.669286643	9.72E-08	0.280374593	0.06789741
PTPN4	cytosolic	-0.172697135	0.198045	0.01926611	0.935934633
DDX18	cytosolic	0.238816098	0.021867863	0.289898843	0.025429987
KHSRP	cytosolic	0.229303078	0.011018782	-0.009933277	0.951816574
GNA11	cytosolic	0.162822017	0.20568673	0.070355827	0.662733438
ASAP3	cytosolic	0.646032039	0.005988763	0.638195559	0.007305403
EDEM2	ER-targeted	0.16613667	0.436225591	-0.422392278	0.005927794
DNMT3B	cytosolic	0.869520112	1.03E-13	0.50442452	0.000241536
TPX2	cytosolic	0.706933007	1.17E-11	0.265327391	0.02617626
PDRG1	cytosolic	-0.277422043	0.02106225	-0.246349739	0.134153767
EPB41L1	cytosolic	-0.809863247	5.38E-06	-0.490283337	0.021247569
DOCK9	cytosolic	0.26827732	0.075026603	0.230785753	0.251996163
ANKRD10	cytosolic	-0.313210243	0.003370969	-0.214543318	0.148889815
TGDS	cytosolic	0.770117508	1.41E-11	0.547684982	0.001452339
DOCK3	cytosolic	-0.455192518	0.009917532	-0.142608195	0.535736722
C3orf18	cytosolic	-0.032606835	0.886178257	-0.116565472	0.59728232
COQ9	cytosolic	0.622814154	5.79E-08	0.567772121	0.000346749
KIF9	cytosolic	0.084637713	0.719149562	0.096603451	0.667631374
ARHGAP28	cytosolic	0.083981271	0.705314731	0.033601986	0.898940713
CRLS1	cytosolic	-0.09926062	0.449369794	-0.08921375	0.583608101
PPP1R13B	cytosolic	0.799696686	5.78E-09	0.570861919	0.001291291
ATRN	ER-targeted	0.097219082	0.589464562	-0.035324006	0.823072162
SMOX	cytosolic	0.040870079	0.857841329	-0.22239079	0.187585422
FKBP1A	cytosolic	-0.978515128	5.71E-30	-0.821041827	6.85E-12
NSFL1C	cytosolic	0.319795719	0.021716001	0.097432856	0.610691139
SLC4A11	ER-targeted	0.09273856	0.637330963	0.376336163	0.091259796
C20orf194	cytosolic	0.117554522	0.564949597	-0.05373873	0.830220843
ZNF343	cytosolic	-0.173151724	0.424784212	-0.167262885	0.4779391
EBF4	cytosolic	-0.154953201	NA	-0.11498731	0.557764691
MAVS	cytosolic	0.4829546	4.37E-05	0.030529983	0.864652336
LZTS3	cytosolic	0.597899656	0.014718544	1.308595539	6.83E-06
XRN2	cytosolic	0.338535391	0.000292074	0.18576245	0.176976188
KIZ	cytosolic	-0.205782446	0.273439622	0.18140632	0.425405443
DYNLL1	cytosolic	0.093004662	0.333574725	0.328815817	0.004468733
TESC	cytosolic	0.505867111	0.034488662	0.392641507	0.114664504
SNX5	cytosolic	-0.078290343	0.455695463	0.115959625	0.399538029
RPL6	cytosolic	-0.373913187	1.12E-05	-0.183591058	0.110376803
MAPKAPK5	cytosolic	0.077901719	0.496304965	0.086650711	0.578820753
ESF1	cytosolic	0.332585098	0.021739353	0.627939189	0.003377266
RBBP9	cytosolic	0.11475752	0.495244564	0.408559641	0.026820745
ANAPC5	cytosolic	0.079151888	0.432128975	0.043839349	0.781143227
SLC23A2	ER-targeted	-0.005873499	0.975934167	-0.438076393	0.000103498
SLC8B1	ER-targeted	0.2391748	0.29504516	0.696949	3.34E-06
TMEM230	cytosolic	-0.8525508	2.11E-20	-0.923155702	1.28E-16
DZANK1	cytosolic	0.026565844	0.915859337	0.088198656	0.667290349
KDM2B	cytosolic	0.353814855	0.001655563	0.209459441	0.169994591
TASP1	cytosolic	-0.236953655	0.185720692	-0.054370613	0.829393485
GCN1	ER-targeted	0.187997358	0.060594295	-0.261767377	0.028219453
RPLP0	cytosolic	-0.474796075	2.38E-10	-0.307482896	0.004060226
PXN	cytosolic	-0.051792413	0.779667492	-0.149203669	0.43011033
SIRT4	cytosolic	1.010502535	0.002969064	0.777287957	0.034615216
KIF16B	cytosolic	0.397828537	0.021869302	0.658561672	0.007120941
TRMT6	cytosolic	0.369045351	0.005879825	0.533881625	0.00561856
PEBP1	cytosolic	-0.485297525	6.14E-09	-0.407610457	0.000500085
BRAP	cytosolic	0.041635456	0.795723135	-0.020899394	0.930365386
ERP29	ER-targeted	-0.292688938	0.034908285	-0.350767247	0.001110882
FUS	cytosolic	0.079864162	0.45865351	-0.323811864	0.005281518
IGBP1	cytosolic	0.187261512	0.099087689	0.276768368	0.051828167
FXYD5	ER-targeted	-0.020606078	0.934782776	-0.395676948	0.019466601
ZNF302	cytosolic	-0.427471742	0.002405114	-0.074639571	0.733778064
GRAMD1A	ER-targeted	0.761879135	6.56E-10	0.400939223	0.004044958
CDIP1	cytosolic	0.681088099	0.000196016	0.277947592	0.1106448
GANAB	ER-targeted	-0.235906333	0.024523521	-0.543932066	2.98E-06
GMIP	cytosolic	0.984406347	0.002533176	0.231409425	0.330495177
RBM41	cytosolic	-0.642019281	1.34E-05	-0.661186674	0.002561119
BIRC5	cytosolic	-0.305989072	0.000313577	-0.364460956	0.001435086
MLF2	cytosolic	0.172855306	0.075931241	0.064726216	0.662176515
OTUB2	cytosolic	0.676877279	0.001367876	0.495101688	0.034998292
DDX24	cytosolic	0.880769527	7.74E-18	0.51129605	6.83E-06
ZBTB25	cytosolic	-0.078224425	0.663066009	-0.085859434	0.700217575
NECAP1	cytosolic	0.846777629	1.05E-14	0.763396125	6.83E-07
DHX32	cytosolic	1.311572003	2.30E-29	1.291354779	9.21E-15
RCOR1	cytosolic	0.392131147	0.000498932	0.362112678	0.020048569
GPATCH2L	cytosolic	-0.541462651	2.77E-06	-0.440492203	0.006463476
LTBP4	ER-targeted	-0.296336206	0.197814902	-1.081167836	3.99E-08
BLVRB	cytosolic	-0.252595278	0.256164283	-0.04886689	0.849379422
SLC9A1	ER-targeted	0.075557496	0.750777946	0.167946168	0.337463155
SPTLC1	ER-targeted	-0.149369581	0.35232673	-0.205532759	0.072132377
PAPOLA	cytosolic	-0.204194634	0.029782847	0.104606124	0.496521123
CCNK	cytosolic	0.152683241	0.260795636	0.157620954	0.295989621
PCBP4	cytosolic	0.052623514	0.82929941	0.150286814	0.519964905
YPEL3	cytosolic	-0.096774853	0.639762598	0.093903075	0.696191344
MRPS33	cytosolic	0.017562352	0.907832789	0.290028269	0.053340893
NDUFB2	cytosolic	-0.595748865	6.95E-10	-0.251833743	0.047609727
NUDC	cytosolic	0.371178942	0.001383966	0.213742938	0.162817835
MAEA	cytosolic	0.512137783	4.63E-08	0.25864487	0.034953704
STRN4	cytosolic	0.057979651	0.638037984	-0.058659803	0.725054313
MUL1	ER-targeted	0.383979616	0.02221122	-0.09807829	0.543799627
TFAP4	cytosolic	0.622498136	3.90E-06	0.428899924	0.004870857
PDCD7	cytosolic	0.391361742	0.006555296	0.241796924	0.144384941
SPG21	cytosolic	-0.3404592	0.002466838	-0.469662245	0.001708812
DNAJB11	ER-targeted	0.19547842	0.214704473	-0.121464464	0.376782537
P3H2	ER-targeted	0.074524784	0.748133874	-0.135892958	0.432875175
RAB11FIP3	cytosolic	-0.32571799	0.038381144	-0.378658831	0.024702473
GNPTG	ER-targeted	0.097347075	0.634075114	-0.045502844	0.781143227
ZNF268	cytosolic	-0.433770278	0.020080961	-0.264312078	0.253559319
GOLGA3	cytosolic	-0.081646187	0.506031665	-0.325692664	0.015240483
PABPC4	cytosolic	-0.294222748	0.001403428	-0.213378964	0.085263987
CERS4	ER-targeted	0.109724181	0.56286113	0.32263468	0.138123956
MCOLN1	ER-targeted	0.131354446	0.555236764	-0.005923635	0.976177149
USP48	cytosolic	-0.028294728	0.849393642	-0.138759921	0.42090859
EFNB1	ER-targeted	0.731821298	0.00136508	0.371773779	0.003303714
PDPR	ER-targeted	0.456256519	0.002257717	0.123689117	0.369154557
AARS	cytosolic	0.791631454	1.54E-15	0.301030142	0.019062496
GLG1	ER-targeted	-0.025047615	0.874231574	-0.065106064	0.648605867
KIF4A	cytosolic	0.036491919	0.797218538	-0.10086428	0.555101372
TNRC6A	cytosolic	0.445450057	1.62E-05	0.388967683	0.004244819
PLEKHG2	cytosolic	0.213237988	0.22154497	0.276471999	0.136611125
DLL3	cytosolic	0.665076884	2.44E-05	0.809566512	1.96E-06
NAT14	ER-targeted	0.178020227	0.420791701	0.085925699	0.615063387
PITPNM2	cytosolic	0.279723613	0.190776711	-0.118454518	0.597701013
EXOC1	cytosolic	0.4229051	0.002427889	0.062255886	0.786994933
RBM27	cytosolic	0.258025873	0.026071925	0.433682568	0.017398142
OSBPL8	cytosolic	-0.499228977	6.73E-07	-0.00779615	0.971208145
DTX2	cytosolic	0.746997642	0.024730719	0.140067509	0.555008554
PUS7	cytosolic	0.024728723	0.855348744	0.187924745	0.204526969
NRCAM	ER-targeted	-0.394332734	0.041826903	-0.293846749	0.019945005
LAMB1	ER-targeted	-0.110387159	0.574645928	-0.353972376	0.006880267
DLD	cytosolic	0.176799244	0.197814902	-0.027206335	0.899874202
WDR7	cytosolic	-0.115158029	0.479143631	0.017016338	0.948914653
TXNL1	cytosolic	0.496935684	2.22E-06	0.528618369	0.000273059
CMTM6	ER-targeted	-0.429398975	0.001499363	-0.80006217	6.00E-12
ITGA6	ER-targeted	0.23887038	0.269382541	0.357216792	0.017404375
RAPGEF4	cytosolic	0.216392235	0.273439622	0.231226652	0.304164964
MAP3K20	cytosolic	0.116715882	0.339045481	0.129866951	0.457790236
FH	cytosolic	0.300659649	0.001824363	0.129453856	0.389392175
SEL1L3	ER-targeted	-0.066850898	0.764438386	-0.450982674	0.001044606
CDV3	cytosolic	0.152666287	0.141345371	0.286702314	0.026117739
ALKBH5	cytosolic	0.208554268	0.021076339	0.144351621	0.273193915
NLRP1	cytosolic	-0.089189898	0.695905119	-0.227962227	0.33648854
PITPNM3	cytosolic	-0.050375896	NA	-0.149880436	NA
SPAG7	cytosolic	0.019038892	0.910934896	0.113621608	0.509852448
ORC6	cytosolic	-0.265037236	0.00954652	-0.186275493	0.182913273
ZFHX4	cytosolic	-0.420460314	0.000951155	-0.335786179	0.025837613
ZC3HC1	cytosolic	0.723276614	7.21E-11	0.654185606	4.32E-06
RGS17	cytosolic	-0.797754368	0.001347419	-0.296847215	0.222832545
TMEM101	ER-targeted	-0.086894565	0.678927096	-0.028487635	0.864218785
CCDC80	ER-targeted	0.186271511	0.415454649	0.378977149	0.023589197
PSME1	cytosolic	-0.159685647	0.244669097	-0.045069506	0.811071499
PPP2R3C	cytosolic	-0.049952492	0.772672409	-0.082548976	0.712498793
HAUS4	cytosolic	0.299749371	0.099616043	0.351399249	0.086176607
SLC7A8	ER-targeted	0.048018538	0.825501116	-0.549978372	0.006168337
OSGEP	cytosolic	0.236410084	0.069152375	0.246261241	0.126988737
RNF31	cytosolic	0.491950169	0.030755189	0.129411522	0.581050828
SCFD1	cytosolic	-0.132223383	0.319984625	0.11716626	0.534330167
G2E3	cytosolic	-0.220742765	0.062278317	-0.176704597	0.319619753
HECTD1	cytosolic	-0.002930488	0.9844585	0.078231089	0.59728232
HNRNPC	cytosolic	0.073781166	0.427806507	-0.212282137	0.058323797
SUPT16H	cytosolic	0.415589352	5.30E-06	0.178543965	0.163427151
TOX4	cytosolic	0.30397423	0.007226772	0.188434774	0.226819026
GEMIN2	cytosolic	0.577160321	3.98E-06	0.469083261	0.010098133
TGM1	cytosolic	-0.230420879	NA	-0.024152523	NA
TINF2	cytosolic	0.480248295	0.005503108	0.561862081	0.005276957
SEMA6A	ER-targeted	-0.053774012	0.802260026	0.036528828	0.826738413
TRPM7	cytosolic	-0.528868429	1.05E-07	-0.683054161	0.008918333
TYRO3	ER-targeted	-0.109031879	0.551154593	-0.74616915	2.76E-08
WDR76	cytosolic	-0.120723765	0.340688915	-0.055490026	0.761892001
SNAP23	cytosolic	-0.250450488	0.027884227	-0.047536346	0.798013647
TBX15	cytosolic	-0.019402034	NA	-0.172653771	NA
PHGDH	cytosolic	0.325555631	0.002908443	-0.159415081	0.244469571
COL9A3	ER-targeted	0.243576147	0.2335377	-0.985254743	3.88E-10
EZR	cytosolic	0.836784796	1.71E-20	0.213086968	0.084743233
MYL6	cytosolic	-0.123448234	0.223342539	0.083546958	0.541087043
AGO1	cytosolic	-0.370584215	9.08E-05	-0.448491491	0.000360692
CLSPN	cytosolic	0.075883544	0.597938599	0.146870739	0.352368734
RFFL	cytosolic	0.372328815	0.022353473	0.347995416	0.081073475
MFSD11	ER-targeted	-0.014876295	0.941911126	-0.179693916	0.23019417
DPYSL2	cytosolic	-0.014198176	0.936439776	-0.478014529	0.006276298
TGFB2	ER-targeted	0.105134325	0.622595831	0.285466443	0.206844654
GPATCH2	cytosolic	-0.091012179	0.554648136	0.055418158	0.80892973
NUP50	cytosolic	-0.077016346	0.546251425	-0.048790991	0.777614306
CDC45	cytosolic	0.456890701	5.92E-07	0.404495983	0.000780661
COMT	ER-targeted	0.518104204	0.005522661	-0.026445745	0.866494818
ECHDC1	cytosolic	-0.051515719	0.722605893	0.29196581	0.114598657
LRRFIP2	cytosolic	-0.025781759	0.879126563	0.111544477	0.574856023
SEC22C	cytosolic	-0.236257622	0.055506346	-0.388410659	0.003066717
XYLB	cytosolic	-0.217869827	0.178423089	-0.173569874	0.386338116
HDAC6	cytosolic	0.099581733	0.588164139	-0.321465413	0.101453799
CDC6	cytosolic	0.351868623	0.000167026	0.177917675	0.185515031
UPRT	cytosolic	0.322386022	0.050499348	0.347779909	0.1192785
CDC23	cytosolic	0.343330716	0.00039986	0.20301935	0.120181448
AAAS	cytosolic	0.411891752	0.000682408	0.020486376	0.919216294
CBX5	cytosolic	0.084184396	0.470819686	0.005054982	0.979790587
SUCO	ER-targeted	-0.625504882	1.24E-05	-0.657980801	8.76E-07
MSH2	cytosolic	0.439683494	2.73E-05	0.218590156	0.192570838
MAP3K1	cytosolic	0.812559168	4.04E-12	0.696761321	2.94E-06
DHPS	cytosolic	0.285983702	0.024440167	0.148888198	0.380375488
HOOK2	cytosolic	0.41569074	0.090953305	0.088100619	0.716939551
ARCN1	cytosolic	0.45471121	1.05E-07	0.226800515	0.07370105
EPB41L4B	cytosolic	0.084703189	0.597938599	0.276990849	0.127667378
TMEM38B	ER-targeted	-0.41358966	0.000601058	-0.885910697	1.67E-14
NUP188	cytosolic	0.424015946	1.07E-05	-9.26E-05	0.998978519
CRAT	cytosolic	0.162935372	0.476097514	0.173752205	0.436899793
SH2D3C	cytosolic	2.110977095	3.57E-06	2.320199112	4.26E-05
NANS	cytosolic	0.515751204	6.85E-08	0.415416645	0.002135238
TBC1D2	cytosolic	0.17095868	0.417466779	0.125305166	0.557163373
WHRN	cytosolic	0.09817391	0.663768628	-0.030756443	0.906047746
CWF19L1	cytosolic	0.358505335	0.00186888	0.139382394	0.364129012
SEMA4G	ER-targeted	-0.059264295	0.802239702	-0.323103528	0.063930186
BTAF1	cytosolic	-0.081340414	0.509691076	-0.00344037	0.985407597
IKZF5	cytosolic	-0.021726834	0.883526446	0.178386703	0.29975752
TLL2	ER-targeted	0.183326529	0.360582577	-0.395172166	0.122518341
CYP26A1	ER-targeted	1.717820977	0.000861643	1.807479554	8.53E-13
SORBS1	cytosolic	0.372657277	0.050535132	0.20927466	0.337463155
BAMBI	ER-targeted	0.60477217	0.006851354	0.412888501	0.002133364
MYO3A	cytosolic	-0.041733911	0.860355019	0.010152838	0.969633298
WAC	cytosolic	0.354538223	7.95E-05	0.291114826	0.028893477
CREM	cytosolic	-0.510767555	3.66E-05	-0.266941808	0.121885507
NUBP2	cytosolic	-0.277078248	0.021706719	-0.064809903	0.723795997
HIVEP1	cytosolic	-1.033356216	6.30E-09	-0.568131712	0.006751905
FKBP5	cytosolic	0.390379577	0.000143118	0.387867826	0.011252273
SRPK1	cytosolic	0.250450945	0.004224971	0.381579475	0.00135752
BRPF3	cytosolic	0.319370176	0.028448085	0.052990005	0.801482094
MRPS18A	cytosolic	0.478513398	0.000108835	0.543245767	0.000146246
TMEM14A	cytosolic	-0.307449738	0.054650862	-0.753833606	6.23E-06
EFHC1	cytosolic	-0.427505791	0.020867779	-0.902385022	0.001106322
HSP90AB1	cytosolic	0.732917528	1.48E-19	0.210249987	0.059905605
CDC5L	cytosolic	0.458599493	1.76E-05	0.590594731	3.15E-05
ITPR3	ER-targeted	-0.206767076	0.343121235	-0.793623572	4.96E-06
ZNF184	cytosolic	-0.230937784	0.203527987	-0.063601967	0.799397626
DSP	cytosolic	0.131613258	0.204561058	-0.164768209	0.208256621
SIRT1	cytosolic	0.54818476	9.88E-07	0.582065808	9.03E-05
HNRNPH3	cytosolic	-0.237332597	0.017057127	-0.056588783	0.73454396
IFT74	cytosolic	0.339579871	0.065404402	0.295766402	0.207847931
JAK2	cytosolic	-0.146739097	0.50096498	-0.093260736	0.687016099
ABL1	cytosolic	0.85301578	1.91E-14	0.627795659	1.88E-06
ACOT7	cytosolic	0.333166918	0.007753087	-0.027111718	0.893204481
SH3GLB1	cytosolic	0.299940951	0.003242885	0.292243308	0.036869843
CDC7	cytosolic	0.064344203	0.63633388	0.191292233	0.236863173
SYDE2	cytosolic	0.139425466	0.356478562	0.445675817	0.022377456
PCSK5	ER-targeted	-0.661941397	5.26E-05	-0.32163387	0.005990341
SCD	ER-targeted	-0.37352246	1.28E-05	-0.822479857	9.00E-16
TMED1	ER-targeted	0.758511799	0.000114288	0.312472648	0.015539463
ABLIM1	cytosolic	0.018028282	0.885681224	0.310096859	0.018429218
ERMP1	ER-targeted	-0.098032346	0.613597282	-0.447727519	0.000139005
RAB18	cytosolic	-0.476624326	3.05E-05	-0.228761485	0.22877759
NRP1	ER-targeted	-0.411170257	0.036371275	-0.347287538	0.004840871
PALMD	cytosolic	1.02693199	0.011319715	1.286161337	0.01116205
TSPAN15	ER-targeted	0.010819002	0.964855447	-0.210455758	0.15520272
H2AFY2	cytosolic	0.55837363	2.13E-05	0.123998542	0.444886914
WASHC2A	cytosolic	0.270296124	0.065326616	0.061701186	0.766149458
MAST3	cytosolic	0.589183328	0.012664558	0.508457741	0.040458019
MZF1	cytosolic	-0.828072711	7.16E-05	-0.428225499	0.062362127
OCEL1	cytosolic	0.756357929	0.004854707	0.818391692	0.009109866
MYO9B	cytosolic	0.373638714	0.002789545	0.014483611	0.945281706
PSMD8	cytosolic	-0.006195556	0.959057885	0.01787557	0.914539175
FBXL19	cytosolic	0.630672361	1.75E-05	0.107623067	0.584652497
HSD3B7	cytosolic	1.212031871	0.012520009	0.781974586	0.03615854
SETD1A	cytosolic	0.406211161	0.001258476	-0.256320324	0.122239509
BCL7C	cytosolic	-0.788881593	8.14E-09	-0.73832289	2.68E-06
MAGEB2	cytosolic	0.689719956	7.26E-05	0.164953534	0.429991898
CIRBP	cytosolic	0.295253042	0.005355936	0.081101676	0.643904883
ATP5D	cytosolic	-0.318699057	0.031308992	-0.260390659	0.152904882
CBARP	ER-targeted	-0.06041972	NA	-0.086437926	0.715875282
HNRNPM	cytosolic	0.32499602	0.00017874	-0.080350644	0.593163884
Mar-02	cytosolic	0.041659686	0.866435619	0.026139184	0.925304779
NDUFB7	cytosolic	-0.488523902	5.16E-06	-0.292771904	0.020765259
TECR	ER-targeted	-0.231334063	0.19653441	-0.559459102	3.58E-05
TIMM13	cytosolic	-0.324060552	0.00184682	-0.109468681	0.468724698
CDC34	cytosolic	0.319611376	0.002722219	0.451441215	0.000629769
MTAP	cytosolic	-0.170602062	0.231386294	-0.210402941	0.232618598
CEP170B	cytosolic	-0.152092411	0.436283624	-0.411219366	0.039247947
POLR2E	cytosolic	-0.293054809	0.001071895	-0.153487332	0.233760544
POLRMT	ER-targeted	0.806863883	9.67E-09	0.165154673	0.25374904
HCN2	ER-targeted	-0.464618866	0.0255158	-0.997717678	4.83E-07
RASSF7	cytosolic	0.239155136	0.292017642	0.053729839	0.834284475
GADD45B	cytosolic	-0.013733821	0.94881391	0.09890761	0.672812674
PALM	cytosolic	-0.109143592	0.628734474	-0.090841926	0.695883382
MKNK2	cytosolic	0.634737143	1.14E-09	0.475231366	0.000196392
ARVCF	cytosolic	0.625089918	0.016846562	0.366374102	0.137447393
TRMT2A	cytosolic	0.135006187	0.392171421	-0.045420817	0.831041406
RANBP1	cytosolic	-0.203972509	0.033063136	-0.058888641	0.704825995
ZDHHC8	ER-targeted	-0.034121112	0.881425355	-0.417501566	0.00904129
KLHL22	cytosolic	0.766111624	0.000151553	0.680978118	0.002315368
MED15	cytosolic	0.331136414	0.018376801	-0.017292824	0.939597145
SNAP29	cytosolic	0.002461825	0.987694447	0.279135516	0.055209506
CRKL	cytosolic	0.325197294	0.000226854	0.096170411	0.472330476
LZTR1	cytosolic	0.050637127	0.760428889	-0.049272855	0.810856513
CECR2	cytosolic	0.824165203	1.46E-13	0.606771548	1.27E-05
SMARCB1	cytosolic	0.408596785	8.34E-06	0.321193167	0.009220471
DERL3	ER-targeted	-0.120584601	0.589102884	-0.315411071	0.128014322
BCL2L13	cytosolic	0.577179178	1.63E-09	0.581623716	6.21E-06
DDTL	cytosolic	0.038630622	0.876859861	0.016742194	0.951919534
DDT	cytosolic	-0.16539976	0.17959266	0.333595802	0.030300462
CABIN1	cytosolic	0.161948658	0.238317545	-0.185378956	0.221155083
TBC1D10A	cytosolic	0.549918594	0.061961267	0.434607055	0.116177074
SF3A1	cytosolic	0.189501162	0.098500106	-0.180206193	0.163369203
RNF215	ER-targeted	-0.018024952	0.939744002	-0.847068879	0.000122439
SEC14L2	cytosolic	0.210121192	0.35485491	0.110554688	0.609718217
SPECC1L	cytosolic	-0.161769347	0.358010231	-0.453199611	0.041727773
PPIL2	cytosolic	0.427699805	0.001445031	0.027722391	0.895474241
YPEL1	cytosolic	0.419933336	0.091931528	0.812608167	0.022377456
SNRPD3	cytosolic	-0.182018893	0.070334286	-0.18847036	0.231386675
PES1	cytosolic	0.739458263	2.05E-12	0.317709994	0.02159381
MAPK1	cytosolic	0.074643316	0.499542623	-0.032905533	0.833423333
PPM1F	cytosolic	0.011861162	0.943684681	-0.182197118	0.246488776
SLC35E4	ER-targeted	0.97630917	0.023337158	1.035946896	4.93E-06
TOP3B	cytosolic	0.035582197	0.872020354	-0.195200261	0.295824779
ESS2	cytosolic	0.598121979	8.66E-05	0.364273096	0.045349378
CARD10	cytosolic	0.837302783	0.004335533	0.640570331	0.01423878
LRP5L	cytosolic	0.086188174	0.701925489	-0.120758501	0.6003032
SLC25A1	cytosolic	-0.53604946	2.48E-05	-0.279106336	0.068779242
GRK3	cytosolic	0.181067775	0.169561881	0.384571434	0.018079068
GGA1	cytosolic	-0.018314298	0.923458604	-0.060221198	0.770107326
HIRA	cytosolic	0.322061068	0.040418135	0.172024921	0.371518353
SH3BP1	cytosolic	0.67021075	0.004027588	0.325162113	0.169528706
LGALS1	cytosolic	-0.193191993	0.395278639	0.035377069	0.895347448
HPS4	cytosolic	0.229023209	0.066626289	0.175580995	0.295737149
PIK3IP1	ER-targeted	0.356338811	0.141461562	0.179128025	0.441075476
SRRD	cytosolic	0.684922231	2.11E-13	0.800685374	2.14E-10
PATZ1	cytosolic	0.855643666	4.53E-12	0.599723693	1.47E-05
TRIOBP	cytosolic	-0.067765418	0.705057286	-0.103187294	0.597731813
TFIP11	cytosolic	1.126859633	1.81E-16	0.604136631	0.000415466
GCAT	cytosolic	0.19087157	0.39946562	0.021582592	0.938030984
ANKRD54	cytosolic	0.30539318	0.031744969	0.328378853	0.073121921
EIF3L	cytosolic	-0.335926055	0.000205039	-0.235633585	0.057822106
SNU13	cytosolic	0.070833238	0.521941118	0.259384289	0.019172071
MICALL1	cytosolic	-0.101191072	0.397558772	-0.127555965	0.411898803
CCDC134	ER-targeted	-0.165385211	0.447927677	-0.216834394	0.16124675
DEPDC5	cytosolic	0.069237523	0.707457444	-0.163076511	0.446643577
PICK1	cytosolic	0.614363521	0.000332657	0.203405317	0.301314226
TTC28	cytosolic	-0.048602446	0.768176557	-0.095452815	0.59341267
CENPM	cytosolic	-0.156558876	0.246080247	0.034908085	0.845728372
Sep-03	cytosolic	0.506376905	0.004782717	0.312098272	0.120027262
KDELR3	ER-targeted	0.811547708	0.000208197	0.486345645	0.000176451
DDX17	cytosolic	0.161784748	0.058803637	-0.029347925	0.835664951
TCF20	cytosolic	0.591432857	6.73E-08	0.320443188	0.018303754
HSCB	cytosolic	0.374153441	0.012151974	0.180991587	0.346836006
CBY1	cytosolic	0.526550236	0.000186151	0.533794577	0.003048414
TOMM22	cytosolic	-0.049304814	0.633899694	0.020207215	0.904410153
XBP1	ER-targeted	1.18503424	2.40E-38	1.099568321	1.43E-26
RTCB	cytosolic	0.819760675	1.50E-18	0.472255885	0.000113533
JOSD1	cytosolic	0.641057527	3.42E-10	0.522692325	0.000117445
FBXO7	cytosolic	0.335156565	0.000503777	0.350597444	0.004434494
GTPBP1	cytosolic	0.159898805	0.27438157	-0.108956587	0.526490682
POLDIP3	cytosolic	0.419703327	0.000196599	0.110718523	0.473327558
RAB36	cytosolic	0.4626007	0.025838428	0.607255521	0.010263624
TIMP3	ER-targeted	0.307082114	0.027046431	-0.093334382	0.467763209
PPP6R2	cytosolic	-0.413236551	0.000968181	-0.476924145	0.001214557
SBF1	cytosolic	-0.755623491	1.52E-11	-0.675865343	3.67E-07
SUN2	ER-targeted	0.13268008	0.521700992	0.12476341	0.377245937
CYB5R3	ER-targeted	-0.281346897	0.022736173	-0.941304558	7.05E-15
DNAL4	cytosolic	0.181096318	0.366559519	0.078325677	0.746224288
LMF2	ER-targeted	-0.138417784	0.528461513	-0.08409172	0.583399103
RHBDD3	ER-targeted	-0.127552054	0.552383881	-0.238326673	0.136267937
PACSIN2	cytosolic	0.598153494	2.37E-07	0.193296808	0.200216354
TTLL1	cytosolic	0.134367804	0.532245345	0.17863681	0.342429347
AP1B1	cytosolic	-0.009890912	0.948733379	-0.312994407	0.0240635
HMGXB4	cytosolic	0.261054035	0.021191329	0.224170268	0.159471771
TOM1	cytosolic	0.348009635	0.064080968	0.046156871	0.848624131
CHKB	cytosolic	-0.022304003	NA	0.05539918	NA
BIK	cytosolic	0.322655225	0.169058313	0.17167104	0.350793705
HMOX1	cytosolic	1.029462663	1.67E-09	0.854268681	1.40E-05
MCAT	cytosolic	0.597622075	2.55E-06	0.449259697	0.002949371
THOC5	cytosolic	0.348592007	0.000683464	0.191817491	0.1710712
MCM5	cytosolic	0.318408865	0.00358231	-0.077652395	0.656356551
ARSA	ER-targeted	-0.0298292	NA	-1.263069128	0.000550235
TSPO	cytosolic	0.134991581	0.294780115	0.515153403	0.033796987
TTLL12	cytosolic	0.524977119	3.77E-07	0.28416962	0.025603637
CBX7	cytosolic	0.38328201	0.116113842	0.102783581	0.671530382
RPL3	cytosolic	-0.525606057	8.29E-09	-0.605622127	7.71E-06
ZMAT5	cytosolic	-0.187103719	0.338140167	0.057608403	0.816798753
RBFOX2	cytosolic	-0.04941179	0.667074848	-0.110915613	0.432202802
SYNGR1	ER-targeted	-0.356699266	0.111916883	-0.579827777	0.000346749
TAB1	cytosolic	0.609972177	1.77E-05	0.357427258	0.0506489
ASCC2	cytosolic	0.129094933	0.365502466	-0.074076333	0.683282063
MTMR3	cytosolic	0.588190358	3.98E-06	0.334867999	0.036038103
MIEF1	cytosolic	0.28123705	0.005162186	0.110019124	0.427010664
PNPLA3	cytosolic	0.653433144	0.022378017	0.160439489	0.498101194
MYH9	cytosolic	0.207981096	0.01878401	-0.314462061	0.009796724
SAMM50	cytosolic	0.652350182	2.89E-09	0.317652587	0.036361206
TXN2	cytosolic	-0.121974047	0.304029574	-0.104259506	0.532162472
FOXRED2	ER-targeted	0.474316728	0.001868298	-0.183061146	0.20976252
EIF3D	cytosolic	0.360535673	2.03E-05	0.130709698	0.328764822
TNRC6B	cytosolic	0.398175163	8.99E-05	0.20518875	0.177054204
SGSM3	cytosolic	0.017048374	0.943349165	-0.327281244	0.160770187
IFT27	cytosolic	-0.146634137	0.37379055	-0.264374658	0.140907078
KIAA0930	cytosolic	0.095376606	0.439478667	0.061218012	0.719500224
SLC25A17	cytosolic	0.327972652	0.00588332	0.187200172	0.181515516
FAM118A	cytosolic	-0.349066638	0.007486791	-0.484926092	0.009302897
KCTD17	cytosolic	-0.127359944	0.539026888	-0.238013242	0.290434592
ST13	cytosolic	-0.310321007	0.001091711	-0.135745489	0.384138608
RBX1	cytosolic	-0.200883605	0.05315371	0.046247559	0.765366423
EP300	cytosolic	0.009197006	0.94669236	-0.061077576	0.680359629
L3MBTL2	cytosolic	0.141497962	0.243886496	-0.04650095	0.800685803
RANGAP1	cytosolic	0.780989538	1.47E-14	0.42043634	0.001271138
ZC3H7B	cytosolic	-0.296727227	0.021666707	-0.481101735	0.001558814
PHF5A	cytosolic	0.073438451	0.519543767	0.373855572	0.002093872
ACO2	ER-targeted	-0.201715694	0.166801558	-0.587186603	1.35E-05
POLR3H	cytosolic	0.317697411	0.003783271	0.093455504	0.548478318
TRMU	cytosolic	-0.06905343	0.642515584	-0.079670894	0.670137836
PMM1	cytosolic	-0.074919337	0.699122698	0.154564597	0.453386836
DESI1	cytosolic	0.104311048	0.354356427	0.33542671	0.003374971
CERK	cytosolic	-0.913836226	2.06E-18	-0.886014321	1.52E-10
BRD1	cytosolic	0.338833216	0.013097352	0.011772661	0.964653919
ZBED4	cytosolic	0.378893932	0.000107832	0.376526394	0.003833652
ABHD4	cytosolic	-0.392872232	0.092841056	-0.515253187	0.040252478
KHNYN	cytosolic	0.528885423	0.000617977	0.236770156	0.17725631
FKBP3	cytosolic	-0.229310651	0.024931794	0.089906377	0.595745404
SDR39U1	cytosolic	-0.191374416	0.159223944	-0.133948535	0.429991898
RBM23	cytosolic	0.405108246	1.01E-05	0.328881828	0.008797268
PRMT5	cytosolic	0.789212604	9.86E-21	0.413880572	0.000261428
COCH	ER-targeted	0.23816065	0.058140749	0.034501254	0.847988954
AP4S1	cytosolic	-0.258900403	0.149744323	-0.105352515	0.650123108
POLE2	cytosolic	0.19086618	0.107760928	0.372277023	0.008349232
VCPKMT	cytosolic	-0.582288846	0.005498748	-0.217987648	0.349556072
SOS2	cytosolic	0.253904636	0.072170597	0.516156977	0.011434074
CDKL1	cytosolic	0.575171994	3.13E-05	0.50993889	0.006203357
NIN	cytosolic	-0.277694875	0.018016417	0.047289187	0.819802806
PYGL	cytosolic	-0.077818882	0.521102514	-0.15819739	0.333043263
TRIM9	cytosolic	-0.178714534	0.349716607	-0.386682509	0.088777724
PSMC6	cytosolic	0.271222807	0.010692044	0.576519083	7.16E-05
GNPNAT1	cytosolic	-1.013179522	4.00E-19	-0.776636904	2.18E-08
DDHD1	cytosolic	0.230653419	0.049676069	0.245516554	0.120075994
CDKN3	cytosolic	-0.048678428	0.750910365	0.275433557	0.082635614
CNIH1	ER-targeted	-0.656876216	1.48E-09	-0.478758702	3.00E-05
CGRRF1	ER-targeted	0.138951749	0.392076641	0.630510479	1.87E-06
ATP6V1D	cytosolic	0.07668515	0.57073146	0.178011106	0.278613835
PIGH	ER-targeted	-0.152498117	0.23453272	-0.313237646	0.018263233
PSMA3	cytosolic	0.173382224	0.086967803	0.346812328	0.023941195
VTI1B	cytosolic	-0.875282613	2.30E-17	-0.380027983	0.020316247
TIMM9	cytosolic	0.569819965	0.000321875	0.563690958	0.007164026
GSTZ1	cytosolic	-0.105510006	0.599688274	-0.013592951	0.959494716
KIAA0586	cytosolic	-0.094348085	0.524824473	0.031914587	0.890773189
TMED8	cytosolic	-0.40532443	0.000101567	-0.191992099	0.181864483
SAMD15	cytosolic	-0.133773612	0.547989211	0.027454394	0.897584484
AHSA1	cytosolic	0.714002644	2.16E-14	0.616527038	1.01E-06
DAAM1	cytosolic	0.422618436	0.014090507	0.27384692	0.166349836
SPTLC2	ER-targeted	0.244447895	0.069342259	0.104740916	0.421794979
RIN3	cytosolic	0.31804205	0.151239199	0.201853248	0.383821161
LGMN	ER-targeted	0.155834634	0.347113826	0.143098838	0.258351509
ALKBH1	cytosolic	0.802947905	1.36E-10	0.651142241	0.000116846
SNW1	cytosolic	0.499346636	3.24E-07	0.364043075	0.010022197
ITPK1	cytosolic	0.156742334	0.208097694	0.117920445	0.468858543
DHRS7	ER-targeted	0.138112081	0.4996094	-0.0103669	0.955132218
PPM1A	cytosolic	0.211801784	0.06356178	0.248296119	0.112583838
SIX4	cytosolic	0.232239073	0.05271684	0.24947287	0.135092285
GALNT16	ER-targeted	-0.078986276	0.703971972	-0.257334851	0.159427454
CEP128	cytosolic	-0.387987561	0.008411411	-0.157838026	0.442620341
ERH	cytosolic	-0.291176432	0.000582304	-0.130939391	0.286363498
HIF1A	cytosolic	0.342750149	0.000932024	0.349728407	0.008726682
SUSD6	ER-targeted	0.38177727	0.093612133	0.802960417	3.62E-08
SRSF5	cytosolic	-0.117956258	0.261154393	-0.400843739	0.003537141
EIF5	cytosolic	-0.036379728	0.758428412	0.077359758	0.615375345
DICER1	cytosolic	-0.126795972	0.258360032	0.158785206	0.271151828
ZFYVE21	cytosolic	0.531619259	2.92E-05	0.366192004	0.064439826
MTHFD1	cytosolic	0.3042337	0.002024312	-0.086391179	0.536253047
ZC3H14	cytosolic	-0.033868106	0.784582008	0.079920035	0.615375345
TELO2	cytosolic	0.519502556	0.001302879	0.065354934	0.755105236
PCNX1	ER-targeted	-0.151088697	0.16701999	-0.071237765	0.602760213
GSKIP	cytosolic	0.437278571	0.001088754	0.630058957	0.00373885
VRK1	cytosolic	0.132085302	0.23617175	0.180440838	0.270606135
PSMC1	cytosolic	0.133878391	0.500684626	0.053768772	0.830109537
PAPLN	ER-targeted	-0.606125743	0.013365164	-1.04706925	1.23E-07
RPS6KA5	cytosolic	0.049824737	0.748421035	0.118905841	0.533165499
PPP4R3A	cytosolic	0.581106665	6.42E-10	0.660292017	2.95E-07
C14orf93	cytosolic	0.690950019	0.000677141	0.539204809	0.02385049
PSMB5	cytosolic	0.277042786	0.001554305	0.34524656	0.002301573
YY1	cytosolic	0.310509788	0.000538508	0.275117037	0.028938957
ACIN1	cytosolic	0.385923281	1.95E-05	0.153854237	0.234821523
CCNB1IP1	cytosolic	-0.092075231	0.355149232	0.034146693	0.831954497
TRIP11	cytosolic	0.365217505	0.007210201	0.267319386	0.107273623
APEX1	cytosolic	0.709539757	4.23E-17	0.524163055	9.07E-07
PABPN1	cytosolic	-0.011654764	0.947020766	-0.222087385	0.230738198
ARHGAP5	cytosolic	-0.449584751	1.71E-06	-0.079601672	0.637535396
CINP	cytosolic	-0.1290975	0.404067728	-0.19836753	0.279409379
DHRS2	cytosolic	2.138478761	6.76E-41	1.992036317	4.19E-27
SRP54	cytosolic	0.521917437	4.45E-05	0.234651213	0.178091012
CHD8	cytosolic	0.498311488	9.11E-08	0.425635627	0.000737095
PCK2	cytosolic	2.108931086	2.35E-38	1.428513796	6.76E-19
KIAA0391	cytosolic	-0.135115	0.533189411	-0.247973752	0.29847078
DCAF11	cytosolic	-0.119999168	0.41318043	-0.117538896	0.513439029
PSMA6	cytosolic	-0.184091919	0.203821512	-0.173749039	0.332505258
NFKBIA	cytosolic	0.377525431	0.003525827	0.097839416	0.602760213
EMC9	cytosolic	-0.031144627	0.874259049	0.107569385	0.627062868
PSME2	cytosolic	-0.044671657	0.797218538	-0.097301631	0.620095087
BRMS1L	cytosolic	0.044755681	0.765655007	0.272891155	0.146077967
TM9SF1	ER-targeted	0.003650066	0.988670236	0.075236906	0.700379292
SEC23A	cytosolic	-0.360425863	0.000557212	-0.296668092	0.035780945
GMPR2	cytosolic	0.379621431	0.001208583	0.270414613	0.075229516
PNN	cytosolic	-0.335425145	0.00226246	-0.202201716	0.180181725
RABGGTA	cytosolic	0.308746999	0.098044841	0.281480052	0.156186669
NFATC4	cytosolic	0.04522926	0.853607952	-0.056575002	0.823736761
PLTP	ER-targeted	0.072051467	0.751608253	-0.554677204	0.000464401
PCIF1	cytosolic	-0.074846405	0.663959665	-0.242771302	0.186011387
GSS	cytosolic	0.432393157	0.006758559	0.180397241	0.317411347
TRPC4AP	cytosolic	0.663795158	1.71E-11	0.42196587	0.000738073
PYGB	cytosolic	0.480999671	0.000773796	0.279271124	0.092034946
ABHD12	ER-targeted	0.176109749	0.392887927	-0.437868767	0.000985014
PROCR	ER-targeted	0.319911347	0.027091686	0.911349969	1.63E-18
GINS1	cytosolic	-0.509758088	2.35E-06	-0.362172575	0.01827617
NINL	cytosolic	0.104962251	0.646498669	0.020820229	0.941940356
UQCC1	cytosolic	0.322393055	0.003916914	0.196077293	0.163753099
ZMYND8	cytosolic	0.230542486	0.117158748	0.179418225	0.336791303
IFT52	cytosolic	-0.437438361	0.000513392	0.003477304	0.987475318
MYBL2	cytosolic	-0.216429987	0.027417455	-0.175111501	0.171895922
NDRG3	cytosolic	0.078099329	0.53924998	-0.069140736	0.672060098
C20orf24	cytosolic	0.501845757	3.57E-05	0.459309864	0.005332635
RIMS4	cytosolic	-0.19895159	0.271343104	-0.327201114	0.08906603
PABPC1L	cytosolic	-0.344158741	0.123796681	-0.118836568	0.612557991
STK4	cytosolic	0.077916652	0.467954733	-0.026204435	0.884313658
SALL4	cytosolic	0.355629053	0.139615924	0.140812981	0.550660723
ADNP	cytosolic	0.424496304	1.96E-05	0.276014894	0.036916514
PFDN4	cytosolic	-0.153437341	0.168863618	0.33832706	0.008446329
CSTF1	cytosolic	0.577263376	8.75E-09	0.451974166	0.001459738
BMP7	ER-targeted	0.368744178	0.028732442	-0.308426863	0.010069675
RAE1	cytosolic	0.018895837	0.906173606	-0.336506108	0.021364732
TPD52L2	cytosolic	-0.269800979	0.006117154	-0.237548043	0.071713129
DNAJC5	cytosolic	-0.06761137	0.574645928	-0.175976146	0.173376643
NELFCD	cytosolic	-0.112959099	0.289219943	-0.204279037	0.11926567
CTSZ	ER-targeted	0.032896268	0.880079137	-0.354588445	0.096293826
PRPF6	cytosolic	0.605174122	1.59E-08	0.044313946	0.794824491
PRELID3B	cytosolic	-0.159229534	0.13894179	0.180861981	0.215812127
MTG2	cytosolic	0.329957077	0.016669521	0.195524847	0.247684543
PSMA7	cytosolic	-0.256941972	0.003496046	0.124876259	0.318294657
SLCO4A1	ER-targeted	0.040862356	0.866703966	0.123348288	0.426641991
MRGBP	cytosolic	0.232424234	0.031897093	0.18571383	0.257042359
TCFL5	cytosolic	-0.555234415	1.64E-06	-0.499773337	0.000874076
DIDO1	cytosolic	0.097333446	0.40998994	-0.140326294	0.311459
GID8	cytosolic	-0.650496857	8.96E-12	-0.681656791	5.57E-08
SLC17A9	cytosolic	-0.0151188	0.940790419	0.178888787	0.33408585
ARFGAP1	cytosolic	0.354237077	0.01884105	0.027331915	0.898838079
EEF1A2	cytosolic	-0.126378881	0.573576663	-0.376110676	0.137799689
GMEB2	cytosolic	0.077240678	0.634666187	-0.209455977	0.194771521
C20orf27	cytosolic	-0.564422658	2.49E-06	-0.50829731	0.000180658
CDC25B	cytosolic	0.147915322	0.26520616	0.038380332	0.842274011
RNF24	ER-targeted	0.065668391	0.780652209	0.126526651	0.502028388
ARFRP1	cytosolic	0.059773298	0.76526586	0.045231682	0.851276432
NDUFAF5	cytosolic	-0.114300274	0.452691965	0.048124164	0.834284475
TRIB3	cytosolic	1.979777074	1.13E-28	2.079836421	1.07E-21
RASSF2	cytosolic	0.190251274	0.403335416	0.120754876	0.610001239
CSNK2A1	cytosolic	0.114221374	0.310591926	0.039345896	0.815715376
CDS2	ER-targeted	0.190794857	0.187472465	-0.218174348	0.081092397
HM13	ER-targeted	-0.027980565	0.853408159	-0.143955909	0.236352177
SEC23B	cytosolic	0.795091401	1.55E-12	0.416003629	0.003505547
FERMT1	cytosolic	0.335224774	0.169659217	0.15618057	0.449607519
PLCB4	cytosolic	-0.243968316	0.289677718	-0.041458669	0.864652336
TM9SF4	ER-targeted	0.19890326	0.131728033	0.074133527	0.620248578
CRNKL1	cytosolic	0.397679818	0.006130433	0.295485372	0.155319865
POFUT1	ER-targeted	0.247265648	0.045902267	0.066513834	0.627619328
SAMHD1	cytosolic	0.103645339	0.445030039	0.022198094	0.913267713
KIF3B	cytosolic	0.147811438	0.204531206	0.137735729	0.411898803
MROH8	cytosolic	0.198336101	0.286883889	0.046363103	0.758799427
NOP56	cytosolic	-0.098684484	0.362146282	-0.131938937	0.329888278
MANBAL	cytosolic	-0.20966282	0.105644734	-0.397415236	0.002057498
IDH3B	cytosolic	0.083161168	0.565611074	-0.160205128	0.346513522
MAPRE1	cytosolic	-0.053185087	0.697697225	-0.13613737	0.348979834
JAG1	ER-targeted	-0.076934707	0.74126343	-0.056253057	0.758088598
CDK5RAP1	cytosolic	0.621042742	2.29E-06	0.229854396	0.168561533
SNTA1	cytosolic	-0.75432962	0.00012445	-0.831359896	0.000482473
TTI1	cytosolic	0.681154359	9.94E-09	0.593775139	4.02E-05
E2F1	cytosolic	-0.212918979	0.139536261	-0.03596505	0.850151842
RPRD1B	cytosolic	-0.260885069	0.022756614	-0.424396223	0.003553858
PXMP4	cytosolic	0.133452789	0.498572473	0.068072126	0.752277343
CHMP4B	cytosolic	0.096191981	0.431250505	0.092437853	0.602760213
CST3	ER-targeted	-0.281472018	0.159485672	-1.027380577	3.33E-16
ACTR5	cytosolic	0.361533627	0.014386096	0.339662239	0.056112601
AHCY	cytosolic	-0.067447976	0.515633166	-0.281683271	0.022319558
PPP1R16B	cytosolic	-0.018943166	0.931949648	0.093085655	0.593142064
FAM83D	cytosolic	0.762829266	4.29E-14	0.400084615	0.00423709
DHX35	cytosolic	0.128935748	0.422730361	-0.059940919	0.792969647
DNTTIP1	cytosolic	0.654849724	5.29E-09	0.626571042	1.11E-05
PIGU	ER-targeted	0.172438615	0.42224321	-0.010388276	0.95821729
ACOT8	cytosolic	-0.020390208	0.919978497	0.054848409	0.803726293
APMAP	ER-targeted	-0.026841312	0.895700566	-0.2352951	0.042493455
ZNF516	cytosolic	0.142664794	0.383325469	0.015079025	0.949551485
ADNP2	cytosolic	0.444607273	1.91E-05	0.332945165	0.013703309
RBFA	cytosolic	0.250197854	0.087538421	0.297716664	0.096206975
USP14	cytosolic	0.21142874	0.06686746	0.10604168	0.535312365
VAPA	cytosolic	0.226906944	0.013647351	0.34993542	0.007037989
METTL4	cytosolic	0.053926674	0.764014642	0.095210764	0.682766932
LPIN2	cytosolic	0.063274027	0.743578945	0.076825017	0.738509898
SMCHD1	cytosolic	-0.04781243	0.707258332	0.194577927	0.216747232
MYL12A	cytosolic	0.217654673	0.069451933	0.504713313	0.000257772
CEP76	cytosolic	0.331142346	0.044019878	0.407877939	0.059486694
ST8SIA5	cytosolic	-0.046588644	NA	0.27352508	0.167305869
CEP192	cytosolic	-0.222590422	0.029554449	-0.096393583	0.535797304
RNMT	cytosolic	0.279950348	0.038649807	0.028148688	0.910099293
SMAD7	cytosolic	-0.149330549	0.351269784	-0.261361224	0.135895031
LAMA1	ER-targeted	-0.122675128	0.590703605	-0.598847212	9.28E-06
RNF125	cytosolic	0.333547077	0.01541521	0.576162168	0.00058886
ANKRD12	cytosolic	-0.423351577	0.002686795	-0.139416156	0.508409219
NOL4	cytosolic	-0.03150902	0.899255376	0.119507129	0.592322415
POLI	cytosolic	-0.10421425	0.623098194	0.087211311	0.71489857
MIB1	cytosolic	-0.004687072	0.974486318	0.140971349	0.399758728
RBBP8	cytosolic	0.157287422	0.166819663	0.644721911	6.36E-05
RIOK3	cytosolic	-0.323111912	0.031820568	-0.295708219	0.138628678
CSTF2	cytosolic	0.654815531	3.50E-06	0.185557912	0.297001665
PSMD10	cytosolic	-0.449485915	2.05E-05	-0.261478352	0.085218785
ATG4A	cytosolic	0.458494539	0.006143596	0.526263564	0.026585394
STS	ER-targeted	-0.412414193	0.022292839	-0.811190304	4.56E-08
TBL1X	cytosolic	0.006980519	0.970358546	-0.034201516	0.858481838
PGRMC1	ER-targeted	-0.347681303	0.009367826	-0.401187434	0.000689788
POLA1	cytosolic	-0.205736913	0.05927222	-0.290091686	0.031763104
MID1	cytosolic	-0.280785093	0.079232219	-0.289217328	0.155467184
NKAP	cytosolic	0.132383892	0.346207938	0.304647921	0.063366652
NXT2	cytosolic	-0.554174777	0.000716678	-0.123356883	0.594016759
ALG13	cytosolic	-0.378862644	0.00030281	-0.241709001	0.101865873
PRPS2	cytosolic	-0.220765204	0.026378474	-0.127020526	0.377235777
MOSPD1	cytosolic	-0.14028846	0.493364331	0.009342264	0.975782285
AMMECR1	cytosolic	-0.462798052	0.000380977	-0.359030618	0.035731019
WDR13	cytosolic	0.10658101	0.551123794	0.149093167	0.481548497
SUV39H1	cytosolic	0.220978565	0.151696839	-0.063549287	0.74744276
SRPX	ER-targeted	0.913146948	0.013040202	0.923640504	2.49E-11
XIAP	cytosolic	-0.545475862	1.90E-05	-0.243441309	0.180838682
STAG2	cytosolic	0.195417105	0.045528203	0.19809624	0.172963038
ATP11C	ER-targeted	-0.492138554	9.29E-05	-0.536909892	2.16E-06
ABCD1	ER-targeted	0.59725969	0.026895004	-0.060429314	0.79290483
CCDC22	cytosolic	0.457864873	0.03034201	0.016233605	0.950773944
SYP	ER-targeted	-0.26796124	NA	-1.184783479	1.09E-05
PLP2	ER-targeted	-0.18614184	0.184433885	-0.789419383	3.52E-12
PLS3	cytosolic	-0.866583317	6.62E-19	-1.037132608	4.14E-21
NAA10	cytosolic	-0.234610128	0.069836346	-0.147342517	0.350671772
ELF4	cytosolic	-0.022799265	0.899971753	-0.004456111	0.985225461
SMARCA1	cytosolic	-0.19696905	0.322713019	-0.017482785	0.948914653
MTMR8	cytosolic	0.089931293	0.700035922	-0.060454366	0.806051037
ZC3H12B	cytosolic	-0.859755088	0.001909323	-0.304758007	0.217906963
RBBP7	cytosolic	0.052289064	0.640945421	-0.090294233	0.523493033
SLC25A14	cytosolic	0.351357631	0.026166781	0.23649068	0.231702612
FMR1	cytosolic	-0.009556511	0.934462563	-0.003259765	0.986941395
PIM2	cytosolic	0.730380902	1.91E-07	0.534872483	0.000880533
SCML2	cytosolic	0.507925379	0.000239169	0.103241699	0.59466067
SLC35A2	ER-targeted	0.616133417	0.006017693	0.52760779	1.09E-05
PQBP1	cytosolic	0.416174204	0.000689127	0.199911515	0.19789491
PCSK1N	ER-targeted	-0.077668354	0.71756603	-1.131058715	4.52E-10
EMD	cytosolic	-0.026863966	0.853408159	-0.091961024	0.576221952
TAZ	cytosolic	0.039052758	0.869583964	-0.043329239	0.848632093
PGK1	cytosolic	0.308168586	0.00038617	-0.182155009	0.129497914
MAGT1	ER-targeted	-0.344431914	0.004963863	-0.519681715	4.33E-06
SMS	cytosolic	-0.209661132	0.057194684	0.016482312	0.942300311
UBL4A	cytosolic	-0.010227369	0.943228245	-0.116717186	0.480128031
CD99L2	ER-targeted	-0.023052758	0.915997036	-0.254884087	0.04551006
EEA1	cytosolic	-0.125513776	0.350738726	0.396182772	0.017258262
RP2	cytosolic	-0.203442686	0.228942264	0.032736563	0.896997671
JADE3	cytosolic	0.436049333	0.00271155	0.49148529	0.01528492
CDK16	cytosolic	-0.275653897	0.001593162	-0.201228261	0.12531677
USP11	cytosolic	0.73181002	5.78E-12	0.286183129	0.030685745
PCYT1B	cytosolic	0.788410906	0.008933346	1.026263129	0.012020203
HTATSF1	cytosolic	-0.237870748	0.041203361	-0.14372274	0.364750907
TIMP1	ER-targeted	-0.08700888	0.6143666	-0.377748855	0.000669409
FGD1	cytosolic	0.206102881	0.312294315	-0.064441929	0.782216613
[truncated: 10,121 more rows]
