# Supplementary material for: Differential regulation of mRNA fate by the human Ccr4-Not complex is driven by coding sequence composition and mRNA localization
Source: Genome Biol. 2021 Oct 6;22:284. doi: 10.1186/s13059-021-02494-w (PMC8496106; doi:10.1186/s13059-021-02494-w)
Supplement: Supplementary file 7 — Additional file 7: Table S6. pause site types. [file 13059_2021_2494_MOESM7_ESM.csv]

gene_name	nt_position_of_pause_in_CDS	pause_type
AAGAB	391	induced
ABTB2	2725	induced
ACAA2	82	induced
ACTR3B	412	induced
AK6	379	induced
ALDOC	112	induced
AMPD2	598	induced
ANGEL1	283	induced
ANK2	3328	induced
ANKRD13A	643	induced
AP2A2	67	induced
APEX1	823	induced
ARG2	709	induced
ARHGDIA	409	induced
ATG2A	4660	induced
ATP2A3	1273	induced
ATP2B4	670	induced
AURKB	727	induced
BABAM1	55	induced
BBS4	610	induced
BCL9	628	induced
BCORL1	538	induced
BCORL1	4075	induced
C1orf112	700	induced
C2CD2L	1060	induced
C6orf89	46	induced
CAAP1	172	induced
CALM1	181	induced
CAV1	61	induced
CBSL	1477	induced
CC2D2A	1489	induced
CCDC174	841	induced
CCDC8	1390	induced
CCNA2	94	induced
CD46	184	induced
CDK9	334	induced
CDR2L	250	induced
CDS1	139	induced
CENPC	1315	induced
CENPE	574	induced
CEP72	109	induced
CEP72	1117	induced
CERS5	313	induced
CHD1	4555	induced
CHD7	1765	induced
CIR1	331	induced
CMTR1	2260	induced
CNOT10	1078	induced
COMTD1	712	induced
CORO2A	67	induced
CPEB2	448	induced
CRBN	208	induced
CREBBP	112	induced
CTNND1	2161	induced
DCAF12	1108	induced
DDX20	1774	induced
DDX20	2008	induced
DEAF1	637	induced
DEAF1	919	induced
DESI1	46	induced
DHX38	3214	induced
DIMT1	79	induced
DNAJB4	436	induced
DOCK9	5440	induced
EGR1	1264	induced
EIF4A2	811	induced
EIF4E	568	induced
ELF1	535	induced
ELF4	1075	induced
ENPEP	1474	induced
EPC2	670	induced
EPS15	1813	induced
EXO1	1324	induced
EXOC2	2332	induced
FAM160A1	337	induced
FAM193A	2569	induced
FAM234A	1159	induced
FAM96B	406	induced
FANCD2	1057	induced
FHOD1	889	induced
FNDC3B	1840	induced
FNIP1	565	induced
FYCO1	3355	induced
G3BP1	94	induced
GADD45A	202	induced
GAL	100	induced
GLRX2	415	induced
GLTSCR2	298	induced
GMPPA	472	induced
GPD2	1909	induced
GPR75-ASB3	115	induced
GRPEL1	400	induced
GTF3C2	1384	induced
HERC4	178	induced
HERPUD1	994	induced
HERPUD1	997	induced
HM13	841	induced
HMG20B	673	induced
HMGXB3	1135	induced
HSDL1	337	induced
HSPA5	1603	induced
HSPBAP1	1264	induced
ID4	463	induced
IMMT	106	induced
INO80B	151	induced
KAT5	343	induced
KBTBD4	577	induced
KCNG3	1123	induced
KIAA0586	1807	induced
KIF22	484	induced
KIF22	1621	induced
KPNA1	55	induced
KTI12	574	induced
LAMP1	247	induced
LAMP1	559	induced
LAPTM4A	130	induced
LENG8	1210	induced
LONP2	637	induced
LRRC59	64	induced
MAD2L1BP	535	induced
MAP3K2	1786	induced
MAVS	61	induced
MAVS	235	induced
METTL7A	76	induced
MFAP1	880	induced
MKRN2	1057	induced
MPHOSPH8	1270	induced
MPP6	1213	induced
MVB12A	400	induced
NARS2	250	induced
NARS2	556	induced
NDUFAF4	511	induced
NDUFV1	178	induced
NOCT	1144	induced
NOP56	781	induced
NSMF	1018	induced
NSUN6	694	induced
NT5DC1	403	induced
PABPC4	919	induced
PCIF1	1009	induced
PDIA5	136	induced
PHACTR2	205	induced
PIAS3	163	induced
PICK1	49	induced
PIN4	76	induced
PLSCR1	805	induced
POLR2C	46	induced
PPP2R3C	886	induced
PRDX2	97	induced
PRKAA1	316	induced
PRR14L	3172	induced
PSEN2	193	induced
PSMB3	121	induced
PTMA	364	induced
PUM1	400	induced
QSER1	3046	induced
QSER1	3052	induced
RAB2A	154	induced
RABL2B	187	induced
RAD23A	136	induced
RAE1	598	induced
RANBP3	1147	induced
RBBP8	1555	induced
RBM22	817	induced
RERE	625	induced
REXO2	358	induced
RMND5A	283	induced
RNASEH1	601	induced
RNASET2	181	induced
RNF213	2455	induced
SAAL1	631	induced
SAC3D1	325	induced
SAT2	82	induced
SCML1	970	induced
SEC63	811	induced
SEPHS2	802	induced
SERBP1	79	induced
SF3B3	3571	induced
SLC2A4RG	316	induced
SLC36A1	49	induced
SLC39A9	82	induced
SNRPF	106	induced
SNW1	400	induced
SRD5A3	145	induced
STIM1	91	induced
SUMO1	112	induced
TAOK2	2455	induced
TCF12	445	induced
TEX10	2620	induced
TFDP2	157	induced
TFIP11	1021	induced
THOC5	1012	induced
THUMPD1	892	induced
TIMM21	379	induced
TMEM161B	532	induced
TMEM17	226	induced
TMEM206	676	induced
TMEM261	286	induced
TMEM43	907	induced
TMEM98	127	induced
TOP3B	1039	induced
TOR1A	193	induced
TRAFD1	169	induced
TRIM11	70	induced
TRIM47	1294	induced
TRMT10C	637	induced
TSC22D1	175	induced
TTF2	493	induced
UACA	3628	induced
UBALD1	49	induced
UBR7	649	induced
UCHL3	94	induced
WDR11	1234	induced
WDR4	1015	induced
WDR47	2122	induced
XPO1	73	induced
XPO1	337	induced
YEATS2	688	induced
YIF1A	250	induced
ZBTB21	3148	induced
ZBTB7A	1264	induced
ZDHHC5	958	induced
ZKSCAN1	1402	induced
ZNF296	475	induced
ZNF37A	1540	induced
ZNF850	85	induced
ABCA2	49	resolved
ABCB6	1183	resolved
ABCB6	1273	resolved
ABLIM1	1183	resolved
ACADSB	130	resolved
ACADSB	157	resolved
ACAT2	85	resolved
ACAT2	946	resolved
ACSL1	1378	resolved
ADCK3	1303	resolved
ADCY9	1627	resolved
AGBL5	187	resolved
AGO4	73	resolved
AGPAT1	187	resolved
AGPAT2	97	resolved
AGPAT6	238	resolved
AIMP1	484	resolved
AMBRA1	493	resolved
ANXA1	361	resolved
ANXA3	352	resolved
APP	826	resolved
APP	2125	resolved
ARAP2	4528	resolved
ARF3	280	resolved
ARHGEF12	2344	resolved
ARNT	607	resolved
ATF6B	490	resolved
ATG9A	610	resolved
ATP6V0D1	82	resolved
ATP6V0D1	760	resolved
AXIN1	1423	resolved
BEX2	130	resolved
BIRC2	643	resolved
BMPR2	1864	resolved
BOD1	298	resolved
BRAP	226	resolved
BRD1	274	resolved
BYSL	172	resolved
BYSL	178	resolved
C15orf38-AP3S2	904	resolved
C1orf35	604	resolved
C8orf33	223	resolved
CALCOCO2	706	resolved
CAMSAP2	1021	resolved
CAMSAP2	1768	resolved
CAPN2	1855	resolved
CARNMT1	337	resolved
CARS2	184	resolved
CARS2	1669	resolved
CBX6	466	resolved
CCDC56	253	resolved
CDC23	1348	resolved
CDC27	190	resolved
CDC27	628	resolved
CDC27	2029	resolved
CDC34	268	resolved
CDK17	1330	resolved
CENPM	196	resolved
CEP131	1912	resolved
CGGBP1	82	resolved
CGGBP1	466	resolved
CHERP	502	resolved
CISD1	160	resolved
CLEC16A	1492	resolved
CMIP	841	resolved
CNOT1	1291	resolved
CNOT1	1294	resolved
CNOT1	3475	resolved
CNOT1	3775	resolved
CNOT1	3874	resolved
COBLL1	466	resolved
COL4A1	238	resolved
COL6A2	256	resolved
CRYZ	175	resolved
CRYZL1	208	resolved
CSNK1E	277	resolved
CSNK1E	370	resolved
CSNK2A1	337	resolved
CSNK2A1	400	resolved
CTNNB1	1768	resolved
CTNNBL1	64	resolved
CXorf38	868	resolved
CXorf40B	268	resolved
CYTH3	196	resolved
DAZAP1	499	resolved
DAZAP1	553	resolved
DCAF4	82	resolved
DDA1	190	resolved
DDX31	916	resolved
DHCR24	346	resolved
DHCR24	1156	resolved
DLL3	1633	resolved
DPM1	304	resolved
E2F7	2611	resolved
ECD	103	resolved
ECE1	1663	resolved
ECT2	2374	resolved
EIF3H	217	resolved
EIF5B	1876	resolved
ELMOD2	229	resolved
EMB	352	resolved
EP300	4438	resolved
EPN1	160	resolved
EPN1	1366	resolved
EPS15L1	1945	resolved
ERCC6	232	resolved
ERGIC2	706	resolved
EXOC6B	295	resolved
EXT2	1543	resolved
FAM108C1	841	resolved
FAM216A	673	resolved
FBXO18	2518	resolved
FDPS	838	resolved
FN1	1300	resolved
FRG1	604	resolved
FTO	565	resolved
GFPT2	658	resolved
GGCX	295	resolved
GLRX3	802	resolved
GNL3L	415	resolved
GOLIM4	238	resolved
GOLM1	73	resolved
GOT2	697	resolved
GPAT3	322	resolved
GPAT3	871	resolved
GPR155	745	resolved
GPRASP2	1966	resolved
GREB1L	799	resolved
GRPEL2	190	resolved
GSN	601	resolved
GSPT2	1837	resolved
GXYLT1	781	resolved
HIRA	205	resolved
HMGA1	259	resolved
HMGCS1	1450	resolved
HNRNPA1	391	resolved
HOXB9	712	resolved
HOXC8	484	resolved
HYOU1	247	resolved
ICE2	1654	resolved
INTS1	109	resolved
JAGN1	121	resolved
KAT2B	2149	resolved
KAT6B	2407	resolved
KIAA1549	1414	resolved
KIAA1958	472	resolved
KIF11	1897	resolved
KLF5	472	resolved
KLHL21	1570	resolved
KLHL23	409	resolved
KLHL29	1063	resolved
KTN1	2833	resolved
LAMTOR3	295	resolved
LARS	1024	resolved
LGR4	2572	resolved
LLPH	235	resolved
LNPEP	1504	resolved
LSM11	685	resolved
LSM4	64	resolved
MAP9	1774	resolved
MAPK12	214	resolved
MAPKAPK2	490	resolved
MARK1	244	resolved
MARK3	892	resolved
MARK3	1903	resolved
MCCC2	910	resolved
MEA1	190	resolved
MEF2A	142	resolved
METAP1	346	resolved
METAP1D	571	resolved
MFSD4B	541	resolved
MICU1	244	resolved
MIGA1	202	resolved
MRI1	883	resolved
MTMR12	100	resolved
MTOR	3841	resolved
MVD	937	resolved
NAXD	304	resolved
NCKAP1	340	resolved
NCKAP1	379	resolved
NCLN	655	resolved
NCLN	1309	resolved
NEK7	400	resolved
NET1	190	resolved
NETO2	1225	resolved
NFE2L1	769	resolved
NFYC	151	resolved
NKRF	1555	resolved
NME1-NME2	751	resolved
NR2F2	484	resolved
NUDCD3	862	resolved
NUMB	148	resolved
NUP58	895	resolved
NXPH4	385	resolved
OSBPL8	967	resolved
OSTM1	928	resolved
PAF1	859	resolved
PAF1	1111	resolved
PAFAH1B1	196	resolved
PAN3	2167	resolved
PAWR	577	resolved
PCCB	1024	resolved
PCNX3	3124	resolved
PCYT1A	493	resolved
PERP	139	resolved
PEX13	592	resolved
PGD	892	resolved
PHAX	910	resolved
PHF2	55	resolved
PHF6	790	resolved
PLXNA3	5227	resolved
POC1A	259	resolved
POLH	349	resolved
POLR2G	292	resolved
POLR3GL	433	resolved
PPARGC1B	1246	resolved
PPP3CA	1108	resolved
PPP5D1	316	resolved
PPP6R2	448	resolved
PRDX6	316	resolved
PRIM1	940	resolved
PRKAG1	172	resolved
PRKG1	433	resolved
PSME2	199	resolved
PTEN	61	resolved
PTRH2	412	resolved
QSOX2	358	resolved
RAB11FIP4	565	resolved
RAB18	97	resolved
RABGGTB	109	resolved
RAN	481	resolved
RASA3	46	resolved
RB1CC1	2641	resolved
RBBP4	1117	resolved
RELA	559	resolved
RNF126	82	resolved
RSRC1	475	resolved
RTCA	205	resolved
RTCA	562	resolved
SBF1	1912	resolved
SCML2	349	resolved
SENP3	973	resolved
SERAC1	805	resolved
SERINC5	937	resolved
SF3A3	940	resolved
SFT2D2	124	resolved
SH3GLB2	115	resolved
SHMT2	226	resolved
SLC17A5	211	resolved
SLC25A11	484	resolved
SLC27A4	880	resolved
SLC35B4	88	resolved
SLCO4A1	1645	resolved
SMAP1	274	resolved
SMAP1	832	resolved
SMTN	277	resolved
SNAP47	649	resolved
SNRPD1	106	resolved
SNRPG	175	resolved
SOAT1	1474	resolved
SOCS4	1297	resolved
SORD	889	resolved
SP2	1600	resolved
SPCS1	253	resolved
SPG21	79	resolved
SRRM2	436	resolved
SRSF11	1171	resolved
SSBP4	868	resolved
SSR2	517	resolved
SSR3	166	resolved
STIP1	679	resolved
STRAP	388	resolved
SURF4	655	resolved
SUZ12	1246	resolved
SYAP1	871	resolved
TAB2	640	resolved
TACC1	673	resolved
TBC1D20	1063	resolved
TBCD	2638	resolved
TBX1	637	resolved
TCF20	4264	resolved
TCF25	460	resolved
TET1	4678	resolved
THOC3	388	resolved
TMEM245	439	resolved
TMEM38B	361	resolved
TMEM50A	379	resolved
TNFRSF19	118	resolved
TRAPPC2B	376	resolved
TRIAP1	175	resolved
TRIM25	766	resolved
TRMT112	124	resolved
TSEN34	850	resolved
TTC30B	1240	resolved
TUBA1C	574	resolved
TUBA1C	967	resolved
TXNDC16	2374	resolved
UBE4A	688	resolved
UBXN11	106	resolved
UQCR11	136	resolved
USP16	154	resolved
USP16	2242	resolved
VHL	235	resolved
VIPAS39	793	resolved
VPS16	1441	resolved
VPS8	2845	resolved
VTA1	154	resolved
WASF1	562	resolved
WDR62	1336	resolved
XXYLT1	682	resolved
YOD1	724	resolved
ZBED5	523	resolved
ZC3H7A	163	resolved
ZC3H7B	1708	resolved
ZCCHC17	688	resolved
ZDHHC9	406	resolved
ZMAT3	238	resolved
ZMYM2	4108	resolved
ZMYM3	94	resolved
ZMYM3	766	resolved
ZMYND19	67	resolved
ZNF181	769	resolved
ZNF274	1072	resolved
ZNF317	1213	resolved
ZNF460	175	resolved
ZNF485	1192	resolved
ZNF79	1141	resolved
ZNRF2	574	resolved
ZSCAN21	1240	resolved
ZWILCH	886	resolved
ZXDA	1300	resolved
ZZZ3	142	resolved
AAMDC	127	sustained
AAR2	1042	sustained
AARS	721	sustained
AARS	748	sustained
ABCB1	2728	sustained
ABCB1	3511	sustained
ABCD1	670	sustained
ABCD3	208	sustained
ABCD3	1939	sustained
ABCF2	907	sustained
ABCF3	289	sustained
ABCF3	292	sustained
ABCF3	1639	sustained
ABHD2	565	sustained
ABT1	427	sustained
AC104794.5	268	sustained
AC116366.7	3550	sustained
ACACA	1267	sustained
ACACA	1831	sustained
ACAT1	145	sustained
ACO1	211	sustained
ACOT9	151	sustained
ACOT9	313	sustained
ACOT9	325	sustained
ACP1	103	sustained
ACP2	877	sustained
ACTL6A	376	sustained
ACTL6A	787	sustained
ACTN1	2179	sustained
ACTR1B	106	sustained
ACTR2	85	sustained
ACTR2	727	sustained
ACTR5	769	sustained
ACVR1B	1129	sustained
ACVR2B	103	sustained
ADA	61	sustained
ADA	76	sustained
ADAM17	598	sustained
ADAM17	613	sustained
ADAM9	886	sustained
ADCK2	607	sustained
ADD1	97	sustained
ADD1	1429	sustained
ADD2	1507	sustained
ADD2	1510	sustained
ADD2	2035	sustained
ADD3	1546	sustained
ADGRE5	1078	sustained
ADGRL2	196	sustained
ADGRL2	1051	sustained
ADNP2	295	sustained
ADNP2	3145	sustained
ADO	583	sustained
ADPRHL2	316	sustained
ADRM1	190	sustained
AFAP1L1	67	sustained
AFF1	2068	sustained
AFF4	2470	sustained
AFG3L2	517	sustained
AHCYL2	301	sustained
AHR	1135	sustained
AHSA1	70	sustained
AHSA1	118	sustained
AHSA1	886	sustained
AIDA	592	sustained
AIFM1	148	sustained
AIFM1	535	sustained
AIFM1	781	sustained
AIMP2	871	sustained
AK2	199	sustained
AKAP11	133	sustained
AKAP11	475	sustained
AKIRIN2	526	sustained
AKR1B1	289	sustained
AKR1B1	883	sustained
AKT3	103	sustained
ALDH18A1	1390	sustained
ALDH18A1	1651	sustained
ALDH18A1	1810	sustained
ALDH18A1	2251	sustained
ALDH1A2	805	sustained
ALDH1B1	373	sustained
ALDH1B1	451	sustained
ALG12	1051	sustained
ALG2	190	sustained
ALG3	280	sustained
ALG5	784	sustained
ALG8	1324	sustained
ALKBH3	493	sustained
AMBN	202	sustained
AMFR	1186	sustained
AMFR	1474	sustained
AMOTL1	1555	sustained
AMOTL1	1573	sustained
ANAPC10	148	sustained
ANAPC4	886	sustained
ANAPC4	1147	sustained
ANKEF1	64	sustained
ANKLE2	214	sustained
ANKRD13B	898	sustained
ANKRD40	307	sustained
ANKRD52	109	sustained
ANKRD52	2764	sustained
ANO6	211	sustained
ANTXR1	451	sustained
ANXA11	748	sustained
ANXA11	1417	sustained
ANXA7	901	sustained
ANXA7	913	sustained
ANXA7	919	sustained
ANXA7	937	sustained
AP000295.9	94	sustained
AP1AR	634	sustained
AP1S1	73	sustained
AP1S1	313	sustained
AP2M1	709	sustained
AP3M1	259	sustained
AP5B1	1531	sustained
APEH	1009	sustained
APEH	1444	sustained
APEH	1552	sustained
APEX2	268	sustained
APEX2	631	sustained
APEX2	1435	sustained
APH1A	64	sustained
APH1A	97	sustained
APH1A	604	sustained
APLP2	730	sustained
APMAP	1093	sustained
APOO	103	sustained
APOOL	781	sustained
APPL1	412	sustained
APPL1	1858	sustained
APRT	349	sustained
AQR	1465	sustained
ARAF	88	sustained
ARAF	202	sustained
ARAP1	292	sustained
ARAP1	3409	sustained
ARCN1	127	sustained
ARCN1	1201	sustained
ARF5	151	sustained
ARF5	313	sustained
ARFGAP1	166	sustained
ARFGEF3	4441	sustained
ARFIP1	724	sustained
ARFRP1	46	sustained
ARGLU1	286	sustained
ARHGAP12	1861	sustained
ARHGAP18	940	sustained
ARHGAP19	193	sustained
ARHGAP21	2113	sustained
ARHGAP22	1180	sustained
ARHGAP5	3040	sustained
ARHGAP8	196	sustained
ARHGDIG	193	sustained
ARHGEF26	1552	sustained
ARHGEF3	454	sustained
ARID1B	2914	sustained
ARID1B	3304	sustained
ARID4B	1921	sustained
ARIH1	385	sustained
ARIH2	55	sustained
ARIH2	814	sustained
ARIH2	844	sustained
ARL14EP	559	sustained
ARL2	85	sustained
ARMC5	1162	sustained
ARPC1A	163	sustained
ARPC3	196	sustained
ARPC5L	52	sustained
ARRB1	88	sustained
ARRB2	118	sustained
ARRB2	193	sustained
ARRDC1	565	sustained
ASB6	1042	sustained
ASF1A	103	sustained
ASF1B	283	sustained
ASL	976	sustained
ASNS	76	sustained
ASPSCR1	151	sustained
ASS1	817	sustained
ATAD3A	1024	sustained
ATAD3C	595	sustained
ATAD5	706	sustained
ATAD5	1402	sustained
ATAD5	3079	sustained
ATF7IP	913	sustained
ATF7IP	1876	sustained
ATF7IP	1885	sustained
ATG13	703	sustained
ATG2B	1603	sustained
ATG4C	220	sustained
ATP11C	67	sustained
ATP11C	1825	sustained
ATP13A3	1030	sustained
ATP1A1	166	sustained
ATP1A1	1198	sustained
ATP1A1	1471	sustained
ATP1B3	193	sustained
ATP2B1	2875	sustained
ATP5C1	103	sustained
ATP5D	322	sustained
ATP5G3	97	sustained
ATP6AP1	172	sustained
ATP6V0A2	340	sustained
ATP6V0A2	613	sustained
ATP6V0E1	148	sustained
ATP6V1B2	1411	sustained
ATP6V1E1	160	sustained
ATRIP	364	sustained
ATRIP	637	sustained
ATXN2	1471	sustained
ATXN2	1567	sustained
ATXN2	2185	sustained
AUNIP	325	sustained
AUP1	976	sustained
AURKA	571	sustained
AURKAIP1	499	sustained
AURKAIP1	505	sustained
AUTS2	1927	sustained
AUTS2	2416	sustained
AUTS2	3046	sustained
AVEN	1069	sustained
B3GAT3	295	sustained
B4GALT3	499	sustained
B4GALT5	655	sustained
B4GALT5	709	sustained
B4GAT1	268	sustained
B4GAT1	673	sustained
BACE2	334	sustained
BACH1	703	sustained
BAD	46	sustained
BAG1	637	sustained
BAG3	1342	sustained
BAG4	805	sustained
BAG6	523	sustained
BAG6	1126	sustained
BAG6	2674	sustained
BAIAP2	1516	sustained
BAIAP2L1	466	sustained
BASP1	61	sustained
BASP1	436	sustained
BAZ1A	115	sustained
BAZ1A	472	sustained
BAZ1A	694	sustained
BAZ1A	1108	sustained
BAZ1A	2350	sustained
BAZ1B	145	sustained
BAZ1B	2185	sustained
BAZ1B	2497	sustained
BAZ1B	2935	sustained
BAZ2A	196	sustained
BAZ2A	526	sustained
BAZ2A	1561	sustained
BAZ2A	1849	sustained
BAZ2A	2281	sustained
BBS10	1420	sustained
BBS10	1438	sustained
BBS7	58	sustained
BCAP29	268	sustained
BCAT1	520	sustained
BCAT1	652	sustained
BCHE	1537	sustained
BCKDK	580	sustained
BCKDK	997	sustained
BCL11A	328	sustained
BCL2L12	364	sustained
BCL2L2-PABPN1	499	sustained
BCL7A	172	sustained
BCOR	1717	sustained
BIN3	139	sustained
BLCAP	187	sustained
BLM	1246	sustained
BLOC1S2	286	sustained
BLVRA	667	sustained
BLVRA	736	sustained
BMP7	418	sustained
BNIP3L	130	sustained
BRAT1	919	sustained
BRCC3	691	sustained
BRD2	199	sustained
BRD2	1150	sustained
BRD2	1240	sustained
BRD2	2086	sustained
BRD4	391	sustained
BRD4	1504	sustained
BRD9	1342	sustained
BRE	499	sustained
BRIX1	469	sustained
BRWD3	463	sustained
BTAF1	1066	sustained
BTAF1	5410	sustained
BTBD7	1720	sustained
BTBD7	1732	sustained
BTF3	211	sustained
BTG1	451	sustained
BTG2	139	sustained
BTG3	730	sustained
BTN3A1	355	sustained
BTN3A3	355	sustained
BTRC	733	sustained
BUB1	826	sustained
BUB1	3085	sustained
C14orf37	1867	sustained
C16orf88	73	sustained
C17orf49	124	sustained
C17orf53	697	sustained
C17orf75	526	sustained
C18orf8	409	sustained
C19orf40	433	sustained
C19orf47	46	sustained
C1GALT1C1	757	sustained
C1orf131	373	sustained
C20orf27	568	sustained
C2orf44	799	sustained
C2orf47	367	sustained
C2orf49	367	sustained
C3orf52	64	sustained
C4orf27	715	sustained
C4orf27	736	sustained
C4orf46	325	sustained
C5orf34	148	sustained
C5orf34	1042	sustained
C6orf203	310	sustained
C8orf41	1126	sustained
C9orf64	718	sustained
C9orf69	142	sustained
CAD	343	sustained
CAD	1777	sustained
CAD	2494	sustained
CAD	2827	sustained
CAD	3337	sustained
CAD	3775	sustained
CAD	4099	sustained
CAMSAP1	1975	sustained
CAMSAP3	70	sustained
CAPG	985	sustained
CAPN15	2665	sustained
CAPRIN1	184	sustained
CAPRIN1	340	sustained
CAPRIN1	1147	sustained
CAPRIN1	1423	sustained
CAPZA1	373	sustained
CARHSP1	415	sustained
CARS	1933	sustained
CASC3	412	sustained
CASC3	517	sustained
CAT	529	sustained
CBFB	61	sustained
CBR1	190	sustained
CBR1	196	sustained
CBR1	328	sustained
CBX1	130	sustained
CBX3	331	sustained
CC2D1A	1579	sustained
CC2D1A	2080	sustained
CC2D1A	2101	sustained
CCAR1	952	sustained
CCAR1	982	sustained
CCDC134	394	sustained
CCDC14	1138	sustained
CCDC18	1996	sustained
CCDC51	652	sustained
CCDC66	322	sustained
CCDC66	1534	sustained
CCDC77	1309	sustained
CCDC82	1459	sustained
CCDC85B	217	sustained
CCDC86	115	sustained
CCDC93	1369	sustained
CCDC94	157	sustained
CCDC97	562	sustained
CCM2	151	sustained
CCNB1IP1	400	sustained
CCND2	718	sustained
CCNDBP1	193	sustained
CCP110	2131	sustained
CCPG1	586	sustained
CCSAP	520	sustained
CCT2	808	sustained
CCT2	811	sustained
CCT2	844	sustained
CCT7	841	sustained
CCT7	937	sustained
CCZ1	703	sustained
CD151	112	sustained
CD276	931	sustained
CD2BP2	205	sustained
CD2BP2	268	sustained
CD2BP2	754	sustained
CD47	88	sustained
CD63	154	sustained
CD81	154	sustained
CD9	454	sustained
CDC123	127	sustained
CDC16	1261	sustained
CDC20	403	sustained
CDC20	433	sustained
CDC37	355	sustained
CDC37	943	sustained
CDC42BPA	1597	sustained
CDC42BPA	3256	sustained
CDC42EP2	601	sustained
CDC42SE1	85	sustained
CDC42SE1	91	sustained
CDC45	433	sustained
CDC45	625	sustained
CDC45	1108	sustained
CDC7	379	sustained
CDCA2	586	sustained
CDCA2	664	sustained
CDCA3	697	sustained
CDCA5	400	sustained
CDCA5	700	sustained
CDCA7	712	sustained
CDCA8	394	sustained
CDCA8	409	sustained
CDIPT	472	sustained
CDK1	412	sustained
CDK1	421	sustained
CDK12	2248	sustained
CDK12	2578	sustained
CDK13	490	sustained
CDK5RAP1	1444	sustained
CDK7	397	sustained
CDK8	58	sustained
CDK8	970	sustained
CDKN1A	331	sustained
CDKN2A	106	sustained
CDKN2C	100	sustained
CDKN2C	301	sustained
CDR2	274	sustained
CDT1	712	sustained
CDT1	892	sustained
CEBPZOS	214	sustained
CECR2	1792	sustained
CENPA	124	sustained
CENPB	46	sustained
CENPQ	163	sustained
CENPV	409	sustained
CEP164	1045	sustained
CEP170	1213	sustained
CEP170	1609	sustained
CEP170	2734	sustained
CEP170	2803	sustained
CEP170	3889	sustained
CEP170	4342	sustained
CEP295	112	sustained
CEP44	193	sustained
CEP68	1942	sustained
CEP97	1660	sustained
CEPT1	613	sustained
CERS2	616	sustained
CERS6	328	sustained
CFAP20	100	sustained
CFDP1	550	sustained
CHAC2	214	sustained
CHCHD3	49	sustained
CHCHD3	244	sustained
CHCHD3	262	sustained
CHD6	121	sustained
CHEK1	556	sustained
CHKA	646	sustained
CHM	283	sustained
CHM	1552	sustained
CHMP1A	106	sustained
CHMP4B	118	sustained
CHMP4B	538	sustained
CHMP4B	541	sustained
CHP1	124	sustained
CHSY1	481	sustained
CHSY3	760	sustained
CHTOP	589	sustained
CHUK	109	sustained
CIAPIN1	295	sustained
CIAPIN1	304	sustained
CIB1	475	sustained
CIB1	481	sustained
CILP2	1657	sustained
CILP2	3184	sustained
CINP	82	sustained
CITED2	493	sustained
CKAP2	955	sustained
CKB	127	sustained
CKMT1A	280	sustained
CKMT1B	280	sustained
CLCN3	2035	sustained
CLDN12	190	sustained
CLIC4	169	sustained
CLINT1	463	sustained
CLINT1	661	sustained
CLINT1	742	sustained
CLK1	250	sustained
CLK1	496	sustained
CLPTM1	547	sustained
CLSPN	592	sustained
CLSPN	1054	sustained
CLUH	139	sustained
CLUH	1057	sustained
CMPK1	307	sustained
CNBP	370	sustained
CNDP2	193	sustained
CNDP2	730	sustained
CNNM3	1456	sustained
CNNM3	1921	sustained
CNOT11	1306	sustained
CNOT3	241	sustained
CNOT3	271	sustained
CNOT8	496	sustained
CNP	67	sustained
CNPY3	445	sustained
COA5	139	sustained
COA6	217	sustained
COASY	250	sustained
COASY	976	sustained
COASY	1318	sustained
COG2	58	sustained
COG2	460	sustained
COG2	925	sustained
COG3	355	sustained
COG4	1018	sustained
COL25A1	922	sustained
COL4A2	550	sustained
COL4A3BP	490	sustained
COMMD8	136	sustained
COPG1	2281	sustained
COPG1	2284	sustained
COPG2	616	sustained
COPG2	2272	sustained
COQ7	340	sustained
COQ9	769	sustained
COQ9	805	sustained
CORO1C	769	sustained
COX17	241	sustained
COX4I1	70	sustained
CPNE8	223	sustained
CPNE8	964	sustained
CPSF3	403	sustained
CPT2	229	sustained
CPT2	316	sustained
CREB3L2	109	sustained
CREB5	88	sustained
CRIPT	139	sustained
CRISPLD1	343	sustained
CRK	313	sustained
CRK	325	sustained
CRKL	385	sustained
CROCC	2002	sustained
CRTAP	91	sustained
CRTAP	529	sustained
CSNK1D	79	sustained
CSNK1G2	193	sustained
CSNK1G3	667	sustained
CSPP1	115	sustained
CSPP1	133	sustained
CSTB	184	sustained
CSTF2T	532	sustained
CSTF2T	991	sustained
CTB-43P18.3	700	sustained
CTB-50L17.10	454	sustained
CTBP1	289	sustained
CTBP1	697	sustained
CTBP1	1057	sustained
CTD-2135J3.2	307	sustained
CTH	190	sustained
CTNNAL1	835	sustained
CTNS	592	sustained
CTPS1	262	sustained
CTPS1	1384	sustained
CTSB	100	sustained
CTSC	466	sustained
CTSV	340	sustained
CTTNBP2NL	118	sustained
CTU2	175	sustained
CTU2	715	sustained
CUL4B	679	sustained
CUL4B	697	sustained
CUL4B	2617	sustained
CUTA	388	sustained
CXorf40A	268	sustained
CXorf56	265	sustained
CXorf57	1090	sustained
CXXC5	844	sustained
CYBA	244	sustained
CYC1	772	sustained
CYP51A1	70	sustained
CYSTM1	196	sustained
DAD1	238	sustained
DAP3	532	sustained
DAP3	808	sustained
DAPK1	247	sustained
DARS	559	sustained
DBI	283	sustained
DCAF17	82	sustained
DCAF5	172	sustained
DCLRE1B	1030	sustained
DCTN1	2164	sustained
DCTN1	3427	sustained
DCTN4	430	sustained
DCTN4	1372	sustained
DCTPP1	151	sustained
DCUN1D5	586	sustained
DDI2	82	sustained
DDI2	730	sustained
DDOST	160	sustained
DDOST	436	sustained
DDOST	1285	sustained
DDRGK1	358	sustained
DDX11	187	sustained
DDX18	46	sustained
DDX18	367	sustained
DDX18	406	sustained
DDX39A	832	sustained
DDX5	730	sustained
DEF8	376	sustained
DEGS1	325	sustained
DENND4A	442	sustained
DENND4A	460	sustained
DENND4A	1516	sustained
DENND4A	3514	sustained
DENND4C	100	sustained
DENR	151	sustained
DEPDC1B	253	sustained
DHFRL1	241	sustained
DHPS	205	sustained
DHRS7B	304	sustained
DHRS7B	421	sustained
DHX15	676	sustained
DHX16	514	sustained
DHX33	1393	sustained
DHX34	421	sustained
DHX34	2026	sustained
DHX57	691	sustained
DHX8	316	sustained
DHX8	493	sustained
DHX8	556	sustained
DIDO1	979	sustained
DIEXF	136	sustained
DIEXF	1450	sustained
DIP2B	175	sustained
DIS3	397	sustained
DKC1	1435	sustained
DLC1	508	sustained
DLG3	274	sustained
DLGAP4	364	sustained
DLGAP5	109	sustained
DLGAP5	115	sustained
DLGAP5	571	sustained
DLL1	397	sustained
DLX2	619	sustained
DNAJB11	265	sustained
DNAJB12	124	sustained
DNAJC1	619	sustained
DNAJC14	259	sustained
DNAJC2	241	sustained
DNAJC5	76	sustained
DNAJC5	142	sustained
DNASE2	622	sustained
DNASE2	1036	sustained
DNLZ	322	sustained
DNMT3B	934	sustained
DNPH1	112	sustained
DNPH1	289	sustained
DOCK11	718	sustained
DOCK11	5530	sustained
DOHH	829	sustained
DOLPP1	571	sustained
DONSON	1183	sustained
DOT1L	193	sustained
DOT1L	958	sustained
DPCD	133	sustained
DPH2	1153	sustained
DPH5	76	sustained
DPH6	106	sustained
DPP8	472	sustained
DPYSL2	412	sustained
DPYSL2	1027	sustained
DPYSL2	1396	sustained
DPYSL3	589	sustained
DPYSL3	1201	sustained
DRAM2	241	sustained
DROSHA	1000	sustained
DROSHA	1039	sustained
DROSHA	1471	sustained
DROSHA	3994	sustained
DSG2	61	sustained
DSG2	85	sustained
DSG2	802	sustained
DSG2	979	sustained
DSTN	139	sustained
DTNA	220	sustained
DTYMK	148	sustained
DUSP11	856	sustained
DVL1	46	sustained
DVL1	754	sustained
DYM	1285	sustained
DYRK2	82	sustained
E2F1	676	sustained
E4F1	436	sustained
EAPP	415	sustained
EBF3	589	sustained
ECHS1	145	sustained
ECI2	397	sustained
ECI2	1003	sustained
EDARADD	325	sustained
EDC4	319	sustained
EDC4	2494	sustained
EDC4	2851	sustained
EDF1	415	sustained
EDRF1	685	sustained
EEF1A1	199	sustained
EEF1B2	376	sustained
EEF1D	61	sustained
EFL1	91	sustained
EFL1	115	sustained
EFL1	925	sustained
EFL1	2695	sustained
EFNB1	913	sustained
EFNB2	133	sustained
EFTUD2	682	sustained
EHD3	679	sustained
EHD4	601	sustained
EHD4	1153	sustained
EHHADH	1378	sustained
EIF2B1	250	sustained
EIF2B4	283	sustained
EIF2B4	1381	sustained
EIF2D	1339	sustained
EIF2S2	322	sustained
EIF2S2	451	sustained
EIF3A	1483	sustained
EIF3A	1972	sustained
EIF3B	2356	sustained
EIF3C	628	sustained
EIF3C	1183	sustained
EIF3E	811	sustained
EIF3I	241	sustained
EIF4B	568	sustained
EIF4EBP1	178	sustained
EIF4ENIF1	1174	sustained
EIF4ENIF1	1417	sustained
EIF4ENIF1	1423	sustained
EIF4G3	1348	sustained
EIF4G3	1444	sustained
EIF4H	232	sustained
EIF5A	109	sustained
EIF5A	478	sustained
ELAC2	322	sustained
ELAC2	325	sustained
ELAC2	712	sustained
ELAC2	1780	sustained
ELAC2	1972	sustained
ELAVL1	409	sustained
ELAVL1	568	sustained
ELF2	565	sustained
ELF2	1426	sustained
ELK4	76	sustained
ELOVL4	430	sustained
ELOVL4	802	sustained
ELOVL5	406	sustained
ELP4	763	sustained
EMC4	142	sustained
EMILIN2	658	sustained
EML3	1036	sustained
EML4	958	sustained
EML4	1657	sustained
EMP3	121	sustained
ENAH	1159	sustained
ENAH	1390	sustained
ENAH	1420	sustained
ENOSF1	184	sustained
ENSA	250	sustained
ENSA	322	sustained
ENTPD6	454	sustained
ENTPD6	598	sustained
EP400	1261	sustained
EPB41L3	145	sustained
EPB41L3	580	sustained
EPB41L3	589	sustained
EPC1	2335	sustained
EPHB4	82	sustained
EPT1	424	sustained
ERC1	1417	sustained
ERCC1	466	sustained
ERCC2	2005	sustained
ERF	49	sustained
ERGIC3	295	sustained
ERGIC3	532	sustained
ERGIC3	1150	sustained
ERP29	130	sustained
ESD	241	sustained
ESF1	610	sustained
ESYT1	826	sustained
ESYT1	1732	sustained
ETF1	565	sustained
ETF1	1039	sustained
ETFB	52	sustained
ETFB	64	sustained
ETFB	391	sustained
ETNK1	622	sustained
ETS2	1282	sustained
ETS2	1285	sustained
ETS2	1291	sustained
EWSR1	199	sustained
EWSR1	634	sustained
EWSR1	1129	sustained
EXD2	442	sustained
EXOC8	1405	sustained
EXOC8	2122	sustained
EXOSC1	325	sustained
EXOSC1	331	sustained
EXOSC9	1129	sustained
EXOSC9	1222	sustained
EYA1	1318	sustained
F2R	145	sustained
F2RL1	91	sustained
FADS1	796	sustained
FAM120A	883	sustained
FAM120A	934	sustained
FAM120B	1540	sustained
FAM127B	157	sustained
FAM129B	355	sustained
FAM129B	1408	sustained
FAM160B1	1681	sustained
FAM168B	166	sustained
FAM168B	250	sustained
FAM172A	145	sustained
FAM184A	1405	sustained
FAM206A	127	sustained
FAM207A	139	sustained
FAM20B	421	sustained
FAM219A	262	sustained
FAM53C	97	sustained
FAM8A1	1027	sustained
FAM8A1	1192	sustained
FAM8A1	1210	sustained
FAM91A1	361	sustained
FAM91A1	1261	sustained
FAM98A	700	sustained
FANCB	247	sustained
FANCI	259	sustained
FANCI	1201	sustained
FANCL	295	sustained
FAR1	1291	sustained
FARP2	1063	sustained
FARSB	64	sustained
FARSB	1516	sustained
FASTKD1	1414	sustained
FASTKD1	1456	sustained
FASTKD5	1513	sustained
FASTKD5	2236	sustained
FBRSL1	2302	sustained
FBXL5	1534	sustained
FBXO16	154	sustained
FBXO30	229	sustained
FBXO30	319	sustained
FBXO30	559	sustained
FBXO42	1591	sustained
FBXO5	322	sustained
FBXW2	406	sustained
FCHO2	85	sustained
FCHO2	502	sustained
FCHO2	967	sustained
FEM1A	1261	sustained
FEM1A	1993	sustained
FEM1C	1480	sustained
FEN1	634	sustained
FEN1	763	sustained
FH	682	sustained
FHL3	799	sustained
FIG4	130	sustained
FJX1	1075	sustained
FKBP15	1816	sustained
FKBP15	2584	sustained
FKBP15	2596	sustained
FKBP4	223	sustained
FKBP4	1099	sustained
FKBP9	718	sustained
FLNB	679	sustained
FLNB	1840	sustained
FLOT1	472	sustained
FLRT2	1792	sustained
FLT4	3634	sustained
FLYWCH1	1225	sustained
FNBP1	94	sustained
FNDC3A	421	sustained
FNDC3A	1438	sustained
FNTB	118	sustained
FOXJ3	148	sustained
FOXJ3	1645	sustained
FOXO1	601	sustained
FOXO3	484	sustained
FOXO3	805	sustained
FOXO3	1177	sustained
FOXRED2	445	sustained
FOXRED2	448	sustained
FOXRED2	970	sustained
FPGS	1360	sustained
FRRS1	844	sustained
FRS2	1162	sustained
FSCN1	1285	sustained
FSD1	49	sustained
FSD1	55	sustained
FTSJ1	94	sustained
FTSJ1	100	sustained
FTSJ3	283	sustained
FTSJ3	2320	sustained
FTSJ3	2509	sustained
FUBP3	439	sustained
FUCA2	250	sustained
FUNDC2	457	sustained
FUS	199	sustained
FUS	472	sustained
FXR2	994	sustained
FXR2	1738	sustained
FXYD5	64	sustained
FYN	985	sustained
FYTTD1	307	sustained
G2E3	1939	sustained
G2E3	1945	sustained
G3BP2	604	sustained
G3BP2	859	sustained
GABARAPL2	157	sustained
GABPB1	445	sustained
GALE	529	sustained
GALK1	472	sustained
GALNT7	271	sustained
GAR1	199	sustained
GARS	748	sustained
GARS	754	sustained
GART	1492	sustained
GART	2437	sustained
GART	2725	sustained
GAS1	394	sustained
GAS1	799	sustained
GATA6	1405	sustained
GATA6	1489	sustained
GATSL2	124	sustained
GBA	316	sustained
GCAT	529	sustained
GCLM	577	sustained
GDAP1	451	sustained
GDI2	220	sustained
GDI2	451	sustained
GEMIN7	322	sustained
GFM1	172	sustained
GFM1	1222	sustained
GFM1	2029	sustained
GFPT1	433	sustained
GFPT1	685	sustained
GFPT1	880	sustained
GFPT1	1690	sustained
GGA3	79	sustained
GGH	559	sustained
GHITM	106	sustained
GHITM	109	sustained
GHITM	367	sustained
GIGYF1	160	sustained
GINM1	634	sustained
GIPC1	67	sustained
GIT1	1960	sustained
GJA1	1024	sustained
GJC1	118	sustained
GJC1	784	sustained
GK	97	sustained
GK	121	sustained
GLB1L2	376	sustained
GLE1	553	sustained
GLE1	793	sustained
GLRX5	262	sustained
GLUD1	577	sustained
GLUD1	583	sustained
GLUD1	1249	sustained
GLUL	979	sustained
GMCL1	475	sustained
GMEB2	514	sustained
GMPPB	520	sustained
GMPS	652	sustained
GMPS	1315	sustained
GNAI1	568	sustained
GNAS	478	sustained
GNAS	1060	sustained
GNB1	253	sustained
GNPDA1	157	sustained
GNPNAT1	196	sustained
GOLGA3	748	sustained
GOLGA4	838	sustained
GOLGA4	4735	sustained
GOLGA4	6463	sustained
GOLGA5	265	sustained
GOT1	823	sustained
GPAA1	466	sustained
GPANK1	319	sustained
GPATCH2	310	sustained
GPATCH2L	580	sustained
GPATCH4	697	sustained
GPI	109	sustained
GPI	442	sustained
GPI	1489	sustained
GPKOW	913	sustained
GPN1	589	sustained
GPRC5A	439	sustained
GPRC5B	82	sustained
GPS1	91	sustained
GPS1	460	sustained
GPS2	316	sustained
GPSM2	502	sustained
GRAMD1A	439	sustained
GRAMD1A	1546	sustained
GRHPR	625	sustained
GRIPAP1	757	sustained
GRIPAP1	772	sustained
GRSF1	313	sustained
GSE1	1966	sustained
GSG2	1276	sustained
GSG2	2170	sustained
GSK3B	316	sustained
GSK3B	319	sustained
GSK3B	544	sustained
GSPT1	316	sustained
GSPT1	673	sustained
GSS	721	sustained
GSTA4	94	sustained
GSTCD	670	sustained
GSTO1	535	sustained
GTF2B	367	sustained
GTF2E1	325	sustained
GTF2F1	1519	sustained
GTF2H1	1216	sustained
GTF2H4	106	sustained
GTF2H4	250	sustained
GTF3C3	1246	sustained
GTF3C3	1870	sustained
GTF3C3	1933	sustained
GTF3C6	73	sustained
GTPBP4	1771	sustained
GTPBP8	217	sustained
GUSB	1492	sustained
GYS1	271	sustained
GYS1	481	sustained
H1F0	301	sustained
H1F0	478	sustained
H1FX	274	sustained
H2AFX	277	sustained
H2AFY	688	sustained
H2AFY	697	sustained
H2AFY	868	sustained
H3F3A	166	sustained
H3F3B	322	sustained
HACD2	748	sustained
HACD3	811	sustained
HACL1	1117	sustained
HADH	175	sustained
HARS	643	sustained
HARS	1285	sustained
HAT1	1063	sustained
HAUS3	241	sustained
HAUS4	229	sustained
HAUS7	1084	sustained
HCCS	424	sustained
HCFC1R1	58	sustained
HDHD3	385	sustained
HEATR3	463	sustained
HEATR5B	1201	sustained
HEATR5B	2512	sustained
HECTD3	1645	sustained
HECTD3	1921	sustained
HECTD3	2008	sustained
HECTD3	2551	sustained
HELB	523	sustained
HELLS	1066	sustained
HELLS	1942	sustained
HELZ	3247	sustained
HELZ	3559	sustained
HERPUD2	829	sustained
HES1	94	sustained
HEXB	1132	sustained
HEY1	433	sustained
HGS	142	sustained
HGS	166	sustained
HIC2	1213	sustained
HIGD1A	262	sustained
HIP1R	3160	sustained
HJURP	859	sustained
HLA-DRB1	757	sustained
HLA-E	433	sustained
HLCS	328	sustained
HMCES	187	sustained
HMGB2	430	sustained
HMGB3	85	sustained
HMGCR	1015	sustained
HMGCR	1306	sustained
HMGN5	631	sustained
HMGXB4	286	sustained
HMGXB4	994	sustained
HMMR	1540	sustained
HMX1	154	sustained
HN1L	484	sustained
HNRNPA0	622	sustained
HNRNPA1L2	466	sustained
HNRNPA2B1	241	sustained
HNRNPC	349	sustained
HNRNPD	412	sustained
HNRNPD	637	sustained
HNRNPDL	379	sustained
HNRNPLL	991	sustained
HNRNPUL1	1735	sustained
HNRNPUL2	2203	sustained
HOXA11	859	sustained
HOXA11	880	sustained
HOXD11	955	sustained
HPS3	1042	sustained
HPS3	2278	sustained
HPS4	1429	sustained
HPS5	946	sustained
HPS6	1393	sustained
HPS6	1492	sustained
HS2ST1	166	sustained
HSCB	220	sustained
HSF2	760	sustained
HSPA13	1276	sustained
HSPA14	391	sustained
HSPA14	442	sustained
HSPA8	319	sustained
HSPA8	622	sustained
HSPA8	1255	sustained
HSPA8	1285	sustained
HSPBP1	412	sustained
HSPH1	127	sustained
IARS	175	sustained
IARS	760	sustained
IARS	1507	sustained
IARS	2446	sustained
IARS2	157	sustained
IARS2	301	sustained
IARS2	313	sustained
IBTK	634	sustained
IBTK	3376	sustained
ID1	211	sustained
ID3	52	sustained
IDH1	181	sustained
IDH1	406	sustained
IDH1	1165	sustained
IDH1	1204	sustained
IDH3G	433	sustained
IFFO1	1489	sustained
IFIT5	1396	sustained
IFNAR1	673	sustained
IFNGR1	79	sustained
IFNGR1	913	sustained
IFRD2	88	sustained
IFT122	820	sustained
IFT140	1810	sustained
IFT172	2830	sustained
IFT172	2992	sustained
IFT22	112	sustained
IFT27	271	sustained
IFT74	901	sustained
IGF1R	1279	sustained
IGF2BP2	193	sustained
IK	253	sustained
IKBIP	697	sustained
IKBKAP	1615	sustained
IKBKAP	2263	sustained
ILF2	565	sustained
ILF2	691	sustained
ILK	493	sustained
ILKAP	583	sustained
IMPA1	340	sustained
IMPDH1	616	sustained
INCENP	196	sustained
INCENP	310	sustained
INCENP	1066	sustained
ING2	808	sustained
INO80E	178	sustained
INPP5B	1675	sustained
INPP5F	1741	sustained
INTS10	607	sustained
INTS10	1210	sustained
INTS13	1693	sustained
INTS13	1771	sustained
INTS14	505	sustained
INTS14	823	sustained
INTS2	256	sustained
INTS4	97	sustained
INTS4	679	sustained
INTS4	733	sustained
INTS7	2128	sustained
INTS7	2569	sustained
IP6K1	316	sustained
IP6K2	436	sustained
IP6K2	592	sustained
IPO13	124	sustained
IPO8	751	sustained
IPO9	295	sustained
IPO9	349	sustained
IPO9	2581	sustained
IPP	955	sustained
IQGAP1	856	sustained
IREB2	205	sustained
IRF2BP2	1735	sustained
IRGQ	94	sustained
IRGQ	1126	sustained
IRS2	295	sustained
IRS2	685	sustained
ISG20L2	100	sustained
ISL2	742	sustained
ISOC2	106	sustained
ISY1	220	sustained
ISY1	223	sustained
ITCH	892	sustained
ITCH	2020	sustained
ITFG1	727	sustained
ITGA4	529	sustained
ITGA4	937	sustained
ITM2B	358	sustained
ITSN2	1426	sustained
JADE3	1483	sustained
JADE3	2125	sustained
JARID2	2644	sustained
JMJD1C	2317	sustained
JMJD1C	2662	sustained
JMJD1C	3499	sustained
JUN	850	sustained
JUN	937	sustained
JUND	142	sustained
KANSL1	649	sustained
KANSL1	838	sustained
KANSL2	409	sustained
KARS	946	sustained
KARS	1684	sustained
KATNA1	634	sustained
KATNAL1	955	sustained
KCTD12	289	sustained
KCTD12	484	sustained
KCTD12	718	sustained
KCTD12	868	sustained
KCTD3	682	sustained
KDELC1	979	sustained
KDM1A	859	sustained
KDM1A	1375	sustained
KDM3B	124	sustained
KDM4B	2890	sustained
KDM5A	688	sustained
KDM5A	4018	sustained
KHDRBS3	442	sustained
KIAA0141	52	sustained
KIAA0141	526	sustained
KIAA0195	154	sustained
KIAA0355	874	sustained
KIAA0922	1204	sustained
KIAA0922	3181	sustained
KIAA1191	682	sustained
KIAA1429	967	sustained
KIAA1429	2296	sustained
KIAA1462	1798	sustained
KIAA1671	316	sustained
KIAA1671	1024	sustained
KIAA1715	58	sustained
KIAA1841	640	sustained
KIAA1967	2494	sustained
KIF15	733	sustained
KIF16B	892	sustained
KIF16B	2476	sustained
KIF1B	397	sustained
KIF1B	595	sustained
KIF1B	1000	sustained
KIF1C	595	sustained
KIF20B	211	sustained
KIF2A	145	sustained
KIF2A	205	sustained
KIF2A	1249	sustained
KIF2A	1426	sustained
KIF4A	2050	sustained
KIF5B	1030	sustained
KIF5B	2701	sustained
KIFAP3	706	sustained
KIFC1	1846	sustained
KIN	229	sustained
KLC1	1189	sustained
KLF11	832	sustained
KLF3	604	sustained
KLF4	1210	sustained
KLF8	196	sustained
KLF9	202	sustained
KLHDC3	505	sustained
KLHDC3	655	sustained
KLHDC4	628	sustained
KLHL11	2086	sustained
KLHL12	568	sustained
KLHL12	1204	sustained
KLHL13	1543	sustained
KLHL15	715	sustained
KLHL15	1378	sustained
KLHL15	1696	sustained
KLHL20	1021	sustained
KLHL42	760	sustained
KPNA3	787	sustained
KPNA6	64	sustained
KRT18	589	sustained
KRT18	937	sustained
KXD1	259	sustained
L3HYPDH	529	sustained
L3MBTL2	748	sustained
L3MBTL2	1540	sustained
L3MBTL3	1021	sustained
LACE1	271	sustained
LACTB2	142	sustained
LAMP2	85	sustained
LANCL2	397	sustained
LANCL2	625	sustained
LARP4	1546	sustained
LARS2	322	sustained
LATS1	829	sustained
LATS1	1282	sustained
LDHA	625	sustained
LDLRAP1	94	sustained
LDLRAP1	97	sustained
LDOC1	76	sustained
LEMD3	1456	sustained
LEMD3	1702	sustained
LEMD3	1741	sustained
LETM1	1795	sustained
LGALS3	487	sustained
LGMN	448	sustained
LGMN	967	sustained
LIG1	2305	sustained
LIG3	1261	sustained
LIG4	937	sustained
LIMK2	103	sustained
LIN28B	493	sustained
LIPT2	670	sustained
LLfos-48D6.2	46	sustained
LMAN2L	355	sustained
LMNB1	424	sustained
LMNB1	871	sustained
LMO4	448	sustained
LMTK2	886	sustained
LMTK2	1735	sustained
LMTK2	2233	sustained
LPAR3	889	sustained
LPGAT1	526	sustained
LPIN1	1867	sustained
LRCH2	1600	sustained
LRP6	340	sustained
LRPPRC	1057	sustained
LRPPRC	1330	sustained
LRRC40	1105	sustained
LRRC47	631	sustained
LRRC47	1330	sustained
LRRC58	802	sustained
LRWD1	1750	sustained
LSG1	631	sustained
LSG1	1516	sustained
LSG1	1618	sustained
LSM12	370	sustained
LSS	184	sustained
LSS	370	sustained
LSS	1069	sustained
LTN1	1429	sustained
LTV1	1195	sustained
LTV1	1354	sustained
LUC7L	244	sustained
LUC7L	493	sustained
LXN	616	sustained
LYAR	940	sustained
LYN	1081	sustained
LYPLA2	85	sustained
LYPLAL1	349	sustained
LZTR1	457	sustained
LZTR1	1651	sustained
MACF1	1237	sustained
MAF1	85	sustained
MAF1	322	sustained
MAGED2	928	sustained
MAGEF1	322	sustained
MAGI3	502	sustained
MAGT1	157	sustained
MAGT1	640	sustained
MAK16	481	sustained
MALT1	1126	sustained
MAML1	2986	sustained
MAN1A2	619	sustained
MAN2B1	1855	sustained
MANEA	676	sustained
MAP1S	244	sustained
MAP2K4	226	sustained
MAP2K7	577	sustained
MAP2K7	1081	sustained
MAP3K6	781	sustained
MAP3K7	259	sustained
MAP4K4	2653	sustained
MAP4K4	3166	sustained
MAP7	352	sustained
MAP7	1378	sustained
MAP7D3	349	sustained
MAP7D3	1927	sustained
MAPRE2	862	sustained
MARC1	190	sustained
MARCKS	748	sustained
MARS	106	sustained
MASTL	1618	sustained
MASTL	2149	sustained
MAT2A	229	sustained
MAT2A	1117	sustained
MAT2B	193	sustained
MAT2B	304	sustained
MAX	79	sustained
MAZ	67	sustained
MB21D2	400	sustained
MBD4	1024	sustained
MBIP	670	sustained
MBNL2	631	sustained
MCM10	2497	sustained
MCM5	547	sustained
MCM5	1825	sustained
MCM6	985	sustained
MCM6	1531	sustained
MCMBP	517	sustained
MCMBP	532	sustained
MCOLN1	397	sustained
MCPH1	1480	sustained
MDC1	655	sustained
MDC1	997	sustained
MDC1	2581	sustained
ME1	877	sustained
ME2	94	sustained
ME2	760	sustained
MECOM	2695	sustained
MED13	1246	sustained
MED19	676	sustained
MED22	64	sustained
MED29	271	sustained
MED4	211	sustained
MELK	640	sustained
MEN1	811	sustained
METTL16	304	sustained
METTL25	1681	sustained
METTL2A	349	sustained
METTL3	706	sustained
[truncated: 1,523 more rows]
