# Supplementary material for: Differential regulation of mRNA fate by the human Ccr4-Not complex is driven by coding sequence composition and mRNA localization
Source: Genome Biol. 2021 Oct 6;22:284. doi: 10.1186/s13059-021-02494-w (PMC8496106; doi:10.1186/s13059-021-02494-w)
Supplement: Supplementary file 8 — Additional file 8: Table S7. qPCR primer sequences. [file 13059_2021_2494_MOESM8_ESM.csv]

Gene	Primer Name	Primer Sequence
POLB	POLB_F	GCTAAGAAATTGCCTGGAGTAG
	POLB_R	GACCAATGCCACTAACTCG
HDHD3	HDHD3_F	AAGTTTGGGTTCTGGTCCTG
	HDHD3_R	GCAACCTAACAATCACCTCTTTC
DENR	DENR_F	GGAATTAGTGAGGGTCAAGG
	DENR_R	CTTTTGTGGTACGGTCTTC
INTS7	INTS7_F	CTACAGTCTACCAGCATCAAG
	INTS7_R	AGAGTCCTGGTTTAGATCCG
GIT1	GIT1_F	GGTTGAGTGCCAATATGAGC
	GIT1_R	GCCAATTCGGATAAGTCAAGG
POLR3E	POLR3E_F	GAGTGACATCCTATACCCCAAG
	POLR3E_R	TTGCCACCTCTTTCCTAACC
LGALSL	LGALSL_F	GTGTACTTCCCACGACTGATAG
	LGALSL_R	CAGGTCAAGCTGATTGCAAAG
MED14	MED14_F	GCAGCTTTCCAATTACTCAACTC
	MED14_R	ACCTCCAACATCTCCACAAC
CASP6	CASP6_F	AGTGTCACAGCCTGGTTG
	CASP6_R	ACCTCAGTTATGTTGGTGTCC
DAB2	DAB2_F	CAGTTGAGAATGGGAGTGAGG
	DAB2_R	CCACTAACAGGATATCTTTGCTTTC
AMD1	AMD1_F	TCTGTGGTTGTTGGTTGTTCGC
	AMD1_R	TGTCCCACTCAGATCTTGGGATA
PRICKLE1	PRICKLE_F	AGCTTTTGTACCAGTTACCAC
	PRICKLE_R	GCTTAATTGTTCCTCTTCCCAG
luciferase_forward		TGGAGGCCTAGGCTTTTGC
Firefly_reverse		TACCGGAATGCCACACCTC
Renilla_reverse		ACTGGGAGTGGACTCCTGCC
